# Supplementary material for: Effects of Nutritionally Induced Obesity on Metabolic Pathways of Zebrafish
Source: Int J Mol Sci. 2023 Jan 17;24(3):1850. doi: 10.3390/ijms24031850 (PMC9914946; doi:10.3390/ijms24031850)
Supplement: Supplementary file 1 [file ijms-24-01850-s001.zip]

Archive with 9 entries (8 files):
- Supplementary materials/
- Supplementary materials/Table S1 Results of DEGs in different group by DESeq2.xlsx.xlsx
- Supplementary materials/Table S2 VENN analysis results of DEGs.xlsx.xlsx
- Supplementary materials/Table S3 GO enrichment analysis results of identified key genes.xlsx.xlsx
- Supplementary materials/Table S4 The representative enriched GO terms.xlsx.xlsx
- Supplementary materials/Table S5 KEGG enrichment analysis results of identified key genes.xlsx.xlsx
- Supplementary materials/Table S6 Jaccard similarity coefficient of signaling pathways.xlsx.xlsx
- Supplementary materials/Table S7 Hub genes in network of hub KEGG pathways ranked by MCC method.xlsx.xlsx
- Supplementary materials/Table S8.xlsx
