# Supplementary material for: Effects of Nutritionally Induced Obesity on Metabolic Pathways of Zebrafish
Source: Int J Mol Sci. 2023 Jan 17;24(3):1850. doi: 10.3390/ijms24031850 (PMC9914946; doi:10.3390/ijms24031850)
Supplement: Supplementary file 1 [file ijms-24-01850-s001.zip › Supplementary materials/Table S1 Results of DEGs in different group by DESeq2.xlsx.xlsx]

## Sheet: DEGs in group DIO
The up-regulated gene in group DIO							The down-regulated gene in group DIO
NOD vs DIO							NOD vs DIO
Gene Symbol	log2FoldChange	lfcSE	stat	pvalue			Gene Symbol	log2FoldChange	lfcSE	stat	pvalue
ENSDARG00000092170	0.585208	0.211454	2.76755	0.00564798			ENSDARG00000040161	-6.9632	1.79065	-3.88863	0.000100811
ENSDARG00000100599	0.588474	0.291125	2.02138	0.0432403			ENSDARG00000092026	-6.91095	2.33609	-2.95834	0.00309298
ENSDARG00000011545	0.589172	0.277407	2.12385	0.0336827			ENSDARG00000009612	-6.79653	1.69881	-4.00077	6.31372e-05
ENSDARG00000054588	0.589524	0.228311	2.58211	0.00981977			ENSDARG00000087583	-6.36034	1.73094	-3.67449	0.000238323
ENSDARG00000038834	0.591598	0.221797	2.6673	0.00764641			ENSDARG00000000887	-6.34424	3.02235	-2.09911	0.0358075
ENSDARG00000098453	0.591895	0.275381	2.14937	0.0316053			ENSDARG00000008835	-6.32494	3.09938	-2.04071	0.0412795
ENSDARG00000026582	0.592055	0.28475	2.07921	0.037598			ENSDARG00000092887	-6.30049	3.0935	-2.03669	0.0416815
ENSDARG00000001578	0.595586	0.247183	2.40949	0.0159748			ENSDARG00000055973	-6.24699	1.51648	-4.1194	3.79864e-05
ENSDARG00000057853	0.595655	0.23651	2.51852	0.0117849			ENSDARG00000068465	-6.2254	2.52459	-2.4659	0.0136668
ENSDARG00000076487	0.595722	0.285148	2.08917	0.0366923			ENSDARG00000014039	-6.06649	1.78822	-3.39248	0.000692627
ENSDARG00000101239	0.598177	0.277281	2.15729	0.0309829			ENSDARG00000092498	-6.00427	2.62852	-2.28428	0.0223552
ENSDARG00000061951	0.602222	0.289984	2.07675	0.0378251			ENSDARG00000093886	-5.98662	2.16324	-2.76743	0.00565005
ENSDARG00000040910	0.603018	0.260567	2.31426	0.0206537			ENSDARG00000091558	-5.91748	1.56102	-3.79078	0.000150172
ENSDARG00000009209	0.604809	0.30635	1.97424	0.0483542			ENSDARG00000092702	-5.72603	1.64266	-3.48583	0.000490604
ENSDARG00000012777	0.606499	0.2914	2.08133	0.037404			ENSDARG00000040081	-5.67678	1.88354	-3.01388	0.00257928
ENSDARG00000104693	0.60702	0.246987	2.4577	0.013983			ENSDARG00000019233	-5.67677	1.87426	-3.0288	0.00245526
ENSDARG00000020265	0.609376	0.294074	2.07218	0.0382483			ENSDARG00000040200	-5.646	1.66631	-3.38831	0.000703238
ENSDARG00000034700	0.60991	0.261019	2.33665	0.0194575			ENSDARG00000054313	-5.55342	2.48655	-2.23338	0.0255239
ENSDARG00000017444	0.611045	0.250515	2.43916	0.0147216			ENSDARG00000068840	-5.55342	2.48655	-2.23338	0.0255239
ENSDARG00000062972	0.612016	0.309022	1.98049	0.047648			ENSDARG00000107226	-5.53012	1.89176	-2.92326	0.00346385
ENSDARG00000088444	0.612705	0.278219	2.20224	0.0276483			ENSDARG00000036247	-5.52671	2.14353	-2.57833	0.00992801
ENSDARG00000090949	0.613454	0.310602	1.97505	0.0482625			ENSDARG00000105043	-5.5068	2.31857	-2.37509	0.0175448
ENSDARG00000021135	0.615326	0.237485	2.59101	0.00956946			ENSDARG00000088713	-5.48456	2.60375	-2.10641	0.0351689
ENSDARG00000071051	0.615541	0.30477	2.01969	0.0434155			ENSDARG00000002330	-5.47529	2.5105	-2.18095	0.029187
ENSDARG00000062577	0.616237	0.268471	2.29536	0.0217126			ENSDARG00000106684	-5.44717	2.16004	-2.5218	0.0116758
ENSDARG00000099833	0.61689	0.299451	2.06007	0.0393915			ENSDARG00000055833	-5.39096	1.76509	-3.05421	0.00225654
ENSDARG00000016357	0.61874	0.277676	2.22828	0.0258617			ENSDARG00000012981	-5.38368	1.70789	-3.15223	0.00162027
ENSDARG00000038694	0.623075	0.312036	1.9968	0.0458467			ENSDARG00000002597	-5.37779	2.59314	-2.07385	0.0380932
ENSDARG00000098645	0.623513	0.282357	2.20824	0.0272275			ENSDARG00000029569	-5.3698	1.95281	-2.74977	0.00596366
ENSDARG00000098766	0.624144	0.280285	2.22682	0.0259593			ENSDARG00000005004	-5.36502	1.73373	-3.0945	0.00197148
ENSDARG00000018693	0.626649	0.252404	2.48272	0.0130383			ENSDARG00000004823	-5.3587	1.95361	-2.74298	0.00608844
ENSDARG00000102216	0.628021	0.299019	2.10027	0.0357054			ENSDARG00000069478	-5.35567	1.87016	-2.86375	0.00418652
ENSDARG00000055240	0.628937	0.251036	2.50536	0.0122326			ENSDARG00000057328	-5.32193	1.59833	-3.32967	0.000869483
ENSDARG00000111362	0.630923	0.279033	2.2611	0.0237529			ENSDARG00000058939	-5.30071	2.2647	-2.34058	0.0192538
ENSDARG00000016868	0.633581	0.316405	2.00244	0.0452379			ENSDARG00000011076	-5.2813	2.09484	-2.5211	0.0116987
ENSDARG00000061844	0.635239	0.273122	2.32584	0.020027			ENSDARG00000076214	-5.27364	2.19891	-2.39829	0.0164717
ENSDARG00000099175	0.635309	0.269467	2.35765	0.0183912			ENSDARG00000097643	-5.26789	2.14755	-2.45298	0.0141678
ENSDARG00000070038	0.635533	0.265861	2.39047	0.0168268			ENSDARG00000071601	-5.2488	2.08999	-2.5114	0.0120253
ENSDARG00000042793	0.635808	0.259859	2.44674	0.0144155			ENSDARG00000087996	-5.24343	1.86846	-2.80628	0.00501173
ENSDARG00000033450	0.636693	0.245418	2.59432	0.0094779			ENSDARG00000101014	-5.234	2.10039	-2.49192	0.0127054
ENSDARG00000044601	0.636894	0.25506	2.49704	0.0125234			ENSDARG00000094561	-5.2137	2.11382	-2.46649	0.0136446
ENSDARG00000033364	0.636935	0.285081	2.23422	0.0254684			ENSDARG00000023002	-5.21182	2.59887	-2.00542	0.0449185
ENSDARG00000046030	0.63833	0.301585	2.11658	0.0342952			ENSDARG00000096447	-5.21182	2.59887	-2.00542	0.0449185
ENSDARG00000078105	0.639102	0.288799	2.21297	0.0269			ENSDARG00000093249	-5.21182	2.59887	-2.00542	0.0449185
ENSDARG00000079516	0.639761	0.302705	2.11348	0.0345594			ENSDARG00000092057	-5.12271	1.83796	-2.78717	0.00531711
ENSDARG00000042620	0.64279	0.1996	3.22039	0.00128018			ENSDARG00000020711	-5.11635	2.05288	-2.49229	0.0126924
ENSDARG00000012866	0.646516	0.298708	2.16437	0.0304357			ENSDARG00000109055	-5.05256	1.99199	-2.53643	0.0111988
ENSDARG00000035706	0.648951	0.32683	1.98559	0.0470789			ENSDARG00000067669	-5.02909	1.79498	-2.80175	0.00508259
ENSDARG00000005861	0.649988	0.277484	2.34244	0.0191582			ENSDARG00000099185	-5.02534	1.98676	-2.52942	0.0114252
ENSDARG00000054060	0.651845	0.308571	2.11246	0.0346466			ENSDARG00000090822	-5.01172	1.65417	-3.02976	0.0024475
ENSDARG00000040401	0.656698	0.262862	2.49826	0.0124803			ENSDARG00000076573	-5.01098	1.99997	-2.50553	0.0122267
ENSDARG00000018146	0.657537	0.2954	2.22592	0.0260194			ENSDARG00000035680	-4.99917	1.99758	-2.50262	0.0123278
ENSDARG00000057698	0.660226	0.223026	2.96031	0.00307326			ENSDARG00000015543	-4.98648	1.51799	-3.28493	0.00102009
ENSDARG00000041787	0.660294	0.222478	2.9679	0.00299842			ENSDARG00000115988	-4.9724	1.98392	-2.50635	0.0121983
ENSDARG00000100549	0.660913	0.281067	2.35144	0.0187008			ENSDARG00000079245	-4.9724	1.98392	-2.50635	0.0121983
ENSDARG00000068981	0.661473	0.310387	2.13112	0.0330789			ENSDARG00000058346	-4.92689	2.01502	-2.44508	0.0144821
ENSDARG00000104835	0.663174	0.274087	2.41958	0.0155384			ENSDARG00000098373	-4.92023	1.70288	-2.88936	0.00386033
ENSDARG00000005842	0.664342	0.284817	2.33252	0.0196731			ENSDARG00000058578	-4.8981	1.7928	-2.7321	0.00629327
ENSDARG00000055672	0.667465	0.337765	1.97612	0.0481408			ENSDARG00000036214	-4.88201	1.95087	-2.50248	0.0123326
ENSDARG00000037363	0.668348	0.264141	2.53027	0.0113975			ENSDARG00000054786	-4.88138	1.8311	-2.66581	0.00768022
ENSDARG00000037067	0.669529	0.288659	2.31944	0.0203709			ENSDARG00000059163	-4.86795	2.38242	-2.04327	0.0410253
ENSDARG00000027112	0.670092	0.281318	2.38197	0.0172203			ENSDARG00000086352	-4.8515	1.35892	-3.57011	0.000356825
ENSDARG00000011611	0.671416	0.312557	2.14814	0.0317024			ENSDARG00000079957	-4.82762	1.70284	-2.83505	0.00458192
ENSDARG00000071062	0.671568	0.302903	2.21711	0.0266159			ENSDARG00000077470	-4.78724	1.9261	-2.48546	0.0129386
ENSDARG00000102471	0.671909	0.318938	2.10671	0.0351429			ENSDARG00000102050	-4.77804	1.86148	-2.56679	0.0102643
ENSDARG00000013804	0.675587	0.329505	2.05031	0.0403341			ENSDARG00000054122	-4.77377	1.78837	-2.66934	0.00760006
ENSDARG00000060853	0.676028	0.343266	1.9694	0.0489074			ENSDARG00000042215	-4.74862	1.90987	-2.48635	0.012906
ENSDARG00000060362	0.676325	0.287359	2.35359	0.0185931			ENSDARG00000028824	-4.74789	2.26895	-2.09254	0.0363899
ENSDARG00000027009	0.678322	0.250935	2.70318	0.00686797			ENSDARG00000100635	-4.74486	1.75678	-2.70089	0.00691547
ENSDARG00000036171	0.680543	0.257801	2.6398	0.00829557			ENSDARG00000080499	-4.73535	2.00519	-2.36154	0.018199
ENSDARG00000026985	0.683185	0.347702	1.96486	0.0494304			ENSDARG00000004874	-4.7188	2.35749	-2.00162	0.0453257
ENSDARG00000075560	0.683551	0.29425	2.32303	0.0201777			ENSDARG00000017193	-4.70879	2.00766	-2.34542	0.0190057
ENSDARG00000058690	0.6838	0.312079	2.19112	0.0284435			ENSDARG00000053963	-4.70522	2.3558	-1.99729	0.0457935
ENSDARG00000019294	0.684118	0.296019	2.31106	0.0208296			ENSDARG00000013855	-4.6973	2.3269	-2.01869	0.0435191
ENSDARG00000040290	0.68567	0.269475	2.54447	0.0109445			ENSDARG00000070052	-4.6836	1.32285	-3.54054	0.000399312
ENSDARG00000018174	0.685751	0.322759	2.12466	0.0336153			ENSDARG00000043816	-4.67831	1.89767	-2.46529	0.0136901
ENSDARG00000076595	0.685752	0.297865	2.30222	0.0213225			ENSDARG00000032156	-4.67675	1.62015	-2.88661	0.00389414
ENSDARG00000036279	0.686375	0.292225	2.34879	0.0188344			ENSDARG00000042063	-4.67262	1.46026	-3.19984	0.00137503
ENSDARG00000036482	0.687688	0.263868	2.60618	0.00915578			ENSDARG00000052642	-4.66662	2.33568	-1.99797	0.0457198
ENSDARG00000075735	0.688286	0.294452	2.33752	0.0194124			ENSDARG00000115716	-4.65781	1.5614	-2.9831	0.00285342
ENSDARG00000056102	0.688694	0.347356	1.98267	0.0474041			ENSDARG00000114355	-4.63233	1.44916	-3.19656	0.00139077
ENSDARG00000078041	0.688896	0.301648	2.28378	0.0223846			ENSDARG00000014373	-4.63089	1.70259	-2.71991	0.0065299
ENSDARG00000014571	0.690552	0.240261	2.87417	0.00405094			ENSDARG00000055730	-4.62649	1.99202	-2.32252	0.0202051
ENSDARG00000098853	0.691066	0.31827	2.17132	0.0299073			ENSDARG00000079992	-4.55317	1.88372	-2.41711	0.0156441
ENSDARG00000036541	0.693425	0.312659	2.21783	0.0265665			ENSDARG00000021794	-4.4806	1.345	-3.3313	0.000864429
ENSDARG00000022767	0.696555	0.21304	3.26959	0.00107703			ENSDARG00000087363	-4.45741	1.40493	-3.17268	0.00151038
ENSDARG00000025904	0.697234	0.271094	2.57193	0.0101135			ENSDARG00000058372	-4.45704	1.92623	-2.31387	0.0206751
ENSDARG00000059231	0.697517	0.274731	2.53891	0.0111199			ENSDARG00000083108	-4.43337	1.42172	-3.11832	0.00181887
ENSDARG00000032430	0.698225	0.30293	2.30491	0.0211719			ENSDARG00000025012	-4.42553	1.9931	-2.22043	0.0263898
ENSDARG00000078441	0.700675	0.310785	2.25453	0.0241628			ENSDARG00000053558	-4.41699	1.87824	-2.35167	0.0186893
ENSDARG00000008388	0.701734	0.330001	2.12646	0.0334649			ENSDARG00000025386	-4.41366	2.00833	-2.19768	0.0279719
ENSDARG00000023766	0.702633	0.341565	2.0571	0.0396766			ENSDARG00000103411	-4.38784	1.56762	-2.79904	0.0051254
ENSDARG00000015915	0.703719	0.288079	2.4428	0.0145737			ENSDARG00000082242	-4.38687	1.6507	-2.65758	0.00787044
ENSDARG00000017058	0.704497	0.321395	2.192	0.0283798			ENSDARG00000014685	-4.30281	1.56943	-2.74165	0.00611319
ENSDARG00000016687	0.70883	0.229302	3.09125	0.00199314			ENSDARG00000100614	-4.29202	1.29056	-3.32572	0.000881916
ENSDARG00000045299	0.709393	0.243743	2.91041	0.00360959			ENSDARG00000025174	-4.2918	1.52819	-2.80842	0.00497854
ENSDARG00000061057	0.709487	0.314933	2.25282	0.0242704			ENSDARG00000007490	-4.29125	1.73791	-2.4692	0.0135416
ENSDARG00000014031	0.710208	0.283994	2.50079	0.0123917			ENSDARG00000100936	-4.2886	1.36918	-3.13224	0.00173476
ENSDARG00000091418	0.710871	0.340014	2.09071	0.0365538			ENSDARG00000044956	-4.27526	1.53865	-2.77857	0.00545984
ENSDARG00000100660	0.711985	0.337281	2.11096	0.0347761			ENSDARG00000045051	-4.26788	1.36137	-3.13498	0.00171864
ENSDARG00000043081	0.712535	0.252876	2.81773	0.00483646			ENSDARG00000099152	-4.25768	1.79516	-2.37175	0.017704
ENSDARG00000009594	0.713683	0.310716	2.2969	0.0216247			ENSDARG00000092863	-4.25527	1.72976	-2.46003	0.0138926
ENSDARG00000003411	0.715634	0.311073	2.30054	0.0214178			ENSDARG00000059131	-4.19473	1.97841	-2.12026	0.0339844
ENSDARG00000033418	0.71677	0.276095	2.5961	0.00942896			ENSDARG00000114958	-4.18021	1.64794	-2.53662	0.0111927
ENSDARG00000060469	0.716912	0.26569	2.69831	0.00696935			ENSDARG00000034667	-4.16306	0.817863	-5.09017	3.57751e-07
ENSDARG00000024324	0.718094	0.364347	1.9709	0.0487349			ENSDARG00000095867	-4.13615	1.37506	-3.00798	0.00262993
ENSDARG00000034321	0.718548	0.361016	1.99035	0.0465521			ENSDARG00000098739	-4.12322	1.52209	-2.70891	0.00675038
ENSDARG00000032103	0.718909	0.307417	2.33855	0.0193587			ENSDARG00000069018	-4.12315	1.50768	-2.73477	0.00624241
ENSDARG00000016048	0.719394	0.339434	2.11939	0.0340574			ENSDARG00000089765	-4.12206	2.05293	-2.00789	0.0446551
ENSDARG00000021556	0.71956	0.260669	2.76043	0.00577245			ENSDARG00000060394	-4.12009	1.85509	-2.22097	0.0263533
ENSDARG00000070839	0.720662	0.323138	2.2302	0.0257342			ENSDARG00000037533	-4.07973	1.69443	-2.40774	0.0160517
ENSDARG00000053802	0.721387	0.299243	2.41071	0.0159216			ENSDARG00000016538	-4.06922	1.6529	-2.46188	0.0138213
ENSDARG00000098967	0.723377	0.32476	2.22742	0.0259191			ENSDARG00000018621	-4.05034	1.59009	-2.54724	0.0108578
ENSDARG00000062077	0.725468	0.276492	2.62383	0.0086947			ENSDARG00000022813	-4.04417	1.93074	-2.09462	0.036205
ENSDARG00000020235	0.727936	0.356316	2.04295	0.0410574			ENSDARG00000075436	-4.04329	1.72302	-2.34663	0.0189439
ENSDARG00000027397	0.728293	0.32446	2.24463	0.0247919			ENSDARG00000078759	-4.01409	1.35528	-2.96182	0.00305822
ENSDARG00000114086	0.728469	0.310882	2.34323	0.0191174			ENSDARG00000056210	-4.00302	1.53557	-2.60687	0.00913753
ENSDARG00000018060	0.731123	0.291094	2.51164	0.0120172			ENSDARG00000051923	-3.97985	1.46766	-2.71169	0.00669406
ENSDARG00000104222	0.732127	0.372209	1.96698	0.0491857			ENSDARG00000054890	-3.93426	1.33456	-2.94799	0.00319853
ENSDARG00000056228	0.733278	0.322548	2.27339	0.0230025			ENSDARG00000045638	-3.9325	1.70698	-2.30378	0.0212352
ENSDARG00000062420	0.734098	0.317183	2.31443	0.0206441			ENSDARG00000087013	-3.91793	1.38805	-2.82261	0.00476346
ENSDARG00000037998	0.738287	0.308493	2.3932	0.0167019			ENSDARG00000069192	-3.89921	1.77877	-2.19208	0.0283735
ENSDARG00000005320	0.740406	0.36273	2.0412	0.0412308			ENSDARG00000087352	-3.87173	1.19391	-3.24289	0.00118322
ENSDARG00000013072	0.740912	0.324206	2.28531	0.0222946			ENSDARG00000053554	-3.8475	1.72984	-2.2242	0.0261353
ENSDARG00000061691	0.741213	0.328535	2.25611	0.0240635			ENSDARG00000100227	-3.82973	0.741929	-5.16185	2.44522e-07
ENSDARG00000043180	0.741312	0.210134	3.52781	0.00041902			ENSDARG00000099801	-3.82585	1.89626	-2.01758	0.0436348
ENSDARG00000055945	0.742495	0.300131	2.4739	0.0133647			ENSDARG00000039828	-3.78937	1.51279	-2.50489	0.0122489
ENSDARG00000100376	0.743402	0.291783	2.54779	0.0108407			ENSDARG00000006427	-3.77784	0.835474	-4.5218	6.13161e-06
ENSDARG00000004830	0.743522	0.354382	2.09808	0.0358979			ENSDARG00000090253	-3.77078	1.69684	-2.22224	0.0262673
ENSDARG00000028793	0.743683	0.359545	2.0684	0.0386024			ENSDARG00000089769	-3.73677	1.83324	-2.03834	0.0415159
ENSDARG00000042010	0.744168	0.350529	2.12299	0.033755			ENSDARG00000085485	-3.73505	1.81777	-2.05474	0.0399044
ENSDARG00000040298	0.744975	0.265043	2.81077	0.0049423			ENSDARG00000040942	-3.73445	1.83328	-2.03704	0.0416465
ENSDARG00000018559	0.745112	0.341113	2.18435	0.0289364			ENSDARG00000012485	-3.7161	1.28045	-2.90219	0.00370567
ENSDARG00000038780	0.745853	0.268744	2.77534	0.00551448			ENSDARG00000093176	-3.70832	1.23429	-3.00443	0.00266083
ENSDARG00000008867	0.746005	0.30212	2.46924	0.0135402			ENSDARG00000061858	-3.69436	1.47767	-2.50012	0.012415
ENSDARG00000004672	0.746059	0.368899	2.02239	0.0431356			ENSDARG00000099076	-3.60578	1.73	-2.08427	0.0371357
ENSDARG00000077215	0.74753	0.268585	2.78321	0.00538235			ENSDARG00000092651	-3.59556	1.63246	-2.20254	0.0276271
ENSDARG00000043134	0.747839	0.332417	2.2497	0.0244679			ENSDARG00000077620	-3.59125	1.40966	-2.5476	0.0108467
ENSDARG00000103125	0.748235	0.343976	2.17526	0.0296109			ENSDARG00000093841	-3.56022	1.61482	-2.20471	0.0274744
ENSDARG00000076179	0.748344	0.357953	2.09062	0.036562			ENSDARG00000099396	-3.55922	1.76788	-2.01327	0.0440861
ENSDARG00000042045	0.748654	0.36536	2.04909	0.0404535			ENSDARG00000056781	-3.55591	1.63309	-2.17741	0.0294499
ENSDARG00000104702	0.752565	0.227131	3.31335	0.000921855			ENSDARG00000096603	-3.55424	1.35715	-2.61891	0.00882114
ENSDARG00000100850	0.753139	0.354862	2.12234	0.0338091			ENSDARG00000024904	-3.53761	1.48581	-2.38093	0.0172689
ENSDARG00000019033	0.753616	0.241177	3.12474	0.0017796			ENSDARG00000099178	-3.50109	1.04965	-3.33548	0.000851527
ENSDARG00000104108	0.754088	0.257762	2.92552	0.00343876			ENSDARG00000007099	-3.49799	1.22965	-2.84471	0.00444526
ENSDARG00000060841	0.754504	0.263632	2.86196	0.00421034			ENSDARG00000105335	-3.47104	1.19843	-2.89633	0.00377554
ENSDARG00000098955	0.754621	0.316546	2.38392	0.0171292			ENSDARG00000078917	-3.46742	1.47864	-2.34501	0.0190264
ENSDARG00000088492	0.755086	0.316123	2.38858	0.0169134			ENSDARG00000040732	-3.46516	1.53264	-2.2609	0.0237652
ENSDARG00000098451	0.755452	0.360209	2.09726	0.0359704			ENSDARG00000080987	-3.45641	1.11409	-3.10244	0.0019193
ENSDARG00000068849	0.756397	0.292925	2.58222	0.0098167			ENSDARG00000117786	-3.45512	1.64983	-2.09423	0.0362396
ENSDARG00000045929	0.756582	0.259318	2.91758	0.00352756			ENSDARG00000100741	-3.42992	1.18293	-2.89951	0.00373743
ENSDARG00000040869	0.757011	0.274584	2.75694	0.00583459			ENSDARG00000013453	-3.41559	1.68482	-2.02728	0.0426339
ENSDARG00000086740	0.757364	0.368531	2.05509	0.0398703			ENSDARG00000073866	-3.39212	1.31249	-2.58448	0.00975248
ENSDARG00000017439	0.758256	0.308316	2.45935	0.013919			ENSDARG00000076659	-3.38868	1.60399	-2.11266	0.0346301
ENSDARG00000031647	0.759257	0.331452	2.2907	0.0219807			ENSDARG00000083389	-3.37545	1.71135	-1.97239	0.0485656
ENSDARG00000079369	0.760232	0.355628	2.13771	0.03254			ENSDARG00000097815	-3.36968	0.939545	-3.5865	0.000335145
ENSDARG00000099499	0.764435	0.224645	3.40285	0.000666864			ENSDARG00000110315	-3.36076	1.58256	-2.12363	0.0337015
ENSDARG00000095863	0.764731	0.327138	2.33764	0.0194058			ENSDARG00000037640	-3.27424	1.08527	-3.01698	0.00255304
ENSDARG00000100143	0.7654	0.291476	2.62594	0.00864095			ENSDARG00000086112	-3.24434	1.32094	-2.45608	0.0140463
ENSDARG00000069549	0.765419	0.374862	2.04187	0.0411648			ENSDARG00000042984	-3.24308	0.963695	-3.36525	0.000764738
ENSDARG00000039399	0.767209	0.295793	2.59373	0.009494			ENSDARG00000040249	-3.24174	0.841614	-3.85181	0.000117248
ENSDARG00000100181	0.768145	0.325056	2.36312	0.0181218			ENSDARG00000070178	-3.24036	1.08166	-2.99573	0.00273788
ENSDARG00000076171	0.768284	0.375378	2.04669	0.0406882			ENSDARG00000037174	-3.23916	1.55579	-2.082	0.0373427
ENSDARG00000062087	0.769566	0.342642	2.24598	0.0247053			ENSDARG00000039020	-3.23044	1.34111	-2.40878	0.0160061
ENSDARG00000009771	0.770178	0.278139	2.76904	0.00562218			ENSDARG00000081937	-3.22691	1.54913	-2.08305	0.0372469
ENSDARG00000071150	0.770985	0.257934	2.98907	0.00279827			ENSDARG00000104217	-3.20049	1.48511	-2.15506	0.0311572
ENSDARG00000086980	0.772274	0.35203	2.19377	0.0282517			ENSDARG00000101289	-3.19888	0.613627	-5.21308	1.85733e-07
ENSDARG00000019062	0.772896	0.394261	1.96037	0.0499531			ENSDARG00000102160	-3.18227	0.651811	-4.8822	1.04908e-06
ENSDARG00000036549	0.772967	0.237278	3.25764	0.00112345			ENSDARG00000098663	-3.17685	0.855821	-3.71205	0.000205586
ENSDARG00000104732	0.774059	0.322869	2.39744	0.01651			ENSDARG00000077567	-3.17682	0.635925	-4.99559	5.86549e-07
ENSDARG00000002840	0.775181	0.338275	2.29157	0.0219305			ENSDARG00000116300	-3.17317	1.36727	-2.3208	0.0202976
ENSDARG00000030161	0.779437	0.332731	2.34254	0.0191528			ENSDARG00000100528	-3.15781	1.29012	-2.44769	0.0143777
ENSDARG00000019426	0.779784	0.35078	2.223	0.0262158			ENSDARG00000104956	-3.14912	1.59787	-1.97083	0.0487437
ENSDARG00000021483	0.780295	0.270166	2.88821	0.00387446			ENSDARG00000015657	-3.12287	1.15338	-2.70757	0.00677771
ENSDARG00000019969	0.785544	0.387696	2.02619	0.0427458			ENSDARG00000032808	-3.1211	1.45979	-2.13804	0.0325134
ENSDARG00000036658	0.786744	0.238345	3.30086	0.000963899			ENSDARG00000058464	-3.09698	1.52483	-2.03103	0.0422524
ENSDARG00000068125	0.787376	0.319906	2.46127	0.0138446			ENSDARG00000105782	-3.08655	1.44444	-2.13685	0.0326102
ENSDARG00000013973	0.787723	0.307007	2.56582	0.0102933			ENSDARG00000098622	-3.07823	1.16	-2.65364	0.00796283
ENSDARG00000022652	0.788221	0.368043	2.14165	0.0322213			ENSDARG00000034403	-3.07562	1.46853	-2.09436	0.0362281
ENSDARG00000031119	0.788654	0.283798	2.77893	0.0054539			ENSDARG00000055270	-3.03516	0.68907	-4.40472	1.05923e-05
ENSDARG00000069157	0.788685	0.320477	2.46097	0.0138562			ENSDARG00000114552	-3.0046	0.769776	-3.90321	9.49239e-05
ENSDARG00000077114	0.791724	0.296307	2.67197	0.00754064			ENSDARG00000077571	-3.00421	1.39448	-2.15436	0.0312117
ENSDARG00000058365	0.792454	0.241387	3.28293	0.00102735			ENSDARG00000043281	-2.98549	1.42976	-2.08811	0.0367879
ENSDARG00000039310	0.79372	0.356604	2.22578	0.0260292			ENSDARG00000075806	-2.97286	1.43957	-2.0651	0.0389134
ENSDARG00000079932	0.79395	0.308395	2.57446	0.0100398			ENSDARG00000053853	-2.96897	0.942065	-3.15156	0.00162401
ENSDARG00000105187	0.794152	0.29726	2.67158	0.00754958			ENSDARG00000100697	-2.96786	1.116	-2.65937	0.00782874
ENSDARG00000036878	0.795744	0.391987	2.03003	0.0423537			ENSDARG00000004713	-2.95993	1.49588	-1.97873	0.0478466
ENSDARG00000011783	0.796405	0.292498	2.72277	0.00647364			ENSDARG00000083400	-2.94994	1.10152	-2.67806	0.00740504
ENSDARG00000079089	0.797623	0.387939	2.05605	0.0397776			ENSDARG00000021573	-2.93393	0.550149	-5.33297	9.66204e-08
ENSDARG00000105159	0.79809	0.330024	2.41828	0.015594			ENSDARG00000007751	-2.93262	1.2834	-2.28504	0.0223108
ENSDARG00000103759	0.798125	0.283684	2.81343	0.00490162			ENSDARG00000006299	-2.92029	1.41831	-2.05899	0.039495
ENSDARG00000044612	0.799345	0.402974	1.98361	0.0472989			ENSDARG00000069014	-2.91185	1.17984	-2.46801	0.0135867
ENSDARG00000010862	0.799632	0.354957	2.25275	0.0242747			ENSDARG00000040224	-2.89841	1.34869	-2.14906	0.0316297
ENSDARG00000061654	0.800824	0.353979	2.26235	0.0236759			ENSDARG00000038666	-2.87159	0.46882	-6.12515	9.06007e-10
ENSDARG00000041502	0.802725	0.359447	2.23322	0.0255345			ENSDARG00000068883	-2.87094	1.40899	-2.03758	0.041592
ENSDARG00000062362	0.805227	0.402531	2.00041	0.0454562			ENSDARG00000087732	-2.86522	1.02417	-2.79761	0.00514823
ENSDARG00000052638	0.805432	0.232135	3.46967	0.000521105			ENSDARG00000070239	-2.84965	1.25872	-2.26393	0.0235787
ENSDARG00000094929	0.807984	0.333581	2.42215	0.015429			ENSDARG00000011094	-2.84765	0.867721	-3.28176	0.00103163
ENSDARG00000077383	0.808467	0.248339	3.2555	0.00113192			ENSDARG00000105096	-2.82297	1.33705	-2.11135	0.0347424
ENSDARG00000027797	0.808883	0.310418	2.60578	0.00916644			ENSDARG00000029177	-2.81717	0.939373	-2.99898	0.00270881
ENSDARG00000101986	0.809218	0.317014	2.55263	0.0106914			ENSDARG00000045815	-2.81386	0.868284	-3.24072	0.0011923
ENSDARG00000003811	0.809287	0.329098	2.45911	0.0139284			ENSDARG00000099078	-2.7951	1.26864	-2.20322	0.0275792
ENSDARG00000017602	0.810273	0.40085	2.02139	0.0432399			ENSDARG00000054211	-2.78819	1.02174	-2.72886	0.00635527
ENSDARG00000101794	0.812328	0.323392	2.5119	0.0120084			ENSDARG00000087782	-2.78546	1.19858	-2.32395	0.020128
ENSDARG00000014463	0.813557	0.402181	2.02287	0.043087			ENSDARG00000042485	-2.77814	1.33039	-2.08822	0.036778
ENSDARG00000055185	0.814854	0.358081	2.27561	0.0228694			ENSDARG00000077516	-2.77237	1.31485	-2.1085	0.034988
ENSDARG00000018846	0.815176	0.282528	2.8853	0.00391044			ENSDARG00000045167	-2.7721	1.27981	-2.16603	0.0303087
ENSDARG00000014428	0.816007	0.317768	2.56794	0.0102306			ENSDARG00000104114	-2.76911	1.37403	-2.01532	0.0438712
ENSDARG00000035257	0.816229	0.283816	2.87591	0.00402863			ENSDARG00000096701	-2.76564	0.817652	-3.38241	0.000718522
ENSDARG00000061896	0.817569	0.338907	2.41237	0.0158492			ENSDARG00000044982	-2.75376	1.25807	-2.18888	0.0286055
ENSDARG00000054300	0.818066	0.273982	2.98583	0.00282806			ENSDARG00000074909	-2.74708	0.815563	-3.36833	0.000756253
ENSDARG00000061242	0.818888	0.314669	2.60238	0.00925793			ENSDARG00000076075	-2.74392	1.2499	-2.19531	0.0281412
ENSDARG00000088357	0.818897	0.224234	3.65198	0.000260223			ENSDARG00000028784	-2.73761	1.30657	-2.09527	0.0361468
ENSDARG00000041108	0.81893	0.329389	2.48621	0.0129113			ENSDARG00000102375	-2.73669	0.86142	-3.17695	0.0014883
ENSDARG00000003320	0.819422	0.321801	2.54637	0.0108851			ENSDARG00000071009	-2.73125	1.22877	-2.22275	0.0262324
ENSDARG00000100513	0.821416	0.354721	2.31567	0.0205766			ENSDARG00000038639	-2.72777	1.29409	-2.10787	0.0350423
ENSDARG00000032161	0.821592	0.351132	2.33984	0.0192921			ENSDARG00000099091	-2.71511	1.37189	-1.9791	0.0478047
ENSDARG00000032584	0.822373	0.384041	2.14137	0.0322443			ENSDARG00000053460	-2.7139	1.35232	-2.00685	0.0447661
ENSDARG00000067996	0.822757	0.387791	2.12165	0.0338672			ENSDARG00000068926	-2.71128	1.29819	-2.0885	0.0367527
ENSDARG00000071116	0.823664	0.326658	2.52149	0.011686			ENSDARG00000044528	-2.69973	1.2855	-2.10013	0.0357171
ENSDARG00000102200	0.823856	0.390938	2.10738	0.0350844			ENSDARG00000112702	-2.69839	0.986061	-2.73654	0.00620894
ENSDARG00000063101	0.824535	0.350555	2.35208	0.0186687			ENSDARG00000058471	-2.68742	0.945838	-2.84131	0.00449283
ENSDARG00000101894	0.824976	0.337067	2.44751	0.0143846			ENSDARG00000098414	-2.67977	1.05658	-2.53627	0.0112041
ENSDARG00000105212	0.825854	0.393625	2.09807	0.0358988			ENSDARG00000006392	-2.67692	0.654686	-4.08887	4.33484e-05
ENSDARG00000086034	0.82741	0.363858	2.27399	0.0229666			ENSDARG00000091947	-2.66852	0.818132	-3.26173	0.00110735
ENSDARG00000102138	0.827612	0.34197	2.42013	0.0155149			ENSDARG00000092780	-2.65651	1.07627	-2.46826	0.0135773
ENSDARG00000068438	0.827859	0.385468	2.14767	0.03174			ENSDARG00000111902	-2.65322	0.92374	-2.87226	0.00407553
ENSDARG00000013892	0.828599	0.364936	2.27053	0.0231752			ENSDARG00000006003	-2.62502	1.03958	-2.52507	0.0115675
ENSDARG00000005560	0.830619	0.314252	2.64316	0.00821363			ENSDARG00000045843	-2.60695	0.757885	-3.43977	0.000582201
ENSDARG00000092578	0.831028	0.389503	2.13356	0.0328788			ENSDARG00000041723	-2.60136	1.0186	-2.55385	0.010654
ENSDARG00000002968	0.831378	0.283639	2.93111	0.00337748			ENSDARG00000103478	-2.59776	1.06155	-2.44714	0.0143996
ENSDARG00000057719	0.831419	0.242479	3.42883	0.000606183			ENSDARG00000036569	-2.5894	0.951198	-2.72226	0.00648376
ENSDARG00000038228	0.832344	0.363702	2.28853	0.0221066			ENSDARG00000095312	-2.58761	1.19726	-2.16128	0.0306739
ENSDARG00000099631	0.83262	0.414018	2.01107	0.0443177			ENSDARG00000005619	-2.58301	1.25749	-2.05411	0.0399655
ENSDARG00000038731	0.832811	0.206592	4.03118	5.5497e-05			ENSDARG00000071694	-2.56437	1.09358	-2.34494	0.0190303
ENSDARG00000060006	0.832927	0.387571	2.14909	0.0316269			ENSDARG00000020812	-2.55711	1.28746	-1.98617	0.0470147
ENSDARG00000098724	0.833657	0.245132	3.40084	0.000671789			ENSDARG00000091754	-2.55605	1.09691	-2.33023	0.019794
ENSDARG00000038559	0.834586	0.414685	2.01258	0.0441593			ENSDARG00000009942	-2.539	1.25703	-2.01984	0.0434004
ENSDARG00000059961	0.835623	0.353044	2.36691	0.0179374			ENSDARG00000099811	-2.51503	1.26805	-1.98339	0.0473235
ENSDARG00000070830	0.83632	0.368169	2.27157	0.0231127			ENSDARG00000077396	-2.50101	0.739912	-3.38015	0.000724463
ENSDARG00000098733	0.837639	0.389192	2.15225	0.0313775			ENSDARG00000069540	-2.49756	0.780678	-3.19923	0.00137797
ENSDARG00000005163	0.837875	0.367764	2.27829	0.0227091			ENSDARG00000059259	-2.4834	1.15584	-2.14856	0.0316694
ENSDARG00000040815	0.83856	0.276617	3.03148	0.00243357			ENSDARG00000076773	-2.48177	0.47272	-5.24997	1.52126e-07
ENSDARG00000015551	0.83942	0.28965	2.89805	0.00375493			ENSDARG00000037393	-2.47797	0.416146	-5.95457	2.60754e-09
ENSDARG00000089107	0.839996	0.342517	2.45242	0.0141898			ENSDARG00000074565	-2.44688	0.915524	-2.67265	0.0075254
ENSDARG00000054400	0.841092	0.392032	2.14547	0.0319155			ENSDARG00000037158	-2.4403	0.65188	-3.74349	0.000181485
ENSDARG00000013881	0.84368	0.284657	2.96385	0.00303815			ENSDARG00000112826	-2.42642	1.19295	-2.03397	0.0419542
ENSDARG00000053215	0.845549	0.425776	1.9859	0.0470446			ENSDARG00000105273	-2.42207	0.630427	-3.84195	0.000122061
ENSDARG00000090454	0.847534	0.268388	3.15787	0.00158925			ENSDARG00000091931	-2.39688	0.486965	-4.92208	8.56308e-07
ENSDARG00000078600	0.848506	0.221583	3.82929	0.000128513			ENSDARG00000014386	-2.39216	1.04806	-2.28247	0.0224619
ENSDARG00000089767	0.849232	0.359158	2.36451	0.018054			ENSDARG00000060112	-2.38338	1.07919	-2.20849	0.02721
ENSDARG00000095082	0.849356	0.238122	3.5669	0.000361231			ENSDARG00000041991	-2.3817	0.47195	-5.0465	4.49972e-07
ENSDARG00000109902	0.852642	0.285644	2.98498	0.00283596			ENSDARG00000016439	-2.38097	0.939578	-2.53408	0.0112742
ENSDARG00000042780	0.852981	0.275886	3.09178	0.00198958			ENSDARG00000069630	-2.36279	0.393554	-6.00373	1.92836e-09
ENSDARG00000079884	0.853109	0.403709	2.11318	0.0345858			ENSDARG00000043137	-2.36229	1.14904	-2.05589	0.0397935
ENSDARG00000012915	0.853898	0.25237	3.38352	0.000715633			ENSDARG00000011801	-2.36016	0.930757	-2.53574	0.011221
ENSDARG00000011703	0.854969	0.424047	2.01621	0.0437776			ENSDARG00000013933	-2.3574	1.09912	-2.1448	0.0319686
ENSDARG00000104491	0.855167	0.330736	2.58565	0.00971957			ENSDARG00000078970	-2.35008	0.77721	-3.02374	0.00249674
ENSDARG00000016611	0.857524	0.317021	2.70494	0.00683159			ENSDARG00000042440	-2.32401	0.89679	-2.59148	0.00955651
ENSDARG00000096533	0.858228	0.262655	3.26751	0.00108499			ENSDARG00000099742	-2.30949	0.473325	-4.87928	1.06473e-06
ENSDARG00000010745	0.858448	0.379606	2.26142	0.0237331			ENSDARG00000104938	-2.30617	0.503611	-4.57928	4.66579e-06
ENSDARG00000039486	0.860304	0.405752	2.12027	0.0339832			ENSDARG00000097737	-2.29998	0.779337	-2.9512	0.00316543
ENSDARG00000113543	0.861779	0.420533	2.04926	0.0404371			ENSDARG00000069790	-2.28912	0.980343	-2.33502	0.0195425
ENSDARG00000079280	0.861907	0.316745	2.72114	0.00650566			ENSDARG00000103659	-2.28888	0.616703	-3.71149	0.000206044
ENSDARG00000100349	0.862337	0.396648	2.17406	0.0297007			ENSDARG00000018650	-2.27954	0.957432	-2.38089	0.0172707
ENSDARG00000027992	0.862741	0.275407	3.13261	0.00173262			ENSDARG00000093449	-2.27871	0.895469	-2.54471	0.0109367
ENSDARG00000075172	0.862872	0.428567	2.01339	0.0440736			ENSDARG00000111123	-2.2709	0.884742	-2.56674	0.0102659
ENSDARG00000056001	0.865434	0.347234	2.49237	0.0126895			ENSDARG00000005462	-2.26854	1.10212	-2.05833	0.0395583
ENSDARG00000053890	0.865557	0.407819	2.12241	0.0338037			ENSDARG00000045557	-2.2677	0.36924	-6.14155	8.17195e-10
ENSDARG00000020529	0.866132	0.282948	3.0611	0.00220529			ENSDARG00000090337	-2.24969	0.646349	-3.48062	0.000500256
ENSDARG00000069603	0.866314	0.34267	2.52813	0.0114672			ENSDARG00000089050	-2.24349	0.964867	-2.32518	0.0200621
ENSDARG00000028896	0.868815	0.339793	2.55689	0.0105612			ENSDARG00000100540	-2.24251	0.946277	-2.36982	0.0177966
ENSDARG00000013050	0.869441	0.360626	2.41092	0.0159121			ENSDARG00000007918	-2.23251	0.465238	-4.79864	1.59746e-06
ENSDARG00000101719	0.87084	0.414128	2.10283	0.0354808			ENSDARG00000017605	-2.23152	0.534928	-4.17162	3.02443e-05
ENSDARG00000102055	0.871031	0.255868	3.40423	0.000663517			ENSDARG00000094977	-2.2295	1.06583	-2.09181	0.0364557
ENSDARG00000022650	0.871739	0.32261	2.70214	0.00688945			ENSDARG00000100020	-2.22762	0.418367	-5.32455	1.01201e-07
ENSDARG00000037738	0.872377	0.429167	2.03272	0.0420804			ENSDARG00000099194	-2.22637	1.08117	-2.05923	0.039472
ENSDARG00000101903	0.873254	0.441291	1.97886	0.0478318			ENSDARG00000004169	-2.212	1.03989	-2.12716	0.0334069
ENSDARG00000015822	0.873616	0.29774	2.93416	0.0033445			ENSDARG00000041895	-2.19483	0.327799	-6.69565	2.14708e-11
ENSDARG00000074750	0.873891	0.318892	2.7404	0.00613649			ENSDARG00000012044	-2.19015	0.350417	-6.25012	4.10146e-10
ENSDARG00000099106	0.874184	0.423785	2.0628	0.0391314			ENSDARG00000103277	-2.18765	0.991906	-2.2055	0.0274191
ENSDARG00000038296	0.874469	0.299368	2.92105	0.00348856			ENSDARG00000057121	-2.17898	0.54206	-4.01981	5.82459e-05
ENSDARG00000041595	0.875937	0.331818	2.63981	0.00829516			ENSDARG00000094097	-2.17743	0.420135	-5.1827	2.18697e-07
ENSDARG00000052059	0.878944	0.350623	2.50681	0.0121827			ENSDARG00000100711	-2.17677	0.989907	-2.19896	0.0278805
ENSDARG00000057128	0.879022	0.274144	3.20643	0.00134395			ENSDARG00000070404	-2.17457	0.954474	-2.27829	0.0227094
ENSDARG00000004687	0.879248	0.230038	3.82219	0.000132274			ENSDARG00000017675	-2.1558	0.462303	-4.66319	3.11347e-06
ENSDARG00000029497	0.879425	0.316073	2.78235	0.00539664			ENSDARG00000022399	-2.15215	0.318254	-6.76236	1.35759e-11
ENSDARG00000098374	0.879708	0.360228	2.44209	0.0146027			ENSDARG00000053279	-2.1488	0.415659	-5.16963	2.34558e-07
ENSDARG00000055190	0.881179	0.411906	2.13927	0.0324135			ENSDARG00000040781	-2.13714	0.763857	-2.79783	0.00514478
ENSDARG00000070168	0.884083	0.269943	3.27507	0.00105634			ENSDARG00000022261	-2.11919	1.03035	-2.05676	0.039709
ENSDARG00000055054	0.886009	0.285975	3.0982	0.00194698			ENSDARG00000097215	-2.10492	1.0343	-2.03511	0.0418396
ENSDARG00000008014	0.886285	0.255946	3.46278	0.000534619			ENSDARG00000101633	-2.10239	0.767152	-2.74052	0.00613429
ENSDARG00000034048	0.890212	0.430682	2.06698	0.0387357			ENSDARG00000103342	-2.09182	0.986556	-2.12033	0.0339783
ENSDARG00000033871	0.89141	0.356971	2.49715	0.0125197			ENSDARG00000059805	-2.07876	1.05003	-1.9797	0.0477367
ENSDARG00000068738	0.891753	0.244773	3.64318	0.00026929			ENSDARG00000023299	-2.066	0.379298	-5.44689	5.1257e-08
ENSDARG00000033144	0.891762	0.342963	2.60017	0.00931785			ENSDARG00000005355	-2.06258	0.744405	-2.77077	0.00559235
ENSDARG00000045127	0.892329	0.448039	1.99163	0.0464115			ENSDARG00000075725	-2.05687	0.992725	-2.07194	0.038271
ENSDARG00000103962	0.894903	0.38483	2.32545	0.0200478			ENSDARG00000104353	-2.05533	0.383652	-5.35729	8.44796e-08
ENSDARG00000009796	0.894978	0.395961	2.26027	0.0238046			ENSDARG00000019507	-2.05511	0.849667	-2.41873	0.0155749
ENSDARG00000069208	0.895863	0.403368	2.22095	0.026354			ENSDARG00000039578	-2.04778	0.283028	-7.23526	4.64655e-13
ENSDARG00000019383	0.895936	0.228291	3.92453	8.68993e-05			ENSDARG00000016011	-2.04765	0.277767	-7.37183	1.68299e-13
ENSDARG00000057736	0.896285	0.381049	2.35215	0.0186653			ENSDARG00000014329	-2.04451	0.357797	-5.71415	1.10254e-08
ENSDARG00000005799	0.896363	0.225972	3.9667	7.28758e-05			ENSDARG00000081270	-2.04178	0.662444	-3.0822	0.00205479
ENSDARG00000024877	0.896865	0.346565	2.58787	0.00965707			ENSDARG00000038066	-2.03982	0.923563	-2.20865	0.0271991
ENSDARG00000018643	0.896888	0.251747	3.56266	0.000367113			ENSDARG00000078214	-2.03741	0.386253	-5.2748	1.32902e-07
ENSDARG00000030781	0.897439	0.307829	2.91538	0.00355256			ENSDARG00000056633	-2.03226	0.894098	-2.27298	0.0230276
ENSDARG00000093126	0.898647	0.431838	2.08098	0.0374355			ENSDARG00000015676	-2.01397	0.433235	-4.64867	3.34079e-06
ENSDARG00000014891	0.902237	0.264136	3.4158	0.000635946			ENSDARG00000005454	-2.01084	0.929847	-2.16255	0.0305758
ENSDARG00000077400	0.905467	0.381146	2.37564	0.0175184			ENSDARG00000098294	-2.00628	0.931564	-2.15367	0.0312659
ENSDARG00000070487	0.905467	0.344198	2.63065	0.00852207			ENSDARG00000093619	-2.0013	0.588335	-3.40163	0.000669845
ENSDARG00000102091	0.905661	0.452482	2.00154	0.045334			ENSDARG00000045565	-1.99818	0.368077	-5.42871	5.67643e-08
ENSDARG00000062019	0.907596	0.347137	2.61452	0.0089354			ENSDARG00000071678	-1.99772	0.866777	-2.30477	0.0211794
ENSDARG00000052623	0.910714	0.227913	3.99589	6.44518e-05			ENSDARG00000074169	-1.99288	0.387409	-5.14414	2.68749e-07
ENSDARG00000076735	0.911604	0.40525	2.24949	0.0244814			ENSDARG00000090814	-1.97973	0.728024	-2.71932	0.0065417
ENSDARG00000086184	0.914965	0.312222	2.9305	0.0033842			ENSDARG00000041078	-1.97789	0.539133	-3.66865	0.000243835
ENSDARG00000019532	0.915448	0.267246	3.42549	0.000613697			ENSDARG00000040730	-1.97238	0.396693	-4.97206	6.62443e-07
ENSDARG00000073665	0.917811	0.424211	2.16357	0.030497			ENSDARG00000041644	-1.96759	0.89854	-2.18976	0.0285414
ENSDARG00000040469	0.918178	0.328867	2.79194	0.0052393			ENSDARG00000076526	-1.9656	0.385413	-5.09997	3.3971e-07
ENSDARG00000091419	0.91901	0.445889	2.06107	0.0392963			ENSDARG00000008100	-1.95597	0.834377	-2.34423	0.0190663
ENSDARG00000089362	0.919217	0.431722	2.12919	0.0332386			ENSDARG00000102353	-1.9542	0.414186	-4.71817	2.37972e-06
ENSDARG00000042652	0.920638	0.339719	2.70999	0.00672844			ENSDARG00000036830	-1.94461	0.355875	-5.4643	4.64735e-08
ENSDARG00000103760	0.922703	0.436791	2.11246	0.0346471			ENSDARG00000031761	-1.94236	0.820928	-2.36605	0.0179789
ENSDARG00000035859	0.922849	0.385303	2.39512	0.0166148			ENSDARG00000028850	-1.94182	0.918634	-2.11381	0.0345312
ENSDARG00000057334	0.924272	0.396364	2.33188	0.0197072			ENSDARG00000051889	-1.94135	0.439312	-4.41907	9.91249e-06
ENSDARG00000080018	0.925215	0.289885	3.19166	0.00141456			ENSDARG00000041530	-1.93771	0.825673	-2.34683	0.0189341
ENSDARG00000006266	0.927844	0.319539	2.9037	0.0036878			ENSDARG00000010246	-1.93321	0.341558	-5.65999	1.5138e-08
ENSDARG00000086645	0.928358	0.273887	3.38957	0.000700028			ENSDARG00000021383	-1.92844	0.962344	-2.0039	0.0450807
ENSDARG00000037061	0.930327	0.33151	2.80633	0.00501095			ENSDARG00000095821	-1.92751	0.73151	-2.63498	0.00841434
ENSDARG00000041572	0.93059	0.398864	2.3331	0.0196429			ENSDARG00000036721	-1.92551	0.469659	-4.0998	4.13502e-05
ENSDARG00000098312	0.931079	0.274166	3.39605	0.000683668			ENSDARG00000095947	-1.91887	0.458876	-4.18168	2.89368e-05
ENSDARG00000058115	0.931196	0.266895	3.489	0.000484836			ENSDARG00000005894	-1.91539	0.651944	-2.93797	0.00330367
ENSDARG00000070957	0.931496	0.352269	2.64427	0.00818669			ENSDARG00000054154	-1.91166	0.357425	-5.34843	8.87191e-08
ENSDARG00000053845	0.933208	0.264433	3.52909	0.000416985			ENSDARG00000052344	-1.90866	0.421756	-4.5255	6.02518e-06
ENSDARG00000070964	0.933285	0.374762	2.49034	0.0127621			ENSDARG00000098666	-1.90673	0.413475	-4.61147	3.99833e-06
ENSDARG00000079881	0.93403	0.434898	2.1477	0.0317375			ENSDARG00000098935	-1.90536	0.297407	-6.40657	1.48829e-10
ENSDARG00000019231	0.934075	0.301967	3.0933	0.00197941			ENSDARG00000022410	-1.90533	0.346303	-5.50192	3.75678e-08
ENSDARG00000094719	0.934529	0.46689	2.00161	0.045327			ENSDARG00000051890	-1.88964	0.635656	-2.97275	0.00295147
ENSDARG00000013830	0.935611	0.261795	3.57384	0.00035179			ENSDARG00000060350	-1.88675	0.684946	-2.75459	0.00587655
ENSDARG00000069029	0.937961	0.375459	2.49817	0.0124835			ENSDARG00000104531	-1.885	0.460038	-4.09748	4.17667e-05
ENSDARG00000028676	0.939383	0.320738	2.92882	0.00340255			ENSDARG00000037109	-1.87607	0.436743	-4.2956	1.74222e-05
ENSDARG00000022218	0.939723	0.401209	2.34223	0.019169			ENSDARG00000100505	-1.87536	0.410357	-4.57007	4.87569e-06
ENSDARG00000055120	0.941149	0.318161	2.95809	0.0030955			ENSDARG00000033175	-1.86549	0.595207	-3.13419	0.00172327
ENSDARG00000037517	0.941452	0.351974	2.67478	0.00747792			ENSDARG00000101024	-1.86457	0.365085	-5.10723	3.26914e-07
ENSDARG00000053542	0.942406	0.377276	2.49792	0.0124924			ENSDARG00000013839	-1.86107	0.910666	-2.04364	0.0409895
ENSDARG00000079377	0.944472	0.40285	2.34447	0.0190539			ENSDARG00000017359	-1.86013	0.789729	-2.3554	0.0185027
ENSDARG00000058693	0.94475	0.349205	2.70543	0.00682157			ENSDARG00000002991	-1.85618	0.746646	-2.48603	0.0129177
ENSDARG00000104054	0.946213	0.402543	2.35059	0.0187438			ENSDARG00000095674	-1.85562	0.917339	-2.02282	0.0430913
ENSDARG00000105214	0.946287	0.473971	1.99651	0.0458787			ENSDARG00000042138	-1.84859	0.739272	-2.50055	0.0123999
ENSDARG00000071871	0.946528	0.422901	2.23818	0.0252093			ENSDARG00000094563	-1.84679	0.941586	-1.96136	0.0498371
ENSDARG00000076563	0.947452	0.346336	2.73564	0.00622588			ENSDARG00000057648	-1.84598	0.44853	-4.11563	3.8612e-05
ENSDARG00000100753	0.948238	0.302863	3.13091	0.00174264			ENSDARG00000017781	-1.84463	0.428531	-4.30455	1.67327e-05
ENSDARG00000097017	0.94902	0.351607	2.69909	0.00695288			ENSDARG00000078118	-1.84378	0.683375	-2.69805	0.00697476
ENSDARG00000079731	0.950078	0.249724	3.80451	0.000142088			ENSDARG00000104869	-1.83577	0.48787	-3.76282	0.000168006
ENSDARG00000024365	0.950641	0.440515	2.15802	0.0309261			ENSDARG00000079672	-1.83435	0.443566	-4.13546	3.54239e-05
ENSDARG00000037748	0.951873	0.371319	2.56349	0.0103625			ENSDARG00000100480	-1.83213	0.709018	-2.58404	0.0097651
ENSDARG00000026369	0.951873	0.291083	3.27011	0.00107506			ENSDARG00000002487	-1.82661	0.3782	-4.82976	1.367e-06
ENSDARG00000099425	0.954656	0.304119	3.13909	0.00169472			ENSDARG00000027689	-1.82608	0.764428	-2.38882	0.0169025
ENSDARG00000028259	0.954992	0.324182	2.94585	0.00322069			ENSDARG00000044511	-1.82553	0.52653	-3.46709	0.000526124
ENSDARG00000029072	0.955508	0.335628	2.84693	0.00441436			ENSDARG00000086712	-1.8181	0.607227	-2.9941	0.00275252
ENSDARG00000035652	0.957126	0.220704	4.3367	1.44638e-05			ENSDARG00000015236	-1.81627	0.548226	-3.31299	0.000923051
ENSDARG00000061890	0.965197	0.442142	2.183	0.0290359			ENSDARG00000020642	-1.80707	0.81227	-2.22471	0.0261004
ENSDARG00000095865	0.966897	0.315083	3.0687	0.00214989			ENSDARG00000052480	-1.80704	0.329571	-5.48299	4.18193e-08
ENSDARG00000018460	0.967214	0.280314	3.45047	0.000559613			ENSDARG00000013860	-1.80374	0.502463	-3.58979	0.000330941
ENSDARG00000034871	0.968161	0.465012	2.08201	0.0373414			ENSDARG00000075467	-1.80241	0.908006	-1.98502	0.0471423
ENSDARG00000074684	0.968317	0.250897	3.85942	0.000113658			ENSDARG00000027428	-1.80169	0.476392	-3.78195	0.000155603
ENSDARG00000035571	0.96943	0.441628	2.19513	0.0281546			ENSDARG00000007130	-1.79258	0.489626	-3.66111	0.000251121
ENSDARG00000079271	0.969602	0.233718	4.14859	3.3453e-05			ENSDARG00000053483	-1.79137	0.618584	-2.89592	0.00378053
ENSDARG00000014727	0.974027	0.2604	3.74051	0.000183649			ENSDARG00000062058	-1.79028	0.409911	-4.36749	1.25685e-05
ENSDARG00000079530	0.974658	0.410723	2.37303	0.0176429			ENSDARG00000078442	-1.78845	0.458268	-3.90264	9.51479e-05
ENSDARG00000096562	0.975927	0.425601	2.29306	0.0218446			ENSDARG00000007217	-1.78518	0.529971	-3.36846	0.000755906
ENSDARG00000004621	0.977251	0.487205	2.00583	0.0448741			ENSDARG00000105223	-1.78486	0.587266	-3.03927	0.00237153
ENSDARG00000063358	0.977682	0.382996	2.55272	0.0106884			ENSDARG00000071652	-1.78422	0.482928	-3.69458	0.000220248
ENSDARG00000053381	0.978	0.449256	2.17693	0.0294856			ENSDARG00000103337	-1.78092	0.336698	-5.28937	1.22736e-07
ENSDARG00000077414	0.978201	0.266487	3.67073	0.000241858			ENSDARG00000087779	-1.78008	0.477139	-3.73073	0.000190927
ENSDARG00000077068	0.978549	0.474507	2.06224	0.0391846			ENSDARG00000060068	-1.77743	0.535252	-3.32074	0.000897801
ENSDARG00000062302	0.980556	0.399389	2.45514	0.014083			ENSDARG00000086411	-1.77316	0.358819	-4.94164	7.74665e-07
ENSDARG00000100555	0.982949	0.271727	3.61742	0.000297556			ENSDARG00000001754	-1.77244	0.399948	-4.43168	9.3502e-06
ENSDARG00000098420	0.983233	0.346871	2.83458	0.00458863			ENSDARG00000058861	-1.77034	0.30362	-5.83078	5.51698e-09
ENSDARG00000054771	0.986881	0.363757	2.71302	0.00666732			ENSDARG00000039400	-1.7701	0.528983	-3.34623	0.000819185
ENSDARG00000059090	0.987549	0.331855	2.97584	0.00292185			ENSDARG00000098660	-1.76292	0.432697	-4.07427	4.61592e-05
ENSDARG00000103251	0.988937	0.327956	3.01546	0.00256593			ENSDARG00000016138	-1.74939	0.645494	-2.71015	0.00672525
ENSDARG00000057921	0.99178	0.468656	2.11622	0.034326			ENSDARG00000037397	-1.74851	0.510633	-3.42421	0.000616596
ENSDARG00000031427	0.992509	0.478597	2.07379	0.0380991			ENSDARG00000103594	-1.74697	0.357497	-4.88667	1.02558e-06
ENSDARG00000053713	0.99928	0.391029	2.55551	0.0106031			ENSDARG00000060256	-1.74531	0.643366	-2.71278	0.00667222
ENSDARG00000031782	1.00205	0.306388	3.27052	0.00107351			ENSDARG00000018491	-1.74156	0.757933	-2.29777	0.0215748
ENSDARG00000017500	1.00763	0.289666	3.47859	0.000504068			ENSDARG00000090386	-1.73806	0.33637	-5.16711	2.37746e-07
ENSDARG00000036966	1.00869	0.314662	3.20564	0.00134761			ENSDARG00000010437	-1.7357	0.760556	-2.28215	0.0224806
ENSDARG00000011600	1.00912	0.514805	1.9602	0.0499728			ENSDARG00000035264	-1.73369	0.335744	-5.16374	2.42064e-07
ENSDARG00000056479	1.00933	0.421516	2.39452	0.0166422			ENSDARG00000095817	-1.72751	0.413214	-4.18067	2.90657e-05
ENSDARG00000042270	1.01056	0.475896	2.12349	0.0337129			ENSDARG00000036076	-1.72674	0.333002	-5.18538	2.15578e-07
ENSDARG00000004343	1.0115	0.346958	2.91533	0.0035531			ENSDARG00000061566	-1.726	0.470394	-3.66926	0.000243258
ENSDARG00000096722	1.01241	0.340237	2.97561	0.00292407			ENSDARG00000105286	-1.7257	0.344361	-5.01131	5.40611e-07
ENSDARG00000077912	1.01412	0.434485	2.33408	0.0195917			ENSDARG00000055300	-1.72298	0.667255	-2.58219	0.00981766
ENSDARG00000062864	1.01619	0.254609	3.99117	6.57481e-05			ENSDARG00000016484	-1.70473	0.381326	-4.47052	7.80301e-06
ENSDARG00000079850	1.01705	0.454121	2.2396	0.025117			ENSDARG00000004405	-1.70342	0.546185	-3.11875	0.0018162
ENSDARG00000100280	1.0173	0.369892	2.75027	0.00595468			ENSDARG00000008805	-1.7023	0.75231	-2.26277	0.02365
ENSDARG00000021443	1.01815	0.394697	2.57958	0.00989214			ENSDARG00000005772	-1.69907	0.333182	-5.09952	3.40512e-07
ENSDARG00000079175	1.02119	0.394262	2.59013	0.00959395			ENSDARG00000033451	-1.69661	0.759637	-2.23345	0.0255193
ENSDARG00000098834	1.02168	0.509666	2.0046	0.0450055			ENSDARG00000102144	-1.69514	0.615753	-2.75296	0.00590586
ENSDARG00000102977	1.0224	0.241348	4.23619	2.27341e-05			ENSDARG00000037121	-1.68933	0.540259	-3.12689	0.00176668
ENSDARG00000105209	1.02251	0.246745	4.144	3.41302e-05			ENSDARG00000059075	-1.68925	0.364624	-4.63287	3.60636e-06
ENSDARG00000033251	1.02305	0.273352	3.74261	0.000182117			ENSDARG00000104207	-1.68683	0.427742	-3.94357	8.02776e-05
ENSDARG00000015970	1.02435	0.443526	2.30957	0.0209121			ENSDARG00000102087	-1.68356	0.698888	-2.40891	0.0160003
ENSDARG00000022995	1.02478	0.304995	3.36	0.000779435			ENSDARG00000089033	-1.68295	0.848715	-1.98293	0.0473749
ENSDARG00000013777	1.02656	0.338131	3.03599	0.00239746			ENSDARG00000019274	-1.68079	0.631953	-2.65968	0.00782148
ENSDARG00000056639	1.031	0.332893	3.09709	0.00195428			ENSDARG00000061763	-1.675	0.515415	-3.24981	0.00115482
ENSDARG00000018411	1.03125	0.402274	2.56355	0.0103608			ENSDARG00000008105	-1.67233	0.533569	-3.13423	0.00172306
ENSDARG00000076544	1.03171	0.368378	2.80068	0.00509956			ENSDARG00000052575	-1.66933	0.432033	-3.8639	0.000111591
ENSDARG00000002197	1.03273	0.283626	3.64116	0.000271412			ENSDARG00000017696	-1.66845	0.456018	-3.65874	0.000253461
ENSDARG00000033172	1.03349	0.370028	2.793	0.00522213			ENSDARG00000002986	-1.66379	0.514154	-3.23597	0.0012123
ENSDARG00000056331	1.03781	0.427528	2.42748	0.0152042			ENSDARG00000011618	-1.66121	0.567025	-2.92969	0.00339296
ENSDARG00000068760	1.03785	0.348962	2.97412	0.00293834			ENSDARG00000095640	-1.65669	0.83531	-1.98332	0.0473313
ENSDARG00000110545	1.04068	0.527463	1.973	0.048496			ENSDARG00000030267	-1.65464	0.468431	-3.5323	0.000411963
ENSDARG00000068650	1.0442	0.473327	2.20608	0.0273784			ENSDARG00000116076	-1.65275	0.550067	-3.00463	0.002659
ENSDARG00000101438	1.04484	0.252534	4.13744	3.512e-05			ENSDARG00000013776	-1.65255	0.590857	-2.79686	0.00516014
ENSDARG00000003635	1.04533	0.313313	3.33639	0.000848727			ENSDARG00000070656	-1.65091	0.788752	-2.09307	0.0363433
ENSDARG00000023712	1.04578	0.247097	4.23227	2.31348e-05			ENSDARG00000100366	-1.64663	0.649038	-2.53704	0.0111796
ENSDARG00000062699	1.04923	0.427988	2.45153	0.0142249			ENSDARG00000059711	-1.64603	0.48428	-3.39892	0.000676524
ENSDARG00000035879	1.04964	0.378096	2.77612	0.00550127			ENSDARG00000040707	-1.63922	0.569281	-2.87947	0.00398349
ENSDARG00000039881	1.05743	0.510654	2.07074	0.038383			ENSDARG00000069278	-1.63765	0.457894	-3.57649	0.000348236
ENSDARG00000015759	1.05786	0.320535	3.30029	0.000965855			ENSDARG00000055639	-1.63587	0.541271	-3.02228	0.00250879
ENSDARG00000093199	1.05809	0.307622	3.43959	0.000582604			ENSDARG00000015111	-1.63443	0.282266	-5.79038	7.02294e-09
ENSDARG00000090063	1.05882	0.416483	2.54229	0.0110129			ENSDARG00000008439	-1.6304	0.6623	-2.46172	0.0138273
ENSDARG00000030765	1.06059	0.340924	3.11092	0.00186507			ENSDARG00000011648	-1.62837	0.535661	-3.03992	0.00236639
ENSDARG00000016038	1.06067	0.466372	2.27431	0.0229474			ENSDARG00000030756	-1.62795	0.743544	-2.18945	0.0285641
ENSDARG00000057782	1.061	0.304508	3.4843	0.000493433			ENSDARG00000008494	-1.6278	0.515278	-3.15907	0.00158271
ENSDARG00000052074	1.06121	0.3299	3.21675	0.0012965			ENSDARG00000035993	-1.62476	0.452779	-3.58843	0.000332676
ENSDARG00000033307	1.06127	0.392777	2.70196	0.00689326			ENSDARG00000078077	-1.62385	0.435481	-3.72887	0.000192341
ENSDARG00000004415	1.06674	0.352792	3.02371	0.00249693			ENSDARG00000045886	-1.62283	0.615219	-2.63781	0.00834432
ENSDARG00000079378	1.06707	0.319583	3.33895	0.000840958			ENSDARG00000063539	-1.62141	0.798801	-2.02981	0.0423763
ENSDARG00000027461	1.06885	0.466889	2.28931	0.0220615			ENSDARG00000100157	-1.62011	0.648791	-2.49711	0.0125208
ENSDARG00000016301	1.07205	0.447574	2.39525	0.0166091			ENSDARG00000016479	-1.6185	0.599071	-2.70168	0.006899
ENSDARG00000087921	1.07211	0.300441	3.56845	0.000359094			ENSDARG00000092115	-1.61592	0.43039	-3.75455	0.000173655
ENSDARG00000040248	1.07238	0.270123	3.96997	7.18805e-05			ENSDARG00000069878	-1.61267	0.535911	-3.00921	0.00261925
ENSDARG00000037679	1.07267	0.344594	3.11287	0.00185279			ENSDARG00000103682	-1.60878	0.409479	-3.92885	8.53525e-05
ENSDARG00000097592	1.07338	0.52371	2.04957	0.0404063			ENSDARG00000077264	-1.60324	0.309573	-5.17888	2.23218e-07
ENSDARG00000020984	1.07381	0.36665	2.92872	0.00340363			ENSDARG00000098334	-1.60247	0.545618	-2.93698	0.00331427
ENSDARG00000038297	1.07384	0.453574	2.3675	0.0179085			ENSDARG00000043960	-1.60028	0.285779	-5.59972	2.14702e-08
ENSDARG00000022309	1.07646	0.382096	2.81725	0.00484373			ENSDARG00000042344	-1.60002	0.577038	-2.77281	0.00555743
ENSDARG00000037362	1.08042	0.378934	2.85121	0.00435537			ENSDARG00000074726	-1.59993	0.594521	-2.69113	0.00712104
ENSDARG00000045025	1.08158	0.54224	1.99465	0.0460805			ENSDARG00000044628	-1.59905	0.639762	-2.49944	0.0124389
ENSDARG00000099156	1.08253	0.408044	2.65298	0.00797857			ENSDARG00000054980	-1.59858	0.348558	-4.58626	4.51267e-06
ENSDARG00000055530	1.08427	0.320334	3.3848	0.000712292			ENSDARG00000054224	-1.59442	0.307589	-5.18361	2.17635e-07
ENSDARG00000070266	1.08569	0.475661	2.2825	0.02246			ENSDARG00000043304	-1.59362	0.460927	-3.45742	0.000545379
ENSDARG00000043843	1.08735	0.408284	2.66322	0.00773973			ENSDARG00000013763	-1.59014	0.246686	-6.44603	1.14815e-10
ENSDARG00000053484	1.08865	0.321123	3.39014	0.000698557			ENSDARG00000097539	-1.58265	0.615051	-2.5732	0.0100763
ENSDARG00000031720	1.0887	0.370109	2.94158	0.00326544			ENSDARG00000075795	-1.57979	0.413541	-3.82016	0.000133366
ENSDARG00000070387	1.09204	0.392238	2.78411	0.00536741			ENSDARG00000071644	-1.57391	0.779684	-2.01865	0.0435235
ENSDARG00000099546	1.09394	0.359837	3.04009	0.00236505			ENSDARG00000091946	-1.57297	0.734325	-2.14206	0.0321887
ENSDARG00000115832	1.09424	0.488458	2.2402	0.0250782			ENSDARG00000005057	-1.57089	0.617928	-2.54219	0.0110162
ENSDARG00000030289	1.09655	0.513557	2.1352	0.0327444			ENSDARG00000098080	-1.57058	0.35624	-4.40877	1.03958e-05
ENSDARG00000070029	1.09677	0.292197	3.75353	0.000174365			ENSDARG00000036414	-1.56838	0.553854	-2.83175	0.00462933
ENSDARG00000058102	1.09757	0.438191	2.50479	0.0122526			ENSDARG00000117211	-1.56263	0.422811	-3.6958	0.000219196
ENSDARG00000063511	1.09945	0.428135	2.56799	0.0102289			ENSDARG00000102254	-1.55854	0.581441	-2.68047	0.00735186
ENSDARG00000002523	1.10176	0.261759	4.20906	2.5643e-05			ENSDARG00000099431	-1.55714	0.702813	-2.21557	0.0267206
ENSDARG00000045530	1.10267	0.508998	2.16635	0.0302847			ENSDARG00000079605	-1.55681	0.378979	-4.1079	3.9927e-05
ENSDARG00000063636	1.10334	0.372032	2.96571	0.00301985			ENSDARG00000009443	-1.55613	0.544441	-2.85821	0.00426039
ENSDARG00000069966	1.10634	0.558246	1.98182	0.0474992			ENSDARG00000069763	-1.55459	0.691278	-2.24886	0.0245211
ENSDARG00000062025	1.10649	0.408008	2.71194	0.00668917			ENSDARG00000042484	-1.55413	0.708247	-2.19433	0.0282115
ENSDARG00000018809	1.10798	0.47198	2.34752	0.0188987			ENSDARG00000033987	-1.55312	0.599233	-2.59185	0.00954622
ENSDARG00000045636	1.10826	0.554531	1.99855	0.0456567			ENSDARG00000013784	-1.55091	0.435847	-3.55839	0.000373141
ENSDARG00000006220	1.10862	0.413411	2.68164	0.00732615			ENSDARG00000094965	-1.54908	0.436377	-3.54986	0.000385434
ENSDARG00000012776	1.10891	0.5001	2.21738	0.0265973			ENSDARG00000105046	-1.54231	0.68828	-2.24082	0.025038
ENSDARG00000035890	1.10894	0.332701	3.33313	0.000858735			ENSDARG00000043209	-1.54199	0.65547	-2.35249	0.0186482
ENSDARG00000017617	1.11007	0.549659	2.01956	0.043429			ENSDARG00000071082	-1.54172	0.448142	-3.44025	0.000581173
ENSDARG00000076280	1.11196	0.273477	4.06599	4.78296e-05			ENSDARG00000091851	-1.54086	0.742924	-2.07404	0.0380754
ENSDARG00000077686	1.11394	0.527003	2.11373	0.0345387			ENSDARG00000040300	-1.54075	0.34596	-4.45356	8.44582e-06
ENSDARG00000052139	1.11446	0.352726	3.15955	0.00158012			ENSDARG00000055566	-1.53708	0.636307	-2.41562	0.0157084
ENSDARG00000079967	1.11669	0.375772	2.97173	0.00296126			ENSDARG00000038360	-1.53499	0.549144	-2.79524	0.00518616
ENSDARG00000025513	1.11675	0.436635	2.55762	0.0105392			ENSDARG00000062080	-1.5347	0.354461	-4.32968	1.49327e-05
ENSDARG00000057881	1.11735	0.565094	1.97729	0.0480092			ENSDARG00000014017	-1.53272	0.772613	-1.98381	0.0472772
ENSDARG00000026629	1.11865	0.340642	3.28393	0.0010237			ENSDARG00000020834	-1.53222	0.64101	-2.39032	0.0168336
ENSDARG00000016704	1.11911	0.514562	2.17487	0.0296396			ENSDARG00000003750	-1.52821	0.353084	-4.32818	1.50347e-05
ENSDARG00000017126	1.11925	0.44039	2.54151	0.0110376			ENSDARG00000017199	-1.5276	0.450928	-3.38768	0.000704857
ENSDARG00000023724	1.12029	0.340645	3.28872	0.00100645			ENSDARG00000054363	-1.5264	0.401879	-3.79816	0.000145776
ENSDARG00000004189	1.1233	0.309459	3.62988	0.000283554			ENSDARG00000053805	-1.52616	0.652044	-2.34059	0.0192536
ENSDARG00000002071	1.12367	0.547886	2.05092	0.0402749			ENSDARG00000003693	-1.52442	0.257123	-5.92875	3.05254e-09
ENSDARG00000020845	1.12492	0.381236	2.95071	0.00317045			ENSDARG00000044402	-1.52056	0.436571	-3.48296	0.000495905
ENSDARG00000028386	1.12593	0.573357	1.96375	0.0495594			ENSDARG00000075368	-1.51698	0.73393	-2.06693	0.0387409
ENSDARG00000059690	1.12604	0.54439	2.06845	0.0385979			ENSDARG00000104166	-1.51194	0.595787	-2.53771	0.0111579
ENSDARG00000033802	1.12827	0.2349	4.8032	1.56147e-06			ENSDARG00000031845	-1.50628	0.755423	-1.99396	0.0461566
ENSDARG00000005690	1.13768	0.419706	2.71066	0.00671489			ENSDARG00000040041	-1.50561	0.762368	-1.97491	0.0482779
ENSDARG00000080009	1.13782	0.426165	2.66991	0.00758709			ENSDARG00000040309	-1.50375	0.479529	-3.13589	0.00171336
ENSDARG00000042807	1.1379	0.318636	3.57115	0.000355419			ENSDARG00000042590	-1.50123	0.353529	-4.24643	2.17204e-05
ENSDARG00000052957	1.1395	0.407068	2.79928	0.00512164			ENSDARG00000090988	-1.50093	0.492654	-3.04662	0.00231429
ENSDARG00000103551	1.14013	0.512448	2.22487	0.02609			ENSDARG00000010905	-1.49041	0.487972	-3.0543	0.0022559
ENSDARG00000017121	1.14047	0.286955	3.97438	7.05628e-05			ENSDARG00000039345	-1.48346	0.330197	-4.49265	7.0343e-06
ENSDARG00000061794	1.1413	0.354093	3.22316	0.00126784			ENSDARG00000016093	-1.4815	0.630471	-2.34984	0.0187816
ENSDARG00000086374	1.14369	0.547264	2.08982	0.0366336			ENSDARG00000103484	-1.47427	0.638765	-2.30801	0.0209988
ENSDARG00000102894	1.14567	0.581566	1.96997	0.0488421			ENSDARG00000069139	-1.47382	0.523009	-2.81797	0.00483289
ENSDARG00000016858	1.14582	0.47695	2.40239	0.0162882			ENSDARG00000102608	-1.47332	0.71339	-2.06524	0.0389
ENSDARG00000063229	1.14828	0.413407	2.7776	0.00547617			ENSDARG00000039350	-1.47118	0.607169	-2.42302	0.015392
ENSDARG00000030945	1.15166	0.337002	3.41736	0.000632311			ENSDARG00000015638	-1.46658	0.434729	-3.37354	0.000742081
ENSDARG00000096667	1.15204	0.295223	3.90227	9.52942e-05			ENSDARG00000036924	-1.464	0.427285	-3.42627	0.000611921
ENSDARG00000013741	1.15391	0.359279	3.21173	0.00131939			ENSDARG00000044143	-1.46328	0.458965	-3.18821	0.00143156
ENSDARG00000089913	1.15407	0.495868	2.32736	0.019946			ENSDARG00000025332	-1.46178	0.269953	-5.41494	6.1309e-08
ENSDARG00000021113	1.15776	0.30852	3.75264	0.000174985			ENSDARG00000097583	-1.46058	0.458644	-3.18455	0.00144978
ENSDARG00000021681	1.16097	0.385663	3.01032	0.0026097			ENSDARG00000008491	-1.4595	0.479401	-3.04442	0.00233132
ENSDARG00000021143	1.16369	0.552892	2.10474	0.0353143			ENSDARG00000030022	-1.45887	0.304626	-4.78907	1.67558e-06
ENSDARG00000022772	1.16483	0.487274	2.3905	0.0168254			ENSDARG00000101462	-1.45493	0.364846	-3.9878	6.66878e-05
ENSDARG00000103746	1.16501	0.422291	2.7588	0.00580148			ENSDARG00000091249	-1.45211	0.726099	-1.99988	0.045513
ENSDARG00000058221	1.16516	0.577966	2.01597	0.0438028			ENSDARG00000025467	-1.45036	0.393781	-3.68316	0.000230358
ENSDARG00000040553	1.16608	0.549717	2.12124	0.0339018			ENSDARG00000055443	-1.44961	0.358223	-4.04667	5.19524e-05
ENSDARG00000075990	1.16709	0.575339	2.02853	0.0425063			ENSDARG00000028715	-1.44885	0.61328	-2.36246	0.018154
ENSDARG00000076900	1.16769	0.316969	3.68393	0.000229668			ENSDARG00000097465	-1.44734	0.490707	-2.9495	0.00318285
ENSDARG00000007678	1.16903	0.375598	3.11244	0.00185545			ENSDARG00000098639	-1.44364	0.299554	-4.81929	1.44072e-06
ENSDARG00000089661	1.17045	0.479754	2.4397	0.0146996			ENSDARG00000056653	-1.44116	0.687347	-2.09669	0.0360207
ENSDARG00000097567	1.17071	0.34481	3.39523	0.000685721			ENSDARG00000052462	-1.43944	0.481613	-2.98879	0.00280082
ENSDARG00000112644	1.1733	0.531607	2.20708	0.0273083			ENSDARG00000039093	-1.43545	0.537715	-2.66955	0.00759535
ENSDARG00000078284	1.177	0.383114	3.0722	0.00212489			ENSDARG00000015921	-1.4294	0.298196	-4.7935	1.63893e-06
ENSDARG00000112527	1.17703	0.530258	2.21974	0.0264366			ENSDARG00000091831	-1.42887	0.395488	-3.61292	0.00030277
ENSDARG00000055504	1.17779	0.225386	5.22567	1.73526e-07			ENSDARG00000013478	-1.42769	0.382304	-3.73443	0.000188144
ENSDARG00000089361	1.17804	0.395631	2.97761	0.00290502			ENSDARG00000056720	-1.4257	0.40179	-3.54837	0.000387626
ENSDARG00000044365	1.17905	0.336487	3.50399	0.000458341			ENSDARG00000068374	-1.42532	0.553052	-2.57719	0.00996078
ENSDARG00000086254	1.18205	0.471276	2.50818	0.0121355			ENSDARG00000054540	-1.42405	0.453574	-3.13961	0.00169172
ENSDARG00000074362	1.18224	0.271981	4.34678	1.38151e-05			ENSDARG00000037555	-1.42366	0.536713	-2.65255	0.00798868
ENSDARG00000100904	1.18288	0.31235	3.78705	0.000152449			ENSDARG00000101244	-1.42364	0.717131	-1.98519	0.0471235
ENSDARG00000103915	1.18846	0.309864	3.83541	0.000125354			ENSDARG00000011583	-1.42308	0.381923	-3.72609	0.00019447
ENSDARG00000105151	1.19135	0.350907	3.39506	0.000686143			ENSDARG00000097685	-1.42246	0.722342	-1.96923	0.0489261
ENSDARG00000040649	1.19361	0.510418	2.3385	0.0193611			ENSDARG00000071164	-1.42231	0.654696	-2.17247	0.0298202
ENSDARG00000054250	1.19418	0.419345	2.84772	0.00440342			ENSDARG00000089382	-1.42157	0.558499	-2.54534	0.0109173
ENSDARG00000099079	1.19614	0.515385	2.32087	0.0202941			ENSDARG00000012820	-1.42079	0.289078	-4.9149	8.88257e-07
ENSDARG00000001234	1.19752	0.322207	3.7166	0.000201919			ENSDARG00000057973	-1.42038	0.400899	-3.54298	0.000395631
ENSDARG00000055115	1.20004	0.52284	2.29524	0.0217196			ENSDARG00000078894	-1.41748	0.659138	-2.1505	0.0315154
ENSDARG00000099757	1.20058	0.409239	2.93368	0.00334971			ENSDARG00000040666	-1.41744	0.432966	-3.27379	0.00106115
ENSDARG00000027234	1.20134	0.489907	2.45219	0.0141989			ENSDARG00000020645	-1.41473	0.710922	-1.98999	0.0465917
ENSDARG00000028087	1.20167	0.410109	2.93013	0.00338823			ENSDARG00000062612	-1.41089	0.388452	-3.63208	0.000281144
ENSDARG00000006598	1.20177	0.36088	3.33011	0.000868111			ENSDARG00000040584	-1.40714	0.554555	-2.53743	0.011167
ENSDARG00000067850	1.20564	0.539653	2.2341	0.0254766			ENSDARG00000104809	-1.40186	0.343442	-4.0818	4.46873e-05
ENSDARG00000070774	1.20799	0.533011	2.26634	0.0234304			ENSDARG00000079055	-1.39728	0.400666	-3.4874	0.00048775
ENSDARG00000024717	1.21457	0.314072	3.86718	0.000110099			ENSDARG00000091247	-1.39347	0.481205	-2.89579	0.00378206
ENSDARG00000055159	1.21473	0.393149	3.08975	0.00200324			ENSDARG00000069681	-1.39078	0.655847	-2.12059	0.0339565
ENSDARG00000039458	1.2151	0.596523	2.03697	0.0416535			ENSDARG00000038754	-1.38947	0.38177	-3.63954	0.00027313
ENSDARG00000079283	1.21609	0.515915	2.35715	0.0184156			ENSDARG00000092310	-1.38944	0.609795	-2.27853	0.0226948
ENSDARG00000056525	1.21627	0.395311	3.07675	0.00209269			ENSDARG00000001777	-1.3875	0.270293	-5.1333	2.84705e-07
ENSDARG00000010729	1.21814	0.501153	2.43068	0.0150704			ENSDARG00000092033	-1.38608	0.391121	-3.54386	0.000394319
ENSDARG00000054534	1.21907	0.561944	2.16938	0.0300536			ENSDARG00000093173	-1.38583	0.406266	-3.41114	0.00064693
ENSDARG00000042151	1.21954	0.282559	4.31605	1.58847e-05			ENSDARG00000043970	-1.38424	0.357786	-3.8689	0.00010933
ENSDARG00000070174	1.21993	0.392332	3.10944	0.00187443			ENSDARG00000099745	-1.38317	0.450328	-3.07146	0.00213011
ENSDARG00000054172	1.2206	0.252129	4.84117	1.29078e-06			ENSDARG00000104848	-1.37983	0.334035	-4.13078	3.61532e-05
ENSDARG00000037012	1.22197	0.4452	2.74476	0.00605553			ENSDARG00000012593	-1.37778	0.582904	-2.36365	0.018096
ENSDARG00000008816	1.22412	0.495239	2.47178	0.0134441			ENSDARG00000105117	-1.37573	0.374213	-3.67634	0.000236605
ENSDARG00000059437	1.22459	0.518437	2.36207	0.0181731			ENSDARG00000059972	-1.37316	0.684445	-2.00623	0.0448312
ENSDARG00000040890	1.22646	0.458667	2.67396	0.00749604			ENSDARG00000016706	-1.37306	0.327878	-4.18773	2.81759e-05
ENSDARG00000045411	1.22866	0.434695	2.82649	0.00470611			ENSDARG00000023287	-1.37225	0.574668	-2.3879	0.0169448
ENSDARG00000045676	1.23153	0.426907	2.88478	0.00391688			ENSDARG00000074031	-1.37197	0.459531	-2.98559	0.00283029
ENSDARG00000112909	1.23242	0.428126	2.87865	0.00399386			ENSDARG00000043566	-1.37091	0.43545	-3.14825	0.0016425
ENSDARG00000039117	1.23316	0.367215	3.35816	0.000784641			ENSDARG00000008239	-1.36967	0.608499	-2.25091	0.0243915
ENSDARG00000012729	1.23389	0.416203	2.96463	0.00303044			ENSDARG00000078571	-1.3692	0.37167	-3.6839	0.00022969
ENSDARG00000068460	1.23466	0.560285	2.20363	0.0275504			ENSDARG00000079415	-1.36846	0.450574	-3.03714	0.00238832
ENSDARG00000011570	1.2363	0.493811	2.5036	0.0122937			ENSDARG00000098507	-1.36753	0.469777	-2.91102	0.00360255
ENSDARG00000078366	1.23756	0.392587	3.15233	0.00161974			ENSDARG00000019644	-1.36729	0.322665	-4.2375	2.2602e-05
ENSDARG00000092394	1.23845	0.312674	3.96082	7.46925e-05			ENSDARG00000089858	-1.36624	0.442064	-3.09059	0.0019976
ENSDARG00000070078	1.23855	0.584442	2.1192	0.0340734			ENSDARG00000104708	-1.36534	0.355046	-3.84552	0.000120295
ENSDARG00000007982	1.2403	0.608648	2.03779	0.0415709			ENSDARG00000098433	-1.36515	0.404677	-3.37342	0.000742394
ENSDARG00000067567	1.24551	0.515257	2.41725	0.0156382			ENSDARG00000016470	-1.36509	0.582794	-2.34233	0.0191639
ENSDARG00000100909	1.24684	0.530308	2.35117	0.0187146			ENSDARG00000077469	-1.3636	0.360016	-3.78762	0.000152099
ENSDARG00000061145	1.24719	0.32165	3.87747	0.000105549			ENSDARG00000076518	-1.36262	0.544032	-2.50467	0.0122564
ENSDARG00000098612	1.24814	0.567278	2.20023	0.0277903			ENSDARG00000101347	-1.35981	0.644067	-2.11129	0.0347471
ENSDARG00000076246	1.24985	0.413385	3.02347	0.00249896			ENSDARG00000038027	-1.35977	0.416896	-3.26166	0.00110761
ENSDARG00000088225	1.25027	0.629304	1.98675	0.0469502			ENSDARG00000043666	-1.35963	0.510048	-2.66568	0.00768321
ENSDARG00000012684	1.25095	0.448536	2.78897	0.00528766			ENSDARG00000019280	-1.35891	0.379995	-3.57612	0.000348733
ENSDARG00000004218	1.25386	0.448015	2.79871	0.00513073			ENSDARG00000043257	-1.35271	0.629452	-2.14904	0.0316315
ENSDARG00000061208	1.25838	0.287735	4.3734	1.22329e-05			ENSDARG00000095672	-1.35118	0.638659	-2.11565	0.0343744
ENSDARG00000060515	1.25851	0.404368	3.1123	0.00185637			ENSDARG00000004318	-1.35111	0.437463	-3.08853	0.00201152
ENSDARG00000004930	1.2593	0.323104	3.89751	9.71871e-05			ENSDARG00000098338	-1.34992	0.404208	-3.33967	0.000838767
ENSDARG00000100693	1.26026	0.563249	2.23749	0.0252543			ENSDARG00000030700	-1.34886	0.276919	-4.87096	1.11055e-06
ENSDARG00000099056	1.26259	0.456058	2.76848	0.00563179			ENSDARG00000013457	-1.34821	0.367459	-3.669	0.000243497
ENSDARG00000039987	1.26273	0.384208	3.28658	0.00101413			ENSDARG00000028976	-1.3439	0.538827	-2.49412	0.012627
ENSDARG00000071586	1.26302	0.394493	3.20164	0.0013665			ENSDARG00000063596	-1.34356	0.330927	-4.05998	4.90776e-05
ENSDARG00000101423	1.26376	0.32843	3.84789	0.000119138			ENSDARG00000092337	-1.34285	0.539306	-2.48995	0.0127761
ENSDARG00000102885	1.26842	0.500056	2.53656	0.0111948			ENSDARG00000043431	-1.34249	0.574032	-2.33871	0.0193506
ENSDARG00000015985	1.26895	0.512966	2.47376	0.01337			ENSDARG00000105037	-1.34247	0.490103	-2.73915	0.00615974
ENSDARG00000099771	1.26958	0.370229	3.42919	0.000605388			ENSDARG00000045568	-1.34116	0.349055	-3.84227	0.000121902
ENSDARG00000030478	1.27123	0.552317	2.30164	0.0213558			ENSDARG00000035573	-1.33868	0.388789	-3.44319	0.000574886
ENSDARG00000089924	1.27561	0.315866	4.03844	5.38079e-05			ENSDARG00000018263	-1.33596	0.401249	-3.3295	0.000870025
ENSDARG00000007086	1.27719	0.440808	2.8974	0.00376273			ENSDARG00000104227	-1.33579	0.414893	-3.21961	0.00128364
ENSDARG00000031422	1.28103	0.286007	4.47903	7.4983e-06			ENSDARG00000099280	-1.32995	0.435789	-3.05182	0.00227462
ENSDARG00000068290	1.28416	0.492053	2.6098	0.00905955			ENSDARG00000015239	-1.32781	0.318205	-4.17282	3.00846e-05
ENSDARG00000042978	1.28478	0.343338	3.74202	0.000182548			ENSDARG00000004745	-1.32513	0.352475	-3.75949	0.00017026
ENSDARG00000033928	1.29181	0.283245	4.56076	5.09683e-06			ENSDARG00000099186	-1.323	0.407207	-3.24897	0.00115823
ENSDARG00000052271	1.29222	0.261039	4.9503	7.40974e-07			ENSDARG00000056160	-1.32206	0.410785	-3.21837	0.0012892
ENSDARG00000043249	1.2935	0.492609	2.62581	0.0086442			ENSDARG00000058371	-1.32148	0.639731	-2.06568	0.0388586
ENSDARG00000099547	1.29672	0.368528	3.51865	0.000433746			ENSDARG00000004470	-1.31837	0.394906	-3.33843	0.000842529
ENSDARG00000040912	1.29741	0.566655	2.2896	0.0220447			ENSDARG00000009031	-1.31246	0.550173	-2.38554	0.0170539
ENSDARG00000013024	1.3011	0.382663	3.40012	0.000673557			ENSDARG00000037358	-1.3117	0.308881	-4.24662	2.17023e-05
ENSDARG00000017388	1.30515	0.365178	3.57401	0.000351555			ENSDARG00000037706	-1.31028	0.657355	-1.99325	0.0462337
ENSDARG00000090195	1.30558	0.556153	2.34751	0.0188993			ENSDARG00000051851	-1.30773	0.462812	-2.82561	0.00471901
ENSDARG00000061177	1.3059	0.388478	3.36159	0.000774959			ENSDARG00000042839	-1.30759	0.354937	-3.68402	0.000229584
ENSDARG00000056065	1.30679	0.423309	3.0871	0.00202122			ENSDARG00000008480	-1.30742	0.538036	-2.42998	0.0150998
ENSDARG00000044803	1.30812	0.461324	2.83557	0.00457443			ENSDARG00000103679	-1.30693	0.417598	-3.12964	0.0017502
ENSDARG00000017489	1.30868	0.561604	2.33026	0.0197923			ENSDARG00000074790	-1.30649	0.313482	-4.16767	3.07733e-05
ENSDARG00000007179	1.31218	0.414016	3.16938	0.00152765			ENSDARG00000007216	-1.30427	0.273482	-4.76912	1.85036e-06
ENSDARG00000038618	1.3136	0.338738	3.87793	0.000105349			ENSDARG00000013856	-1.29897	0.582311	-2.23071	0.0257002
ENSDARG00000016085	1.31537	0.235318	5.58973	2.27422e-08			ENSDARG00000078829	-1.2973	0.640222	-2.02633	0.0427306
ENSDARG00000054984	1.31595	0.552179	2.38319	0.0171634			ENSDARG00000008740	-1.29717	0.350913	-3.69656	0.000218538
ENSDARG00000091161	1.31629	0.47544	2.76857	0.00563032			ENSDARG00000098386	-1.29532	0.490018	-2.64342	0.00820743
ENSDARG00000014655	1.31694	0.530563	2.48215	0.0130592			ENSDARG00000003527	-1.29404	0.380398	-3.40182	0.00066939
ENSDARG00000092044	1.31833	0.409649	3.21818	0.00129006			ENSDARG00000030964	-1.29199	0.556195	-2.32291	0.020184
ENSDARG00000074041	1.31959	0.515524	2.5597	0.0104761			ENSDARG00000013997	-1.29193	0.416905	-3.09886	0.00194264
ENSDARG00000012632	1.32143	0.570793	2.31507	0.0206091			ENSDARG00000021589	-1.29113	0.619371	-2.08459	0.0371064
ENSDARG00000110105	1.32261	0.580729	2.2775	0.0227563			ENSDARG00000041703	-1.28675	0.373581	-3.44436	0.000572403
ENSDARG00000103919	1.32277	0.541787	2.44149	0.0146269			ENSDARG00000006434	-1.28477	0.482496	-2.66276	0.00775029
ENSDARG00000096290	1.3255	0.574415	2.30757	0.0210232			ENSDARG00000105779	-1.2835	0.633429	-2.02627	0.0427369
ENSDARG00000040712	1.32632	0.566506	2.34122	0.0192208			ENSDARG00000045562	-1.28297	0.592748	-2.16444	0.0304303
ENSDARG00000091813	1.3282	0.540402	2.4578	0.0139792			ENSDARG00000037570	-1.28265	0.574797	-2.23148	0.0256496
ENSDARG00000040352	1.33033	0.321486	4.13808	3.50223e-05			ENSDARG00000007744	-1.27986	0.456852	-2.80148	0.00508694
ENSDARG00000093748	1.3318	0.391218	3.40424	0.000663477			ENSDARG00000067918	-1.27838	0.569045	-2.24653	0.0246702
ENSDARG00000016527	1.33659	0.556449	2.402	0.0163059			ENSDARG00000033380	-1.27794	0.497857	-2.56688	0.0102619
ENSDARG00000068096	1.33751	0.392671	3.40617	0.000658804			ENSDARG00000032327	-1.27749	0.26613	-4.80026	1.58464e-06
ENSDARG00000074740	1.33839	0.472082	2.83509	0.00458126			ENSDARG00000019498	-1.273	0.594737	-2.14044	0.0323194
ENSDARG00000074760	1.33918	0.404283	3.31248	0.000924724			ENSDARG00000104246	-1.27209	0.496646	-2.56135	0.0104265
ENSDARG00000036546	1.34081	0.65264	2.05443	0.0399337			ENSDARG00000032516	-1.2709	0.4528	-2.80675	0.00500433
ENSDARG00000101176	1.34334	0.683717	1.96476	0.0494419			ENSDARG00000040027	-1.27006	0.374838	-3.38829	0.000703289
ENSDARG00000114920	1.34433	0.598663	2.24555	0.0247331			ENSDARG00000039490	-1.26946	0.500319	-2.5373	0.011171
ENSDARG00000061560	1.35181	0.42642	3.17013	0.00152369			ENSDARG00000102590	-1.26855	0.317538	-3.99495	6.47066e-05
ENSDARG00000115657	1.35229	0.54689	2.47269	0.01341			ENSDARG00000040557	-1.26825	0.528449	-2.39995	0.0163973
ENSDARG00000037020	1.35322	0.387936	3.48826	0.000486178			ENSDARG00000057452	-1.26757	0.358658	-3.53419	0.000409026
ENSDARG00000105208	1.3534	0.297742	4.54553	5.4797e-06			ENSDARG00000018494	-1.26653	0.424441	-2.98399	0.00284514
ENSDARG00000018459	1.35577	0.318377	4.25836	2.05928e-05			ENSDARG00000079313	-1.266	0.324819	-3.89755	9.7171e-05
ENSDARG00000018002	1.35659	0.4007	3.38555	0.000710354			ENSDARG00000088619	-1.26424	0.374402	-3.37669	0.00073363
ENSDARG00000099203	1.358	0.591686	2.29513	0.0217255			ENSDARG00000040186	-1.26218	0.406222	-3.10712	0.00188917
ENSDARG00000052690	1.35875	0.490031	2.77278	0.00555805			ENSDARG00000055838	-1.25945	0.429256	-2.93403	0.00334592
ENSDARG00000099154	1.35952	0.509641	2.66761	0.0076394			ENSDARG00000099148	-1.25917	0.616744	-2.04164	0.0411871
ENSDARG00000098075	1.36289	0.374255	3.64161	0.000270942			ENSDARG00000031774	-1.25833	0.381308	-3.30003	0.000966743
ENSDARG00000055416	1.365	0.572609	2.38383	0.0171334			ENSDARG00000101791	-1.25814	0.61903	-2.03243	0.0421101
ENSDARG00000042249	1.36758	0.489003	2.79667	0.00516324			ENSDARG00000038222	-1.25561	0.448375	-2.80035	0.00510471
ENSDARG00000056062	1.3698	0.660412	2.07416	0.0380641			ENSDARG00000043328	-1.25256	0.413335	-3.03037	0.00244257
ENSDARG00000038669	1.37156	0.315266	4.35048	1.35839e-05			ENSDARG00000036995	-1.25058	0.516379	-2.42182	0.0154429
ENSDARG00000100719	1.37725	0.395854	3.4792	0.00050291			ENSDARG00000011609	-1.24519	0.314035	-3.96511	7.3361e-05
ENSDARG00000055620	1.37797	0.364843	3.77689	0.000158798			ENSDARG00000039887	-1.24371	0.339962	-3.65838	0.000253817
ENSDARG00000098802	1.37804	0.332958	4.13878	3.49162e-05			ENSDARG00000079783	-1.24351	0.311708	-3.98934	6.62581e-05
ENSDARG00000017261	1.38278	0.472864	2.92426	0.00345274			ENSDARG00000102997	-1.24227	0.338595	-3.66891	0.000243588
ENSDARG00000056725	1.38586	0.511526	2.70928	0.00674299			ENSDARG00000045372	-1.24082	0.340221	-3.64711	0.000265202
ENSDARG00000096979	1.39138	0.650382	2.13933	0.0324088			ENSDARG00000067838	-1.23889	0.356657	-3.47362	0.000513485
ENSDARG00000008457	1.39302	0.313144	4.44851	8.64697e-06			ENSDARG00000093563	-1.23871	0.520418	-2.38022	0.0173021
ENSDARG00000039423	1.39395	0.680317	2.04897	0.040465			ENSDARG00000035622	-1.2385	0.402026	-3.08064	0.00206559
ENSDARG00000092071	1.40413	0.37833	3.71138	0.000206129			ENSDARG00000102076	-1.23776	0.376436	-3.28809	0.00100868
ENSDARG00000078180	1.40512	0.355752	3.94971	7.82473e-05			ENSDARG00000012495	-1.23409	0.275856	-4.47366	7.68936e-06
ENSDARG00000070416	1.40799	0.390846	3.60242	0.000315271			ENSDARG00000091413	-1.23104	0.568143	-2.16677	0.0302523
ENSDARG00000025641	1.40879	0.655054	2.15064	0.0315046			ENSDARG00000103553	-1.22934	0.316535	-3.88374	0.000102861
ENSDARG00000038668	1.41332	0.322151	4.38714	1.14851e-05			ENSDARG00000070560	-1.22338	0.328044	-3.72931	0.000192004
ENSDARG00000054418	1.41375	0.710863	1.98877	0.0467261			ENSDARG00000003216	-1.2232	0.556648	-2.19744	0.0279889
ENSDARG00000094489	1.41901	0.574668	2.46928	0.0135386			ENSDARG00000112579	-1.22203	0.494645	-2.47051	0.0134919
ENSDARG00000076056	1.43179	0.413005	3.46676	0.000526781			ENSDARG00000039997	-1.22165	0.547103	-2.23294	0.0255531
ENSDARG00000104856	1.43478	0.636282	2.25494	0.024137			ENSDARG00000112476	-1.22155	0.374418	-3.26255	0.00110417
ENSDARG00000100531	1.43524	0.411389	3.48876	0.000485258			ENSDARG00000006219	-1.22144	0.380012	-3.21423	0.00130796
ENSDARG00000105241	1.43925	0.611359	2.35418	0.0185635			ENSDARG00000098868	-1.22078	0.426716	-2.86088	0.00422467
ENSDARG00000060010	1.44045	0.358117	4.02229	5.76352e-05			ENSDARG00000053138	-1.22018	0.337761	-3.61257	0.000303181
ENSDARG00000098204	1.44065	0.462225	3.11678	0.00182841			ENSDARG00000020232	-1.21573	0.27859	-4.36386	1.27789e-05
ENSDARG00000059365	1.44237	0.476591	3.02644	0.0024745			ENSDARG00000034307	-1.21405	0.461106	-2.6329	0.00846582
ENSDARG00000069186	1.44671	0.542118	2.66862	0.00761644			ENSDARG00000094110	-1.21349	0.48887	-2.48224	0.0130559
ENSDARG00000045737	1.44828	0.72226	2.00521	0.0449403			ENSDARG00000103432	-1.21052	0.328207	-3.68829	0.000225766
ENSDARG00000105009	1.4545	0.657217	2.21311	0.0268899			ENSDARG00000077607	-1.20816	0.368922	-3.27483	0.00105725
ENSDARG00000003475	1.45545	0.5097	2.8555	0.00429698			ENSDARG00000044102	-1.20792	0.346098	-3.49012	0.00048281
ENSDARG00000069113	1.45627	0.55447	2.62643	0.00862862			ENSDARG00000074301	-1.20661	0.436209	-2.76613	0.00567266
ENSDARG00000076554	1.4566	0.553883	2.6298	0.0085435			ENSDARG00000054164	-1.20565	0.52447	-2.29881	0.0215159
ENSDARG00000003869	1.46018	0.394116	3.70494	0.000211437			ENSDARG00000090581	-1.20518	0.478768	-2.51726	0.0118273
ENSDARG00000038703	1.46084	0.489375	2.98512	0.00283467			ENSDARG00000003207	-1.20458	0.551887	-2.18265	0.0290617
ENSDARG00000062790	1.46628	0.590203	2.48437	0.0129782			ENSDARG00000095879	-1.20219	0.324434	-3.70551	0.000210965
ENSDARG00000039325	1.47505	0.501192	2.94308	0.00324964			ENSDARG00000071211	-1.2019	0.343168	-3.50236	0.000461165
ENSDARG00000031299	1.47898	0.465744	3.17552	0.0014957			ENSDARG00000059712	-1.20107	0.454634	-2.64184	0.00824562
ENSDARG00000062721	1.479	0.750622	1.97037	0.0487965			ENSDARG00000035913	-1.19892	0.320686	-3.7386	0.000185046
ENSDARG00000062042	1.47948	0.522129	2.83355	0.00460337			ENSDARG00000002168	-1.19798	0.484641	-2.47189	0.0134401
ENSDARG00000074341	1.4803	0.500509	2.9576	0.00310045			ENSDARG00000042864	-1.19727	0.387781	-3.08748	0.00201862
ENSDARG00000087099	1.48064	0.695714	2.12823	0.0333184			ENSDARG00000100260	-1.19635	0.532307	-2.24749	0.0246088
ENSDARG00000045123	1.48366	0.440116	3.37107	0.000748775			ENSDARG00000035507	-1.19522	0.448633	-2.66414	0.00771865
ENSDARG00000043627	1.49586	0.428409	3.49166	0.000480023			ENSDARG00000037350	-1.1927	0.322156	-3.70225	0.000213695
ENSDARG00000078139	1.49929	0.726417	2.06395	0.0390227			ENSDARG00000117174	-1.19149	0.433292	-2.74986	0.00596215
ENSDARG00000035808	1.49961	0.643067	2.33196	0.0197026			ENSDARG00000056167	-1.19063	0.301475	-3.94935	7.83646e-05
ENSDARG00000098347	1.50223	0.694094	2.1643	0.0304416			ENSDARG00000087911	-1.18859	0.475843	-2.49786	0.0124946
ENSDARG00000036245	1.50293	0.711514	2.1123	0.0346611			ENSDARG00000045180	-1.18648	0.603654	-1.9655	0.0493562
ENSDARG00000039899	1.50455	0.661978	2.27281	0.0230376			ENSDARG00000053912	-1.1815	0.430763	-2.74281	0.00609154
ENSDARG00000062874	1.51036	0.64856	2.32879	0.0198701			ENSDARG00000045095	-1.18005	0.353803	-3.33533	0.000851981
ENSDARG00000019525	1.51385	0.388765	3.89399	9.86084e-05			ENSDARG00000023176	-1.17811	0.576937	-2.04201	0.0411506
ENSDARG00000043531	1.51425	0.52534	2.88242	0.0039463			ENSDARG00000002720	-1.17805	0.341775	-3.44687	0.000567118
ENSDARG00000060977	1.51683	0.472319	3.21145	0.00132068			ENSDARG00000002591	-1.17775	0.453923	-2.5946	0.00947011
ENSDARG00000006758	1.5214	0.751726	2.02388	0.0429825			ENSDARG00000020077	-1.17321	0.433619	-2.70563	0.00681747
ENSDARG00000079031	1.52392	0.64137	2.37604	0.0174995			ENSDARG00000019791	-1.17244	0.391542	-2.99443	0.00274961
ENSDARG00000092584	1.52785	0.756625	2.0193	0.0434563			ENSDARG00000039667	-1.17045	0.326035	-3.58994	0.000330749
ENSDARG00000061362	1.53257	0.62561	2.44972	0.0142969			ENSDARG00000078095	-1.17014	0.497766	-2.35079	0.0187337
ENSDARG00000089507	1.53719	0.434742	3.53587	0.000406427			ENSDARG00000021250	-1.17012	0.362623	-3.22682	0.00125175
ENSDARG00000061363	1.54203	0.482046	3.19892	0.00137943			ENSDARG00000010978	-1.16441	0.353405	-3.29484	0.000984787
ENSDARG00000045011	1.54865	0.58509	2.64685	0.00812454			ENSDARG00000012113	-1.16402	0.405788	-2.86855	0.0041236
ENSDARG00000086052	1.55853	0.586846	2.65577	0.00791278			ENSDARG00000021107	-1.16377	0.367672	-3.16523	0.0015496
ENSDARG00000057652	1.56208	0.401852	3.88719	0.000101411			ENSDARG00000040350	-1.16298	0.449232	-2.58881	0.00963069
ENSDARG00000070094	1.56286	0.618896	2.52524	0.0115618			ENSDARG00000011418	-1.15902	0.323369	-3.58421	0.000338099
ENSDARG00000097571	1.56564	0.549714	2.84809	0.00439821			ENSDARG00000062457	-1.15867	0.335677	-3.45172	0.000557015
ENSDARG00000031317	1.57023	0.239164	6.5655	5.18594e-11			ENSDARG00000025605	-1.15795	0.321957	-3.5966	0.000322403
ENSDARG00000101282	1.57174	0.55816	2.81592	0.00486374			ENSDARG00000101259	-1.15697	0.435502	-2.65663	0.00789255
ENSDARG00000011170	1.57175	0.317524	4.95003	7.42037e-07			ENSDARG00000040440	-1.15676	0.390366	-2.96329	0.00304375
ENSDARG00000025855	1.58264	0.682986	2.31723	0.020491			ENSDARG00000002764	-1.15567	0.403873	-2.86148	0.00421667
ENSDARG00000056226	1.58789	0.38275	4.14865	3.34449e-05			ENSDARG00000097630	-1.15484	0.422765	-2.73164	0.00630201
ENSDARG00000086457	1.58963	0.460805	3.44968	0.000561261			ENSDARG00000079124	-1.15473	0.554868	-2.08109	0.037426
ENSDARG00000052912	1.59219	0.527341	3.01929	0.0025337			ENSDARG00000004754	-1.15435	0.556741	-2.07341	0.0381338
ENSDARG00000081938	1.59698	0.5265	3.03319	0.00241984			ENSDARG00000008765	-1.15409	0.405695	-2.84472	0.00444504
ENSDARG00000090140	1.60326	0.768251	2.0869	0.0368976			ENSDARG00000099667	-1.15367	0.5066	-2.27729	0.0227691
ENSDARG00000007398	1.60772	0.683622	2.35177	0.0186844			ENSDARG00000036061	-1.15178	0.442434	-2.60328	0.00923374
ENSDARG00000059965	1.60964	0.713394	2.25631	0.024051			ENSDARG00000101877	-1.15163	0.376905	-3.0555	0.00224689
ENSDARG00000035942	1.61252	0.757675	2.12824	0.033317			ENSDARG00000027465	-1.15116	0.437747	-2.62974	0.00854508
ENSDARG00000060813	1.61392	0.542584	2.9745	0.00293469			ENSDARG00000069422	-1.14926	0.381396	-3.01329	0.00258433
ENSDARG00000078283	1.61593	0.695167	2.32453	0.0200973			ENSDARG00000003217	-1.14919	0.403258	-2.84977	0.0043751
ENSDARG00000059081	1.61741	0.685707	2.35874	0.018337			ENSDARG00000024416	-1.14755	0.38379	-2.99005	0.00278935
ENSDARG00000036074	1.6186	0.604422	2.67793	0.00740784			ENSDARG00000096711	-1.14747	0.405441	-2.83017	0.00465232
ENSDARG00000104593	1.6203	0.630389	2.57032	0.0101605			ENSDARG00000037708	-1.14568	0.309209	-3.70521	0.000211218
ENSDARG00000068967	1.62771	0.505937	3.21722	0.00129439			ENSDARG00000074889	-1.14476	0.502761	-2.27695	0.0227894
ENSDARG00000053405	1.63428	0.446625	3.65918	0.000253022			ENSDARG00000042520	-1.14458	0.365777	-3.12918	0.00175297
ENSDARG00000036785	1.64136	0.627859	2.61422	0.00894309			ENSDARG00000031616	-1.14447	0.332949	-3.43737	0.000587389
ENSDARG00000042379	1.64922	0.337201	4.8909	1.00374e-06			ENSDARG00000038000	-1.13979	0.331258	-3.44079	0.000580027
ENSDARG00000087599	1.65952	0.622529	2.66578	0.00768107			ENSDARG00000054916	-1.13805	0.418724	-2.7179	0.00656985
ENSDARG00000099928	1.66147	0.706369	2.35213	0.0186665			ENSDARG00000044488	-1.13524	0.385699	-2.94333	0.00324701
ENSDARG00000078703	1.66152	0.509085	3.26374	0.00109954			ENSDARG00000098934	-1.13359	0.34422	-3.29322	0.000990474
ENSDARG00000088171	1.66582	0.842225	1.97789	0.0479416			ENSDARG00000024561	-1.13331	0.296264	-3.82533	0.000130599
ENSDARG00000053462	1.668	0.64192	2.59845	0.00936462			ENSDARG00000077202	-1.13291	0.535399	-2.116	0.0343444
ENSDARG00000114454	1.67193	0.845542	1.97734	0.0480028			ENSDARG00000017780	-1.12916	0.481002	-2.34753	0.0188985
ENSDARG00000099419	1.67281	0.574916	2.90966	0.00361819			ENSDARG00000058030	-1.12766	0.313783	-3.59377	0.000325924
ENSDARG00000021172	1.67728	0.473949	3.53894	0.000401736			ENSDARG00000058357	-1.12741	0.554453	-2.03338	0.0420139
ENSDARG00000037835	1.6826	0.654067	2.57251	0.0100963			ENSDARG00000095135	-1.12654	0.560171	-2.01107	0.0443182
ENSDARG00000105547	1.68831	0.857078	1.96985	0.0488558			ENSDARG00000003287	-1.12364	0.365049	-3.07804	0.00208366
ENSDARG00000095295	1.7005	0.660829	2.57329	0.0100738			ENSDARG00000036844	-1.12255	0.395032	-2.84166	0.00448792
ENSDARG00000037960	1.70189	0.418571	4.06594	4.78388e-05			ENSDARG00000020913	-1.12169	0.345094	-3.25039	0.00115247
ENSDARG00000017590	1.70228	0.439614	3.87221	0.000107853			ENSDARG00000099528	-1.12026	0.311833	-3.5925	0.000327522
ENSDARG00000077364	1.71435	0.653098	2.62494	0.00866633			ENSDARG00000008395	-1.11864	0.476852	-2.34588	0.0189821
ENSDARG00000076182	1.71572	0.590175	2.90713	0.00364762			ENSDARG00000115987	-1.11699	0.452904	-2.46628	0.0136526
ENSDARG00000043850	1.71827	0.641564	2.67825	0.00740083			ENSDARG00000071878	-1.1143	0.443551	-2.51223	0.0119972
ENSDARG00000060926	1.74084	0.601437	2.89447	0.00379803			ENSDARG00000090980	-1.11424	0.506664	-2.19917	0.0278658
ENSDARG00000092976	1.7414	0.339525	5.12894	2.91375e-07			ENSDARG00000041896	-1.11324	0.361363	-3.08066	0.00206543
ENSDARG00000096792	1.76316	0.532632	3.31027	0.000932058			ENSDARG00000039754	-1.11315	0.488985	-2.27645	0.0228189
ENSDARG00000002897	1.78236	0.386235	4.6147	3.9367e-06			ENSDARG00000040433	-1.11198	0.429539	-2.58878	0.00963177
ENSDARG00000032849	1.78251	0.359806	4.95409	7.26712e-07			ENSDARG00000027046	-1.11084	0.293908	-3.77954	0.000157117
ENSDARG00000100426	1.79052	0.576537	3.10564	0.00189866			ENSDARG00000055360	-1.11009	0.331909	-3.34456	0.000824131
ENSDARG00000042641	1.79741	0.627212	2.86571	0.00416072			ENSDARG00000063627	-1.10932	0.356015	-3.11594	0.00183359
ENSDARG00000070555	1.81142	0.453633	3.99314	6.52045e-05			ENSDARG00000070061	-1.10902	0.508213	-2.1822	0.0290948
ENSDARG00000102082	1.81839	0.510475	3.56216	0.000367823			ENSDARG00000053155	-1.10766	0.359206	-3.08364	0.00204482
ENSDARG00000043518	1.81981	0.33111	5.49609	3.88305e-08			ENSDARG00000016513	-1.10703	0.339549	-3.26031	0.00111292
ENSDARG00000004199	1.82855	0.612165	2.98703	0.00281704			ENSDARG00000029088	-1.10694	0.475415	-2.32836	0.0198929
ENSDARG00000003576	1.83161	0.618561	2.96108	0.00306565			ENSDARG00000021112	-1.10681	0.402378	-2.75068	0.00594719
ENSDARG00000058775	1.83578	0.52728	3.4816	0.000498433			ENSDARG00000018902	-1.10094	0.338798	-3.24953	0.00115595
ENSDARG00000020609	1.84129	0.63517	2.89889	0.00374484			ENSDARG00000112667	-1.09809	0.452475	-2.42685	0.0152305
ENSDARG00000018750	1.84616	0.832441	2.21776	0.026571			ENSDARG00000098024	-1.09798	0.310558	-3.53552	0.000406978
ENSDARG00000103743	1.85176	0.918462	2.01615	0.0437841			ENSDARG00000029043	-1.09771	0.493855	-2.22274	0.0262332
ENSDARG00000103466	1.85265	0.68337	2.71106	0.00670693			ENSDARG00000028131	-1.09726	0.526052	-2.08584	0.0369931
ENSDARG00000043416	1.85349	0.58259	3.18146	0.00146535			ENSDARG00000004806	-1.09703	0.384429	-2.85365	0.00432201
ENSDARG00000078731	1.87	0.603444	3.09888	0.00194253			ENSDARG00000069109	-1.09695	0.278436	-3.93969	8.15867e-05
ENSDARG00000114885	1.8801	0.760794	2.47124	0.0134646			ENSDARG00000057299	-1.09585	0.326042	-3.36106	0.000776449
ENSDARG00000070140	1.88381	0.677723	2.77961	0.00544239			ENSDARG00000027140	-1.09543	0.32498	-3.37078	0.000749563
ENSDARG00000094974	1.8866	0.682882	2.76271	0.00573243			ENSDARG00000099652	-1.09433	0.323477	-3.38302	0.000716922
ENSDARG00000095590	1.88771	0.498771	3.78473	0.000153875			ENSDARG00000043536	-1.09427	0.500338	-2.18705	0.0287389
ENSDARG00000093671	1.89634	0.695433	2.72685	0.00639412			ENSDARG00000061865	-1.0942	0.364507	-3.00186	0.00268338
ENSDARG00000088366	1.91019	0.610488	3.12897	0.00175423			ENSDARG00000008490	-1.09134	0.300379	-3.63321	0.000279918
ENSDARG00000036442	1.91263	0.415577	4.60234	4.17763e-06			ENSDARG00000102128	-1.08945	0.356039	-3.05992	0.00221395
ENSDARG00000056885	1.9308	0.699449	2.76046	0.00577204			ENSDARG00000029011	-1.08885	0.470321	-2.31512	0.0206066
ENSDARG00000035909	1.93225	0.516898	3.73816	0.000185371			ENSDARG00000091847	-1.08707	0.544634	-1.99596	0.045938
ENSDARG00000059558	1.93418	0.605761	3.19297	0.00140815			ENSDARG00000078770	-1.08483	0.376863	-2.87859	0.00399459
ENSDARG00000101081	1.93678	0.772226	2.50805	0.0121399			ENSDARG00000038312	-1.08481	0.271937	-3.9892	6.62961e-05
ENSDARG00000090873	1.95696	0.762406	2.56682	0.0102635			ENSDARG00000028163	-1.08346	0.286309	-3.78422	0.000154191
ENSDARG00000027419	1.96452	0.98597	1.99247	0.0463193			ENSDARG00000001057	-1.08226	0.239767	-4.51381	6.36736e-06
ENSDARG00000011190	1.96598	0.823565	2.38716	0.016979			ENSDARG00000095791	-1.08164	0.429866	-2.51622	0.0118622
ENSDARG00000075016	1.96634	0.518139	3.795	0.000147643			ENSDARG00000019707	-1.08003	0.510371	-2.11617	0.03433
ENSDARG00000035810	1.97675	0.732426	2.69891	0.00695663			ENSDARG00000038239	-1.0783	0.267882	-4.02528	5.69071e-05
ENSDARG00000103211	1.98138	0.620975	3.19076	0.00141899			ENSDARG00000016084	-1.07793	0.408122	-2.64121	0.00826115
ENSDARG00000089791	1.98251	0.964018	2.05651	0.0397337			ENSDARG00000022232	-1.07288	0.398087	-2.69508	0.00703713
ENSDARG00000070625	1.98792	0.477099	4.16668	3.09066e-05			ENSDARG00000088820	-1.07204	0.500643	-2.14134	0.032247
ENSDARG00000051925	1.98801	0.52277	3.80285	0.000143044			ENSDARG00000037140	-1.07164	0.317211	-3.37833	0.000729282
ENSDARG00000074739	1.99584	0.862382	2.31434	0.0206491			ENSDARG00000074996	-1.07153	0.522536	-2.05064	0.0403025
ENSDARG00000039243	2.00845	0.571836	3.51228	0.000444272			ENSDARG00000021372	-1.07052	0.506524	-2.11346	0.0345613
ENSDARG00000090930	2.02981	0.526029	3.85874	0.000113975			ENSDARG00000104173	-1.06909	0.392086	-2.72667	0.00639764
ENSDARG00000068149	2.04518	0.901459	2.26875	0.0232836			ENSDARG00000051816	-1.06902	0.414302	-2.58029	0.00987185
ENSDARG00000060007	2.05761	0.506901	4.0592	4.92402e-05			ENSDARG00000015524	-1.06801	0.356041	-2.9997	0.00270247
ENSDARG00000074050	2.07493	0.995775	2.08374	0.0371842			ENSDARG00000009978	-1.06623	0.302671	-3.52275	0.00042709
ENSDARG00000032618	2.07824	0.996394	2.08576	0.0370005			ENSDARG00000054259	-1.06604	0.341019	-3.12604	0.00177177
ENSDARG00000062519	2.09538	0.924118	2.26744	0.0233632			ENSDARG00000037378	-1.06591	0.438466	-2.431	0.0150573
ENSDARG00000079773	2.09763	0.725483	2.89136	0.00383579			ENSDARG00000053101	-1.06498	0.327515	-3.2517	0.00114717
ENSDARG00000033161	2.10072	0.897812	2.33982	0.019293			ENSDARG00000030949	-1.06489	0.322705	-3.2999	0.000967205
ENSDARG00000029305	2.10544	0.49462	4.25668	2.07488e-05			ENSDARG00000002267	-1.06266	0.33282	-3.19291	0.00140847
ENSDARG00000098586	2.10657	0.516293	4.08018	4.50001e-05			ENSDARG00000060316	-1.06034	0.480998	-2.20445	0.0274924
ENSDARG00000001994	2.12628	1.01268	2.09965	0.0357595			ENSDARG00000102618	-1.05928	0.433991	-2.44078	0.0146555
ENSDARG00000010764	2.14623	1.04348	2.0568	0.0397059			ENSDARG00000015907	-1.05868	0.332932	-3.17988	0.00147338
ENSDARG00000060875	2.14816	0.85479	2.51308	0.0119681			ENSDARG00000041602	-1.05809	0.373209	-2.83511	0.00458097
ENSDARG00000012388	2.15215	0.676409	3.18174	0.00146395			ENSDARG00000002880	-1.05644	0.502756	-2.10131	0.0356141
ENSDARG00000040799	2.1524	0.683173	3.1506	0.00162938			ENSDARG00000031560	-1.05565	0.319578	-3.30327	0.000955646
ENSDARG00000069904	2.15982	1.08825	1.98467	0.0471817			ENSDARG00000018478	-1.05398	0.462935	-2.27672	0.0228027
ENSDARG00000090457	2.16016	1.03495	2.08721	0.0368694			ENSDARG00000067639	-1.05332	0.373248	-2.82203	0.00477209
ENSDARG00000104718	2.18412	0.726573	3.00606	0.00264659			ENSDARG00000054530	-1.05312	0.369576	-2.84953	0.00437836
ENSDARG00000078675	2.1875	0.383373	5.70592	1.15715e-08			ENSDARG00000016630	-1.05214	0.270911	-3.88373	0.000102867
ENSDARG00000004952	2.21173	0.646443	3.42139	0.000623027			ENSDARG00000020595	-1.0518	0.301502	-3.48855	0.000485653
ENSDARG00000063578	2.24863	0.897228	2.50619	0.0122039			ENSDARG00000051902	-1.05176	0.441208	-2.38382	0.0171339
ENSDARG00000109715	2.25408	1.01558	2.21949	0.0264531			ENSDARG00000045776	-1.05158	0.266511	-3.94573	7.95578e-05
ENSDARG00000061274	2.26879	1.07285	2.11472	0.0344534			ENSDARG00000041575	-1.04969	0.306928	-3.41998	0.000626261
ENSDARG00000075752	2.26982	0.74938	3.02893	0.00245423			ENSDARG00000106560	-1.04894	0.447439	-2.34431	0.0190623
ENSDARG00000004880	2.28012	1.0461	2.17963	0.0292846			ENSDARG00000053091	-1.04864	0.384095	-2.73017	0.00633023
ENSDARG00000060106	2.34774	1.1761	1.99621	0.045911			ENSDARG00000089626	-1.04809	0.41063	-2.55241	0.0106981
ENSDARG00000105352	2.35119	1.10722	2.12351	0.033711			ENSDARG00000009779	-1.0474	0.218728	-4.78858	1.67962e-06
ENSDARG00000033160	2.37257	1.10917	2.13905	0.0324317			ENSDARG00000028688	-1.04717	0.347961	-3.00944	0.00261727
ENSDARG00000027828	2.37344	0.919714	2.58062	0.00986224			ENSDARG00000028848	-1.04703	0.393712	-2.65938	0.00782836
ENSDARG00000097931	2.37489	0.794055	2.99084	0.0027821			ENSDARG00000112691	-1.04616	0.440302	-2.37602	0.0175007
ENSDARG00000059370	2.37557	0.387423	6.13172	8.69322e-10			ENSDARG00000062915	-1.04434	0.267042	-3.91078	9.20004e-05
ENSDARG00000093764	2.37923	1.07786	2.20736	0.027289			ENSDARG00000102141	-1.04282	0.504348	-2.06766	0.0386719
ENSDARG00000078859	2.3835	0.439984	5.41724	6.0527e-08			ENSDARG00000098859	-1.04164	0.299432	-3.47871	0.000503828
ENSDARG00000079296	2.38375	0.963859	2.47314	0.0133933			ENSDARG00000104508	-1.04154	0.437025	-2.38326	0.0171601
ENSDARG00000110528	2.39035	1.00958	2.36766	0.0179008			ENSDARG00000104541	-1.04087	0.494919	-2.1031	0.0354567
ENSDARG00000007842	2.39711	1.20405	1.99088	0.046494			ENSDARG00000095427	-1.03885	0.419801	-2.47461	0.0133381
ENSDARG00000006747	2.40613	1.0717	2.24515	0.0247585			ENSDARG00000004692	-1.03855	0.434436	-2.39058	0.0168219
ENSDARG00000102129	2.41617	0.962801	2.50952	0.0120897			ENSDARG00000031770	-1.03658	0.351047	-2.95282	0.00314882
ENSDARG00000075159	2.45574	0.693807	3.53952	0.00040086			ENSDARG00000004325	-1.03644	0.396928	-2.61115	0.00902375
ENSDARG00000032838	2.46065	1.03345	2.381	0.0172656			ENSDARG00000100206	-1.03624	0.38917	-2.66269	0.00775193
ENSDARG00000102453	2.46414	0.946091	2.60454	0.00919966			ENSDARG00000079934	-1.03388	0.487994	-2.11863	0.0341221
ENSDARG00000059729	2.48985	0.720129	3.45751	0.0005452			ENSDARG00000057929	-1.03255	0.423689	-2.43706	0.0148073
ENSDARG00000038574	2.52031	1.01124	2.49229	0.0126923			ENSDARG00000019529	-1.03172	0.497671	-2.07309	0.0381637
ENSDARG00000104654	2.53171	0.448687	5.64249	1.6761e-08			ENSDARG00000038199	-1.03163	0.461631	-2.23475	0.0254338
ENSDARG00000025615	2.55336	0.828767	3.08091	0.00206369			ENSDARG00000030532	-1.03022	0.404904	-2.54435	0.0109483
ENSDARG00000055874	2.55885	0.759295	3.37003	0.000751595			ENSDARG00000038785	-1.02939	0.408584	-2.5194	0.0117556
ENSDARG00000104293	2.57646	0.877407	2.93644	0.00332			ENSDARG00000008976	-1.02789	0.262013	-3.92306	8.74301e-05
ENSDARG00000057433	2.57932	1.23626	2.0864	0.0369425			ENSDARG00000026767	-1.0275	0.342569	-2.99941	0.00270501
ENSDARG00000052131	2.59067	0.948856	2.73031	0.00632745			ENSDARG00000104024	-1.02621	0.353452	-2.90339	0.00369143
ENSDARG00000036186	2.59488	0.737539	3.51829	0.000434333			ENSDARG00000060113	-1.02518	0.420481	-2.43812	0.0147638
ENSDARG00000096859	2.59732	0.9761	2.66092	0.00779275			ENSDARG00000011125	-1.02451	0.325173	-3.15066	0.00162902
ENSDARG00000059601	2.60692	0.996365	2.61643	0.00888536			ENSDARG00000071007	-1.02265	0.392641	-2.60454	0.0091997
ENSDARG00000043448	2.61538	1.26565	2.06643	0.0387879			ENSDARG00000042518	-1.02251	0.398062	-2.56872	0.0102074
ENSDARG00000069929	2.63424	1.32938	1.98156	0.047528			ENSDARG00000003270	-1.02053	0.391935	-2.60382	0.00921919
ENSDARG00000095825	2.65253	1.14589	2.31483	0.0206225			ENSDARG00000068755	-1.0205	0.426436	-2.39309	0.016707
ENSDARG00000056156	2.6567	0.81464	3.26119	0.00110944			ENSDARG00000069373	-1.02038	0.499607	-2.04237	0.0411151
ENSDARG00000086222	2.66939	0.978265	2.7287	0.00635846			ENSDARG00000012790	-1.02001	0.342809	-2.97544	0.0029257
ENSDARG00000010296	2.68762	1.16544	2.30609	0.0211055			ENSDARG00000071670	-1.01925	0.328681	-3.10103	0.0019285
ENSDARG00000038609	2.68927	0.885975	3.03538	0.00240235			ENSDARG00000104674	-1.01924	0.349578	-2.91561	0.00354988
ENSDARG00000103761	2.69375	0.999459	2.69521	0.00703445			ENSDARG00000089480	-1.01871	0.27437	-3.71291	0.000204892
ENSDARG00000102143	2.72168	1.24915	2.17883	0.0293445			ENSDARG00000078592	-1.0183	0.316558	-3.21681	0.00129626
ENSDARG00000077762	2.74179	1.18838	2.30716	0.021046			ENSDARG00000093052	-1.01756	0.499813	-2.03589	0.0417616
ENSDARG00000045015	2.74662	0.764572	3.59236	0.000327691			ENSDARG00000023532	-1.01517	0.28072	-3.61629	0.00029885
ENSDARG00000103498	2.74718	0.652044	4.21318	2.51801e-05			ENSDARG00000035549	-1.0133	0.279516	-3.62521	0.000288731
ENSDARG00000071585	2.75107	0.617161	4.45762	8.28749e-06			ENSDARG00000045398	-1.01303	0.375859	-2.69523	0.00703408
ENSDARG00000004402	2.77503	0.564733	4.91388	8.92901e-07			ENSDARG00000036359	-1.01225	0.408985	-2.47503	0.0133226
ENSDARG00000012506	2.78212	0.857985	3.24262	0.00118435			ENSDARG00000006200	-1.0121	0.241918	-4.18366	2.86856e-05
ENSDARG00000095843	2.80037	0.620339	4.51426	6.3538e-06			ENSDARG00000011909	-1.00961	0.468263	-2.15608	0.0310775
ENSDARG00000101456	2.85478	0.64454	4.42918	9.45923e-06			ENSDARG00000098141	-1.00906	0.412452	-2.44648	0.0144258
ENSDARG00000076294	2.86675	1.23387	2.32338	0.020159			ENSDARG00000013729	-1.00885	0.333575	-3.02436	0.00249159
ENSDARG00000039647	2.86749	1.40352	2.04307	0.0410451			ENSDARG00000061124	-1.00661	0.334465	-3.0096	0.0026159
ENSDARG00000104370	2.87008	1.29685	2.21311	0.0268899			ENSDARG00000100209	-1.00616	0.326723	-3.07955	0.00207314
ENSDARG00000095142	2.88748	1.21849	2.36971	0.0178019			ENSDARG00000101472	-1.00249	0.507541	-1.97519	0.0482462
ENSDARG00000011222	2.91161	0.8717	3.34016	0.000837314			ENSDARG00000010641	-1.00144	0.41373	-2.42052	0.0154982
ENSDARG00000075459	2.93459	1.00348	2.92441	0.00345107			ENSDARG00000052158	-1.00016	0.435619	-2.29595	0.0216785
ENSDARG00000042630	2.94361	0.272316	10.8095	3.10241e-27			ENSDARG00000038405	-0.998544	0.435877	-2.29088	0.0219701
ENSDARG00000097420	2.94596	1.29805	2.26953	0.023236			ENSDARG00000021120	-0.997624	0.357444	-2.791	0.00525462
ENSDARG00000104730	2.95291	0.945612	3.12275	0.00179171			ENSDARG00000021753	-0.996277	0.359351	-2.77243	0.00556392
ENSDARG00000055455	2.95572	0.826235	3.57734	0.000347113			ENSDARG00000078425	-0.99551	0.361402	-2.75458	0.00587675
ENSDARG00000079455	2.9633	1.15161	2.57318	0.0100767			ENSDARG00000077926	-0.995499	0.442445	-2.25	0.0244493
ENSDARG00000039502	3.02079	1.12654	2.68148	0.00732975			ENSDARG00000057113	-0.992919	0.463044	-2.14433	0.0320066
ENSDARG00000090690	3.03055	1.24333	2.43744	0.0147916			ENSDARG00000078935	-0.992372	0.424807	-2.33605	0.0194884
ENSDARG00000008788	3.03668	0.533019	5.69713	1.21843e-08			ENSDARG00000055708	-0.991598	0.392552	-2.52603	0.0115359
ENSDARG00000034933	3.07096	0.935125	3.28401	0.00102343			ENSDARG00000052388	-0.989216	0.50025	-1.97744	0.0479914
ENSDARG00000027620	3.07499	0.925672	3.3219	0.000894059			ENSDARG00000020777	-0.988811	0.455888	-2.16898	0.0300845
ENSDARG00000078717	3.07508	1.18646	2.59181	0.00954738			ENSDARG00000002710	-0.988804	0.279915	-3.53251	0.000411635
ENSDARG00000079572	3.07968	1.00599	3.06135	0.00220342			ENSDARG00000040033	-0.988383	0.478782	-2.06437	0.0389829
ENSDARG00000100986	3.08019	0.587942	5.23894	1.61504e-07			ENSDARG00000056914	-0.98691	0.414423	-2.38141	0.0172466
ENSDARG00000104839	3.08125	1.42289	2.16549	0.0303503			ENSDARG00000076238	-0.986201	0.368837	-2.67381	0.0074994
ENSDARG00000074265	3.08405	1.54677	1.99386	0.0461676			ENSDARG00000044575	-0.985781	0.437567	-2.25287	0.0242674
ENSDARG00000103205	3.08657	1.57029	1.9656	0.0493453			ENSDARG00000006567	-0.985161	0.41653	-2.36516	0.0180222
ENSDARG00000052765	3.09589	1.47316	2.10153	0.0355948			ENSDARG00000077728	-0.982099	0.352402	-2.78687	0.00532198
ENSDARG00000062108	3.10736	1.01003	3.07649	0.00209456			ENSDARG00000053500	-0.981697	0.293587	-3.3438	0.000826389
ENSDARG00000103285	3.1149	1.29271	2.4096	0.01597			ENSDARG00000006921	-0.978597	0.342772	-2.85495	0.00430435
ENSDARG00000097720	3.13186	1.5325	2.04364	0.0409894			ENSDARG00000012234	-0.977004	0.318417	-3.06831	0.00215272
ENSDARG00000070624	3.20506	1.02028	3.14137	0.00168162			ENSDARG00000022952	-0.976618	0.448504	-2.1775	0.0294431
ENSDARG00000004953	3.22758	1.28633	2.50913	0.0121029			ENSDARG00000036493	-0.97651	0.431084	-2.26524	0.0234978
ENSDARG00000059945	3.23794	1.27054	2.54847	0.0108197			ENSDARG00000028815	-0.975398	0.486836	-2.00355	0.0451187
ENSDARG00000099257	3.24378	1.45922	2.22296	0.0262182			ENSDARG00000052994	-0.975329	0.298794	-3.26422	0.00109766
ENSDARG00000030632	3.25715	1.50425	2.16529	0.0303653			ENSDARG00000092112	-0.974063	0.287595	-3.38693	0.000706802
ENSDARG00000061240	3.267	1.09277	2.98965	0.00279295			ENSDARG00000101199	-0.973838	0.248408	-3.92032	8.84312e-05
ENSDARG00000017274	3.27713	1.29497	2.53067	0.0113845			ENSDARG00000054304	-0.973457	0.481373	-2.02225	0.0431503
ENSDARG00000098090	3.28313	1.55249	2.11476	0.0344506			ENSDARG00000023028	-0.971687	0.265557	-3.65906	0.000253145
ENSDARG00000035350	3.28975	1.20667	2.72631	0.00640476			ENSDARG00000060559	-0.966321	0.468925	-2.06071	0.0393303
ENSDARG00000083412	3.29455	1.44199	2.28472	0.0223292			ENSDARG00000005738	-0.96585	0.362131	-2.66713	0.0076502
ENSDARG00000102975	3.29496	1.47667	2.23135	0.0256582			ENSDARG00000045248	-0.965093	0.226248	-4.26564	1.99329e-05
ENSDARG00000070173	3.35952	1.45939	2.30201	0.0213347			ENSDARG00000017762	-0.964968	0.417966	-2.30872	0.0209589
ENSDARG00000092602	3.3665	1.02888	3.27202	0.00106783			ENSDARG00000014506	-0.964871	0.313777	-3.07503	0.00210484
ENSDARG00000055642	3.42808	1.67623	2.04511	0.0408436			ENSDARG00000069280	-0.963464	0.376954	-2.55592	0.0105908
ENSDARG00000058369	3.44956	1.09928	3.13803	0.00170088			ENSDARG00000030616	-0.962236	0.452245	-2.12768	0.0333632
ENSDARG00000028804	3.48054	1.19148	2.9212	0.00348687			ENSDARG00000076425	-0.961902	0.479679	-2.00531	0.0449304
ENSDARG00000037403	3.48757	0.847752	4.11391	3.89021e-05			ENSDARG00000059725	-0.959076	0.305401	-3.14038	0.00168731
ENSDARG00000073876	3.5283	1.46579	2.4071	0.0160799			ENSDARG00000041607	-0.958509	0.333332	-2.87554	0.0040334
ENSDARG00000005095	3.56043	1.0437	3.41136	0.000646404			ENSDARG00000045132	-0.958367	0.445669	-2.1504	0.0315233
ENSDARG00000102641	3.56322	1.38706	2.5689	0.0102021			ENSDARG00000008068	-0.95834	0.341657	-2.80498	0.00503204
ENSDARG00000102703	3.56839	1.76484	2.02193	0.0431838			ENSDARG00000089681	-0.958064	0.269013	-3.56141	0.000368875
ENSDARG00000021351	3.58183	1.4384	2.49014	0.0127692			ENSDARG00000095705	-0.9543	0.360901	-2.64422	0.008188
ENSDARG00000063299	3.58412	1.77754	2.01634	0.0437643			ENSDARG00000057484	-0.954253	0.298142	-3.20067	0.0013711
ENSDARG00000011422	3.58548	0.863136	4.15401	3.26695e-05			ENSDARG00000046053	-0.953564	0.426158	-2.23758	0.0252483
ENSDARG00000097596	3.60651	1.83638	1.96392	0.0495395			ENSDARG00000002264	-0.953225	0.370245	-2.57458	0.0100363
ENSDARG00000097611	3.60951	1.80378	2.00108	0.0453839			ENSDARG00000004774	-0.951365	0.460389	-2.06644	0.0387872
ENSDARG00000112651	3.6556	1.76768	2.06803	0.0386377			ENSDARG00000060308	-0.950863	0.386679	-2.45905	0.0139306
ENSDARG00000061517	3.67051	1.21324	3.02537	0.00248327			ENSDARG00000006038	-0.950816	0.340516	-2.79228	0.00523374
ENSDARG00000098360	3.68693	1.2475	2.95545	0.00312214			ENSDARG00000040282	-0.950353	0.287954	-3.30036	0.000965605
ENSDARG00000105022	3.69224	1.78055	2.07365	0.0381122			ENSDARG00000053370	-0.949915	0.329602	-2.882	0.00395155
ENSDARG00000037619	3.71151	1.70401	2.17811	0.0293979			ENSDARG00000100242	-0.949558	0.388424	-2.44464	0.0144995
ENSDARG00000094284	3.7252	1.70862	2.18024	0.0292395			ENSDARG00000003487	-0.949339	0.321239	-2.95524	0.00312426
ENSDARG00000041554	3.74065	1.78562	2.09487	0.0361822			ENSDARG00000007531	-0.94867	0.314746	-3.01408	0.0025776
ENSDARG00000057568	3.77286	1.87742	2.0096	0.0444739			ENSDARG00000001910	-0.948378	0.342719	-2.76722	0.00565372
ENSDARG00000060322	3.80012	1.67335	2.27097	0.0231488			ENSDARG00000102805	-0.946974	0.32528	-2.91126	0.00359976
ENSDARG00000077256	3.88431	1.6628	2.336	0.0194911			ENSDARG00000017703	-0.945275	0.400883	-2.35798	0.0183744
ENSDARG00000077080	3.89575	1.64745	2.36472	0.0180438			ENSDARG00000099080	-0.942419	0.261986	-3.59721	0.000321643
ENSDARG00000088825	3.94181	1.51702	2.59839	0.00936627			ENSDARG00000035546	-0.942373	0.455158	-2.07043	0.0384119
ENSDARG00000079336	3.96851	1.58676	2.50102	0.0123837			ENSDARG00000075380	-0.941815	0.365733	-2.57515	0.0100198
ENSDARG00000097615	4.02472	1.69051	2.38078	0.0172762			ENSDARG00000059908	-0.939765	0.251309	-3.73947	0.000184407
ENSDARG00000116047	4.03679	1.78413	2.26262	0.0236594			ENSDARG00000115082	-0.939722	0.455041	-2.06514	0.0389102
ENSDARG00000093546	4.07187	1.69786	2.39824	0.0164741			ENSDARG00000045913	-0.938586	0.421047	-2.22917	0.0258023
ENSDARG00000056587	4.08326	0.764259	5.34277	9.15365e-08			ENSDARG00000069292	-0.938558	0.38183	-2.45805	0.0139694
ENSDARG00000025728	4.20539	1.65654	2.53866	0.0111279			ENSDARG00000061591	-0.938039	0.470062	-1.99557	0.0459812
ENSDARG00000100324	4.24488	1.97781	2.14625	0.0318529			ENSDARG00000056475	-0.9373	0.267906	-3.49862	0.00046768
ENSDARG00000042452	4.2582	1.74568	2.43927	0.0147168			ENSDARG00000043173	-0.937298	0.305715	-3.06592	0.00216999
ENSDARG00000098475	4.30434	1.94982	2.20756	0.0272752			ENSDARG00000039832	-0.937017	0.447341	-2.09464	0.0362033
ENSDARG00000092970	4.379	1.94312	2.25359	0.0242217			ENSDARG00000067975	-0.93627	0.314285	-2.97905	0.00289146
ENSDARG00000056745	4.40423	2.07675	2.12073	0.0339441			ENSDARG00000002830	-0.936266	0.467671	-2.00197	0.0452875
ENSDARG00000087981	4.42233	1.95327	2.26407	0.0235698			ENSDARG00000022944	-0.936103	0.37044	-2.527	0.0115041
ENSDARG00000091531	4.53029	2.05903	2.20021	0.0277923			ENSDARG00000030340	-0.935724	0.391117	-2.39244	0.0167369
ENSDARG00000102568	4.59673	1.82541	2.51819	0.0117961			ENSDARG00000035324	-0.93571	0.360504	-2.59556	0.00944361
ENSDARG00000013295	4.61866	1.92025	2.40524	0.0161617			ENSDARG00000087962	-0.935167	0.461475	-2.02647	0.0427166
ENSDARG00000079843	4.62079	1.97439	2.34036	0.0192652			ENSDARG00000045019	-0.934847	0.254135	-3.67854	0.000234571
ENSDARG00000098817	4.65237	1.80521	2.5772	0.00996057			ENSDARG00000003941	-0.934458	0.366756	-2.5479	0.0108374
ENSDARG00000002576	4.72043	1.99768	2.36295	0.0181301			ENSDARG00000017454	-0.933967	0.374494	-2.49394	0.0126334
ENSDARG00000080675	4.74594	2.12759	2.23066	0.0257034			ENSDARG00000103404	-0.933581	0.39638	-2.35527	0.0185094
ENSDARG00000079547	4.78497	1.5798	3.02884	0.00245497			ENSDARG00000045519	-0.933388	0.450984	-2.06967	0.0384833
ENSDARG00000019451	4.81734	1.89922	2.53649	0.0111971			ENSDARG00000011246	-0.93235	0.335711	-2.77724	0.00548235
ENSDARG00000034705	4.8176	1.69651	2.83971	0.00451543			ENSDARG00000094204	-0.930373	0.293437	-3.1706	0.00152124
ENSDARG00000073699	4.88354	2.22889	2.19102	0.0284504			ENSDARG00000014554	-0.92863	0.361796	-2.56672	0.0102664
ENSDARG00000014973	4.89366	1.74549	2.8036	0.00505351			ENSDARG00000069780	-0.928399	0.427814	-2.1701	0.0299993
ENSDARG00000093926	4.92532	1.71257	2.87599	0.00402768			ENSDARG00000018890	-0.927236	0.345925	-2.68045	0.00735226
ENSDARG00000078645	5.08138	1.72299	2.94916	0.00318635			ENSDARG00000068876	-0.927095	0.416825	-2.22418	0.0261361
ENSDARG00000036458	5.09411	1.46238	3.48345	0.000494998			ENSDARG00000076011	-0.926977	0.398858	-2.32408	0.0201213
ENSDARG00000103762	5.15956	1.79121	2.88048	0.00397067			ENSDARG00000063031	-0.926374	0.42081	-2.20141	0.0277072
ENSDARG00000041848	5.34509	1.65832	3.22319	0.00126772			ENSDARG00000098544	-0.926121	0.400178	-2.31427	0.0206529
ENSDARG00000024619	6.22723	1.55312	4.00949	6.0851e-05			ENSDARG00000004094	-0.925797	0.460992	-2.00827	0.0446144
ENSDARG00000117011	6.44317	1.39564	4.61663	3.90022e-06			ENSDARG00000067889	-0.925711	0.356626	-2.59575	0.00943858
							ENSDARG00000057287	-0.923877	0.278335	-3.31929	0.000902453
							ENSDARG00000032469	-0.922159	0.461216	-1.99941	0.0455644
							ENSDARG00000016573	-0.921595	0.307124	-3.00072	0.00269339
							ENSDARG00000032876	-0.920858	0.456085	-2.01905	0.0434822
							ENSDARG00000010021	-0.920779	0.364196	-2.52825	0.0114633
							ENSDARG00000061207	-0.920188	0.378479	-2.43128	0.0150456
							ENSDARG00000105012	-0.920034	0.35919	-2.56142	0.0104247
							ENSDARG00000104550	-0.919309	0.391753	-2.34665	0.0189429
							ENSDARG00000062297	-0.918887	0.431854	-2.12777	0.0333558
							ENSDARG00000092124	-0.918207	0.43963	-2.08859	0.0367446
							ENSDARG00000087206	-0.918018	0.407841	-2.25092	0.0243904
							ENSDARG00000063333	-0.917218	0.365972	-2.50625	0.012202
							ENSDARG00000041140	-0.915493	0.428145	-2.13828	0.0324943
							ENSDARG00000070794	-0.915149	0.34597	-2.64517	0.00816492
							ENSDARG00000091609	-0.914123	0.418308	-2.18528	0.0288681
							ENSDARG00000008852	-0.913602	0.438776	-2.08216	0.0373276
							ENSDARG00000015352	-0.912151	0.296366	-3.07779	0.00208543
							ENSDARG00000044431	-0.912139	0.417337	-2.18562	0.0288434
							ENSDARG00000036494	-0.911737	0.463274	-1.96803	0.0490648
							ENSDARG00000070399	-0.911349	0.450328	-2.02374	0.0429964
							ENSDARG00000062460	-0.911245	0.457933	-1.98991	0.0466011
							ENSDARG00000089921	-0.909299	0.422257	-2.15343	0.0312851
							ENSDARG00000078942	-0.909156	0.412017	-2.2066	0.027342
							ENSDARG00000007485	-0.90887	0.317669	-2.86106	0.00422233
							ENSDARG00000111509	-0.908801	0.288993	-3.14472	0.00166246
							ENSDARG00000016058	-0.908199	0.356822	-2.54524	0.0109202
							ENSDARG00000039601	-0.905324	0.399545	-2.26589	0.0234583
							ENSDARG00000071197	-0.903562	0.433834	-2.08274	0.0372753
							ENSDARG00000104071	-0.903516	0.323073	-2.79663	0.00516382
							ENSDARG00000038156	-0.902412	0.403639	-2.23569	0.0253719
							ENSDARG00000055868	-0.902228	0.253966	-3.55255	0.000381511
							ENSDARG00000075323	-0.900177	0.374218	-2.40548	0.016151
							ENSDARG00000037261	-0.89959	0.438705	-2.05056	0.0403099
							ENSDARG00000039730	-0.899036	0.238323	-3.77234	0.000161723
							ENSDARG00000104949	-0.898819	0.277798	-3.23551	0.00121424
							ENSDARG00000026183	-0.89847	0.32778	-2.74107	0.0061239
							ENSDARG00000007385	-0.898253	0.246521	-3.64372	0.000268726
							ENSDARG00000078512	-0.897353	0.394181	-2.2765	0.022816
							ENSDARG00000020738	-0.896028	0.404491	-2.2152	0.0267464
							ENSDARG00000057699	-0.896013	0.356764	-2.5115	0.0120219
							ENSDARG00000042133	-0.893608	0.260816	-3.4262	0.00061209
							ENSDARG00000101722	-0.893334	0.322722	-2.76813	0.00563798
							ENSDARG00000026489	-0.893317	0.351714	-2.5399	0.0110885
							ENSDARG00000040727	-0.89242	0.445051	-2.00521	0.0449407
							ENSDARG00000087697	-0.888761	0.409319	-2.17131	0.0299075
							ENSDARG00000059653	-0.888598	0.277772	-3.19902	0.00137895
							ENSDARG00000014499	-0.888406	0.415534	-2.13799	0.0325176
							ENSDARG00000101561	-0.886783	0.280296	-3.16374	0.00155756
							ENSDARG00000024026	-0.884093	0.416399	-2.12319	0.0337381
							ENSDARG00000101578	-0.883242	0.388332	-2.27445	0.0229391
							ENSDARG00000053804	-0.881811	0.37619	-2.34406	0.0190752
							ENSDARG00000076155	-0.881481	0.410556	-2.14704	0.0317901
							ENSDARG00000038695	-0.880123	0.324512	-2.71214	0.00668506
							ENSDARG00000036834	-0.87939	0.351762	-2.49996	0.0124208
							ENSDARG00000079486	-0.879258	0.304038	-2.89193	0.00382884
							ENSDARG00000105445	-0.878273	0.438784	-2.00161	0.0453271
							ENSDARG00000027825	-0.877034	0.280143	-3.13067	0.00174408
							ENSDARG00000062258	-0.876416	0.377877	-2.31932	0.0203779
							ENSDARG00000058322	-0.876112	0.44147	-1.98453	0.0471963
							ENSDARG00000103422	-0.875801	0.333953	-2.62253	0.00872806
							ENSDARG00000003206	-0.875447	0.383167	-2.28477	0.0223265
							ENSDARG00000101220	-0.873879	0.434918	-2.0093	0.0445057
							ENSDARG00000096428	-0.871611	0.416267	-2.09388	0.0362708
							ENSDARG00000018698	-0.870969	0.374109	-2.32811	0.0199061
							ENSDARG00000052856	-0.869368	0.271666	-3.20014	0.0013736
							ENSDARG00000045254	-0.867341	0.42488	-2.04138	0.0412133
							ENSDARG00000018985	-0.867078	0.377683	-2.29578	0.0216884
							ENSDARG00000004141	-0.865541	0.349554	-2.47613	0.0132814
							ENSDARG00000034396	-0.865154	0.3255	-2.65792	0.00786246
							ENSDARG00000016399	-0.863483	0.324565	-2.66043	0.00780402
							ENSDARG00000088817	-0.862169	0.429728	-2.00631	0.0448231
							ENSDARG00000017741	-0.861244	0.361676	-2.38126	0.0172536
							ENSDARG00000074698	-0.859419	0.386028	-2.22631	0.0259934
							ENSDARG00000029472	-0.859207	0.294345	-2.91904	0.00351106
							ENSDARG00000114425	-0.858233	0.431962	-1.98683	0.0469418
							ENSDARG00000095050	-0.857758	0.421771	-2.0337	0.0419814
							ENSDARG00000043542	-0.857075	0.396242	-2.16301	0.0305407
							ENSDARG00000040190	-0.856878	0.351205	-2.43982	0.0146944
							ENSDARG00000074572	-0.855364	0.274421	-3.11697	0.00182719
							ENSDARG00000044525	-0.854802	0.304836	-2.80414	0.00504509
							ENSDARG00000099022	-0.854469	0.329245	-2.59523	0.00945266
							ENSDARG00000056744	-0.854135	0.256371	-3.33164	0.000863367
							ENSDARG00000058522	-0.853776	0.370501	-2.30438	0.0212013
							ENSDARG00000010655	-0.853645	0.419791	-2.0335	0.0420017
							ENSDARG00000070394	-0.852331	0.269697	-3.16033	0.0015759
							ENSDARG00000021366	-0.851935	0.338974	-2.51328	0.0119616
							ENSDARG00000076223	-0.851238	0.414558	-2.05336	0.0400377
							ENSDARG00000019765	-0.850904	0.392154	-2.16982	0.0300205
							ENSDARG00000056966	-0.848394	0.237765	-3.5682	0.000359436
							ENSDARG00000006642	-0.846856	0.323868	-2.61482	0.0089275
							ENSDARG00000059887	-0.84621	0.328305	-2.57751	0.00995138
							ENSDARG00000090469	-0.846143	0.291013	-2.90758	0.00364241
							ENSDARG00000092243	-0.845428	0.41276	-2.04823	0.0405373
							ENSDARG00000014106	-0.845235	0.3292	-2.56754	0.0102422
							ENSDARG00000053058	-0.844781	0.323578	-2.61075	0.00903437
							ENSDARG00000025555	-0.844317	0.307979	-2.74148	0.00611629
							ENSDARG00000054202	-0.844048	0.296945	-2.84244	0.00447701
							ENSDARG00000018637	-0.840743	0.261742	-3.2121	0.00131767
							ENSDARG00000035869	-0.83856	0.34829	-2.40765	0.0160557
							ENSDARG00000011299	-0.836491	0.285038	-2.93466	0.00333908
							ENSDARG00000022648	-0.835362	0.391365	-2.13448	0.0328033
							ENSDARG00000035325	-0.831827	0.306592	-2.71314	0.0066649
							ENSDARG00000079391	-0.831727	0.370143	-2.24704	0.0246373
							ENSDARG00000057562	-0.830979	0.399152	-2.08186	0.0373553
							ENSDARG00000087941	-0.830607	0.32343	-2.56812	0.0102251
							ENSDARG00000035120	-0.828552	0.233507	-3.5483	0.000387722
							ENSDARG00000034060	-0.828282	0.31013	-2.67076	0.00756796
							ENSDARG00000017728	-0.826743	0.364972	-2.26522	0.023499
							ENSDARG00000074635	-0.825745	0.37717	-2.18932	0.0285739
							ENSDARG00000076689	-0.824257	0.340503	-2.4207	0.0154905
							ENSDARG00000061314	-0.823803	0.32944	-2.50061	0.0123979
							ENSDARG00000035400	-0.823733	0.311339	-2.64578	0.0081504
							ENSDARG00000086848	-0.823419	0.335724	-2.45266	0.0141803
							ENSDARG00000045092	-0.822413	0.326639	-2.51781	0.0118088
							ENSDARG00000015889	-0.821525	0.314945	-2.60848	0.00909465
							ENSDARG00000058306	-0.820516	0.379585	-2.16162	0.0306479
							ENSDARG00000063626	-0.819271	0.263883	-3.10467	0.00190492
							ENSDARG00000060199	-0.819139	0.396796	-2.06438	0.0389813
							ENSDARG00000043928	-0.817807	0.339128	-2.4115	0.015887
							ENSDARG00000070437	-0.816429	0.24972	-3.26938	0.00107783
							ENSDARG00000025972	-0.815683	0.362969	-2.24725	0.0246238
							ENSDARG00000016477	-0.815201	0.380367	-2.1432	0.0320973
							ENSDARG00000057855	-0.813956	0.343838	-2.36726	0.0179202
							ENSDARG00000016117	-0.812962	0.397351	-2.04596	0.0407607
							ENSDARG00000070214	-0.812114	0.280337	-2.89692	0.0037685
							ENSDARG00000076509	-0.811851	0.328885	-2.4685	0.0135682
							ENSDARG00000014244	-0.81103	0.340247	-2.38365	0.0171417
							ENSDARG00000011079	-0.810342	0.264755	-3.06072	0.00220804
							ENSDARG00000020482	-0.808402	0.395582	-2.04358	0.0409952
							ENSDARG00000109510	-0.808078	0.294914	-2.74005	0.00614295
							ENSDARG00000070471	-0.806083	0.360533	-2.23581	0.0253642
							ENSDARG00000022918	-0.803623	0.371423	-2.16363	0.0304927
							ENSDARG00000028335	-0.802721	0.26971	-2.97624	0.00291808
							ENSDARG00000017624	-0.800951	0.388924	-2.0594	0.0394555
							ENSDARG00000010078	-0.798945	0.344727	-2.31761	0.0204703
							ENSDARG00000004843	-0.798892	0.294218	-2.7153	0.00662148
							ENSDARG00000079532	-0.798842	0.350892	-2.2766	0.0228099
							ENSDARG00000058467	-0.79829	0.289153	-2.76079	0.00576619
							ENSDARG00000034291	-0.797008	0.339034	-2.35082	0.0187322
							ENSDARG00000014378	-0.795461	0.3626	-2.19377	0.0282522
							ENSDARG00000056801	-0.794478	0.3993	-1.98967	0.0466269
							ENSDARG00000042658	-0.794064	0.36455	-2.17821	0.0293908
							ENSDARG00000024381	-0.792424	0.294643	-2.68943	0.00715731
							ENSDARG00000043976	-0.792197	0.253378	-3.12654	0.00176875
							ENSDARG00000056127	-0.791417	0.345003	-2.29395	0.0217936
							ENSDARG00000033579	-0.790065	0.397508	-1.98755	0.046862
							ENSDARG00000038290	-0.789163	0.328376	-2.40323	0.0162511
							ENSDARG00000056713	-0.785641	0.374394	-2.09844	0.0358666
							ENSDARG00000038456	-0.785595	0.38521	-2.03939	0.0414108
							ENSDARG00000012953	-0.784533	0.389191	-2.0158	0.0438205
							ENSDARG00000009837	-0.783819	0.395543	-1.98163	0.0475208
							ENSDARG00000056765	-0.783292	0.317178	-2.46957	0.0135276
							ENSDARG00000060065	-0.783208	0.306436	-2.55586	0.0105925
							ENSDARG00000003920	-0.781279	0.268786	-2.90669	0.00365274
							ENSDARG00000013161	-0.780304	0.318082	-2.45315	0.014161
							ENSDARG00000103799	-0.780287	0.28206	-2.76638	0.00566817
							ENSDARG00000092858	-0.779696	0.308053	-2.53105	0.0113722
							ENSDARG00000004078	-0.779191	0.35593	-2.18917	0.0285847
							ENSDARG00000063167	-0.777628	0.31439	-2.47345	0.0133816
							ENSDARG00000040713	-0.776535	0.372289	-2.08584	0.0369936
							ENSDARG00000038768	-0.775325	0.328633	-2.35924	0.0183123
							ENSDARG00000041493	-0.774902	0.364772	-2.12434	0.0336415
							ENSDARG00000053395	-0.774521	0.385341	-2.00996	0.0444353
							ENSDARG00000043562	-0.773448	0.381474	-2.02753	0.0426087
							ENSDARG00000055344	-0.77249	0.33392	-2.3134	0.0207007
							ENSDARG00000020197	-0.772009	0.314132	-2.45759	0.0139872
							ENSDARG00000116491	-0.770967	0.33182	-2.32345	0.020155
							ENSDARG00000041397	-0.770825	0.306656	-2.51365	0.011949
							ENSDARG00000092546	-0.770007	0.232928	-3.30577	0.00094717
							ENSDARG00000016753	-0.769483	0.318561	-2.4155	0.0157137
							ENSDARG00000073696	-0.768511	0.301399	-2.54981	0.0107782
							ENSDARG00000015918	-0.766645	0.369813	-2.07306	0.0381665
							ENSDARG00000008502	-0.765198	0.293704	-2.60534	0.0091783
							ENSDARG00000058728	-0.764732	0.340684	-2.24469	0.0247878
							ENSDARG00000035871	-0.763113	0.312456	-2.44231	0.0145937
							ENSDARG00000013802	-0.762094	0.38034	-2.00372	0.0451003
							ENSDARG00000068621	-0.761684	0.383239	-1.98749	0.046868
							ENSDARG00000045680	-0.761178	0.304083	-2.50319	0.012308
							ENSDARG00000007320	-0.760223	0.33236	-2.28735	0.0221757
							ENSDARG00000022213	-0.759524	0.342908	-2.21495	0.0267636
							ENSDARG00000101999	-0.75866	0.351732	-2.15692	0.0310117
							ENSDARG00000097753	-0.758295	0.360732	-2.1021	0.0355444
							ENSDARG00000103428	-0.758115	0.346888	-2.18547	0.0288543
							ENSDARG00000053457	-0.758071	0.31559	-2.40207	0.0163024
							ENSDARG00000031495	-0.749607	0.33464	-2.24004	0.0250882
							ENSDARG00000034825	-0.746681	0.334528	-2.23205	0.0256119
							ENSDARG00000055389	-0.746128	0.287653	-2.59385	0.00949082
							ENSDARG00000045857	-0.745864	0.282411	-2.64106	0.00826479
							ENSDARG00000061100	-0.745299	0.316349	-2.35594	0.018476
							ENSDARG00000015862	-0.743213	0.246598	-3.01387	0.0025794
							ENSDARG00000060494	-0.743101	0.232872	-3.19103	0.00141768
							ENSDARG00000029822	-0.741065	0.268814	-2.7568	0.00583706
							ENSDARG00000003570	-0.739111	0.376466	-1.96329	0.0496129
							ENSDARG00000055076	-0.738958	0.272062	-2.71614	0.00660476
							ENSDARG00000075559	-0.73758	0.307488	-2.39873	0.0164522
							ENSDARG00000070432	-0.737204	0.316392	-2.33003	0.0198044
							ENSDARG00000043865	-0.73567	0.343718	-2.14033	0.0323281
							ENSDARG00000056369	-0.735334	0.357299	-2.05804	0.0395867
							ENSDARG00000056119	-0.735179	0.338251	-2.17347	0.0297448
							ENSDARG00000052348	-0.73374	0.36693	-1.99967	0.0455356
							ENSDARG00000058494	-0.733357	0.349107	-2.10066	0.0356704
							ENSDARG00000102452	-0.725612	0.259717	-2.79386	0.00520828
							ENSDARG00000086789	-0.725546	0.36235	-2.00233	0.0452487
							ENSDARG00000014556	-0.72271	0.332127	-2.176	0.0295551
							ENSDARG00000035751	-0.722599	0.279418	-2.58608	0.00970738
							ENSDARG00000035692	-0.72247	0.330053	-2.18895	0.0286005
							ENSDARG00000037116	-0.72236	0.356823	-2.02442	0.0429267
							ENSDARG00000059610	-0.721924	0.317678	-2.2725	0.0230561
							ENSDARG00000070657	-0.720663	0.231503	-3.11298	0.00185208
							ENSDARG00000013822	-0.720194	0.290827	-2.47637	0.0132726
							ENSDARG00000074626	-0.716386	0.342808	-2.08976	0.0366394
							ENSDARG00000015930	-0.715494	0.288154	-2.48303	0.0130272
							ENSDARG00000069977	-0.715445	0.272825	-2.62236	0.00873234
							ENSDARG00000014569	-0.714512	0.24368	-2.93218	0.00336594
							ENSDARG00000101332	-0.713124	0.284309	-2.50827	0.0121323
							ENSDARG00000103163	-0.712582	0.226689	-3.14343	0.00166979
							ENSDARG00000036291	-0.71229	0.295776	-2.40821	0.0160311
							ENSDARG00000020527	-0.710947	0.292599	-2.42977	0.0151085
							ENSDARG00000078567	-0.707476	0.35582	-1.9883	0.0467789
							ENSDARG00000025391	-0.706657	0.305107	-2.3161	0.0205529
							ENSDARG00000101306	-0.706091	0.342224	-2.06324	0.0390895
							ENSDARG00000055151	-0.706081	0.350265	-2.01585	0.043816
							ENSDARG00000040245	-0.705992	0.257048	-2.74654	0.00602273
							ENSDARG00000061226	-0.704487	0.33589	-2.09738	0.0359604
							ENSDARG00000037229	-0.704316	0.309267	-2.27737	0.0227642
							ENSDARG00000044093	-0.703594	0.31269	-2.25013	0.0244405
							ENSDARG00000003169	-0.702621	0.312263	-2.25009	0.0244431
							ENSDARG00000019998	-0.700103	0.255258	-2.74273	0.00609304
							ENSDARG00000104011	-0.699844	0.305572	-2.29027	0.0220054
							ENSDARG00000042989	-0.699814	0.353639	-1.97889	0.0478282
							ENSDARG00000006413	-0.697088	0.333773	-2.08851	0.036752
							ENSDARG00000041560	-0.693867	0.314048	-2.20943	0.0271445
							ENSDARG00000055996	-0.693643	0.321296	-2.15889	0.0308584
							ENSDARG00000009864	-0.693453	0.329889	-2.10208	0.0355462
							ENSDARG00000102587	-0.692573	0.315917	-2.19226	0.0283605
							ENSDARG00000092693	-0.692093	0.222261	-3.11387	0.00184651
							ENSDARG00000016260	-0.687782	0.333096	-2.06482	0.0389404
							ENSDARG00000100588	-0.68477	0.328013	-2.08763	0.036831
							ENSDARG00000099865	-0.682881	0.304565	-2.24215	0.0249516
							ENSDARG00000071396	-0.682177	0.323234	-2.11048	0.0348175
							ENSDARG00000099291	-0.680799	0.292832	-2.32488	0.0200783
							ENSDARG00000014591	-0.680661	0.329774	-2.06402	0.0390159
							ENSDARG00000101018	-0.67965	0.332239	-2.04566	0.0407894
							ENSDARG00000041317	-0.677242	0.334034	-2.02747	0.0426146
							ENSDARG00000039969	-0.676047	0.309574	-2.18379	0.0289774
							ENSDARG00000102456	-0.673997	0.259003	-2.60228	0.00926072
							ENSDARG00000016871	-0.67303	0.260981	-2.57885	0.00991305
							ENSDARG00000068261	-0.672792	0.317032	-2.12216	0.0338247
							ENSDARG00000005191	-0.672683	0.235558	-2.8557	0.00429418
							ENSDARG00000068983	-0.671166	0.329676	-2.03583	0.041767
							ENSDARG00000096508	-0.670345	0.306345	-2.18821	0.0286547
							ENSDARG00000058358	-0.669724	0.254766	-2.62878	0.00856924
							ENSDARG00000074613	-0.669656	0.26407	-2.5359	0.0112158
							ENSDARG00000016783	-0.66909	0.289876	-2.30819	0.0209885
							ENSDARG00000101061	-0.668858	0.286464	-2.33487	0.01955
							ENSDARG00000015128	-0.668813	0.307069	-2.17806	0.0294019
							ENSDARG00000061553	-0.668397	0.325245	-2.05506	0.0398735
							ENSDARG00000010194	-0.668191	0.211714	-3.15611	0.0015989
							ENSDARG00000030602	-0.667636	0.303054	-2.20303	0.0275929
							ENSDARG00000029639	-0.666457	0.246936	-2.69891	0.00695671
							ENSDARG00000096454	-0.665976	0.289848	-2.29767	0.0215805
							ENSDARG00000019230	-0.663812	0.318218	-2.08603	0.0369762
							ENSDARG00000042799	-0.659391	0.321459	-2.05124	0.0402433
							ENSDARG00000116649	-0.658536	0.312507	-2.10727	0.0350944
							ENSDARG00000018361	-0.658369	0.322874	-2.03909	0.0414411
							ENSDARG00000061214	-0.656118	0.284081	-2.30962	0.0209093
							ENSDARG00000045442	-0.653666	0.299995	-2.17892	0.0293377
							ENSDARG00000053291	-0.653489	0.299817	-2.17963	0.0292851
							ENSDARG00000099566	-0.652934	0.321253	-2.03246	0.0421075
							ENSDARG00000019778	-0.652757	0.322229	-2.02575	0.0427902
							ENSDARG00000031228	-0.652692	0.298961	-2.1832	0.0290212
							ENSDARG00000098785	-0.650237	0.329993	-1.97045	0.0487865
							ENSDARG00000009285	-0.64987	0.318294	-2.04173	0.0411784
							ENSDARG00000098375	-0.648665	0.252859	-2.56532	0.010308
							ENSDARG00000075325	-0.645487	0.307147	-2.10155	0.0355923
							ENSDARG00000003564	-0.644803	0.288955	-2.2315	0.0256481
							ENSDARG00000039752	-0.64365	0.256715	-2.50726	0.0121671
							ENSDARG00000073872	-0.638806	0.239801	-2.6639	0.00772412
							ENSDARG00000098627	-0.63489	0.236075	-2.68936	0.00715891
							ENSDARG00000016173	-0.632917	0.311608	-2.03113	0.0422418
							ENSDARG00000002791	-0.631916	0.317503	-1.99027	0.0465613
							ENSDARG00000040439	-0.631243	0.238636	-2.64522	0.0081639
							ENSDARG00000105293	-0.630761	0.316738	-1.99143	0.0464339
							ENSDARG00000099375	-0.628482	0.311487	-2.01768	0.0436243
							ENSDARG00000075543	-0.628112	0.292864	-2.14472	0.0319749
							ENSDARG00000100406	-0.627989	0.224221	-2.80076	0.00509824
							ENSDARG00000034897	-0.626973	0.281925	-2.2239	0.0261551
							ENSDARG00000014692	-0.626142	0.257881	-2.42802	0.0151814
							ENSDARG00000043608	-0.625607	0.265066	-2.3602	0.0182653
							ENSDARG00000044809	-0.622914	0.311861	-1.99741	0.0457806
							ENSDARG00000036675	-0.618723	0.239135	-2.58734	0.00967199
							ENSDARG00000077013	-0.61714	0.31288	-1.97245	0.0485583
							ENSDARG00000011405	-0.617011	0.303484	-2.0331	0.0420429
							ENSDARG00000011693	-0.615186	0.279258	-2.20293	0.0275995
							ENSDARG00000006840	-0.613937	0.267785	-2.29265	0.0218681
							ENSDARG00000036685	-0.610757	0.293112	-2.0837	0.0371878
							ENSDARG00000094277	-0.609203	0.298241	-2.04265	0.0410867
							ENSDARG00000009170	-0.609186	0.264812	-2.30045	0.0214226
							ENSDARG00000074057	-0.608988	0.26927	-2.26162	0.0237208
							ENSDARG00000089787	-0.605449	0.293889	-2.06013	0.0393863
							ENSDARG00000114022	-0.60253	0.306834	-1.9637	0.0495644
							ENSDARG00000074547	-0.602487	0.293792	-2.05072	0.0402938
							ENSDARG00000076448	-0.601631	0.2652	-2.26859	0.0232932
							ENSDARG00000020679	-0.601098	0.300378	-2.00114	0.0453772
							ENSDARG00000009585	-0.600723	0.291664	-2.05964	0.0394332
							ENSDARG00000017891	-0.59941	0.262867	-2.28028	0.0225912
							ENSDARG00000073742	-0.59875	0.255928	-2.33952	0.0193084
							ENSDARG00000011020	-0.598599	0.275494	-2.17282	0.029794
							ENSDARG00000026723	-0.596138	0.272142	-2.19054	0.0284849
							ENSDARG00000101180	-0.589305	0.257032	-2.29273	0.0218635
							ENSDARG00000008243	-0.588562	0.233274	-2.52305	0.0116341

## Sheet: DEGs in group HFD
The up-regulated gene in group HFD							The down-regulated gene in group HFD
NOD vs HFD							NOD vs HFD
Gene Symbol	log2FoldChange	lfcSE	stat	pvalue			Gene Symbol	log2FoldChange	lfcSE	stat	pvalue
ENSDARG00000003789	0.585263	0.223522	2.61837	0.00883517			ENSDARG00000103411	-8.70065	2.75868	-3.15392	0.00161092
ENSDARG00000116058	0.585277	0.251435	2.32774	0.0199257			ENSDARG00000092026	-7.26904	2.80573	-2.59078	0.00957575
ENSDARG00000071150	0.585582	0.232406	2.51965	0.0117472			ENSDARG00000044956	-6.51977	2.7997	-2.32874	0.0198729
ENSDARG00000099499	0.585888	0.187428	3.12593	0.00177241			ENSDARG00000071553	-6.37464	1.44345	-4.41624	1.00433e-05
ENSDARG00000043081	0.585991	0.220074	2.6627	0.00775164			ENSDARG00000115716	-6.28309	1.82693	-3.43915	0.000583535
ENSDARG00000019383	0.586174	0.236037	2.4834	0.0130136			ENSDARG00000096311	-5.6674	1.69438	-3.34482	0.000823352
ENSDARG00000032373	0.586431	0.261897	2.23917	0.0251449			ENSDARG00000095867	-5.63297	2.79484	-2.01549	0.0438533
ENSDARG00000014313	0.586865	0.229717	2.55473	0.0106271			ENSDARG00000009612	-5.55021	1.58971	-3.49134	0.000480613
ENSDARG00000024295	0.586904	0.244294	2.40245	0.0162856			ENSDARG00000075806	-5.35932	1.91722	-2.79536	0.00518425
ENSDARG00000009640	0.587006	0.222159	2.64228	0.00823511			ENSDARG00000090267	-5.26551	1.82697	-2.8821	0.00395039
ENSDARG00000039934	0.589064	0.296926	1.98387	0.04727			ENSDARG00000075090	-5.16407	2.45175	-2.10628	0.03518
ENSDARG00000003189	0.589469	0.23086	2.55336	0.0106691			ENSDARG00000115978	-5.16407	2.45175	-2.10628	0.03518
ENSDARG00000020621	0.591485	0.264131	2.23936	0.0251323			ENSDARG00000033566	-5.15858	2.14309	-2.40708	0.0160806
ENSDARG00000014599	0.591641	0.252719	2.34111	0.0192267			ENSDARG00000019233	-5.14369	1.91584	-2.68481	0.00725703
ENSDARG00000012866	0.591702	0.269939	2.19199	0.0283805			ENSDARG00000055253	-5.12073	1.67996	-3.04813	0.0023027
ENSDARG00000056722	0.594334	0.268058	2.21719	0.0266103			ENSDARG00000032639	-5.09358	2.47456	-2.05837	0.0395542
ENSDARG00000104537	0.595446	0.238561	2.49599	0.0125605			ENSDARG00000088276	-5.09358	2.47456	-2.05837	0.0395542
ENSDARG00000078188	0.597168	0.286186	2.08664	0.0369203			ENSDARG00000104895	-5.05175	2.06158	-2.45042	0.0142688
ENSDARG00000100549	0.597769	0.257026	2.32571	0.0200339			ENSDARG00000018621	-5.04967	1.79458	-2.81384	0.00489531
ENSDARG00000036291	0.598252	0.272457	2.19577	0.0281087			ENSDARG00000107226	-4.99716	1.93993	-2.57596	0.00999633
ENSDARG00000009830	0.598799	0.194448	3.07949	0.00207357			ENSDARG00000054890	-4.96299	1.5464	-3.20937	0.00133025
ENSDARG00000077139	0.59923	0.301943	1.98458	0.0471917			ENSDARG00000079255	-4.92047	1.98944	-2.47329	0.0133876
ENSDARG00000021855	0.599968	0.263239	2.27917	0.0226568			ENSDARG00000106684	-4.91362	2.20129	-2.23215	0.0256049
ENSDARG00000005713	0.602419	0.276973	2.17501	0.0296296			ENSDARG00000076075	-4.89073	1.53639	-3.18325	0.0014563
ENSDARG00000078785	0.603467	0.248446	2.42897	0.0151418			ENSDARG00000079325	-4.84418	1.76708	-2.74136	0.00611863
ENSDARG00000075766	0.603607	0.294844	2.04721	0.0406378			ENSDARG00000037966	-4.83413	1.97014	-2.4537	0.0141396
ENSDARG00000033489	0.604074	0.307038	1.96743	0.0491341			ENSDARG00000036186	-4.80491	1.63547	-2.93793	0.00330412
ENSDARG00000074858	0.606125	0.268374	2.25851	0.0239138			ENSDARG00000087363	-4.74832	1.56191	-3.04008	0.00236516
ENSDARG00000056621	0.60613	0.253306	2.39288	0.0167169			ENSDARG00000076214	-4.74017	2.24888	-2.10779	0.0350489
ENSDARG00000014139	0.606796	0.241417	2.51348	0.0119548			ENSDARG00000097643	-4.7348	2.20349	-2.14877	0.0316525
ENSDARG00000100524	0.60801	0.212527	2.86086	0.00422489			ENSDARG00000071601	-4.71554	2.15372	-2.18948	0.0285616
ENSDARG00000027750	0.608717	0.282991	2.15102	0.0314749			ENSDARG00000032156	-4.71424	1.51161	-3.1187	0.00181651
ENSDARG00000037229	0.608876	0.297035	2.04985	0.0403792			ENSDARG00000113739	-4.67249	1.84732	-2.52933	0.0114281
ENSDARG00000075670	0.610836	0.308641	1.97912	0.0478027			ENSDARG00000099185	-4.66813	1.16862	-3.99456	6.48136e-05
ENSDARG00000068187	0.610976	0.22896	2.66849	0.00761941			ENSDARG00000056650	-4.63181	1.92225	-2.40958	0.0159709
ENSDARG00000062085	0.611208	0.279397	2.1876	0.0286988			ENSDARG00000055973	-4.59685	2.32352	-1.9784	0.0478835
ENSDARG00000014333	0.611555	0.250184	2.44442	0.0145084			ENSDARG00000093886	-4.59305	2.06141	-2.22811	0.0258731
ENSDARG00000060029	0.613469	0.311995	1.96628	0.0492661			ENSDARG00000022813	-4.55546	2.129	-2.13972	0.0323778
ENSDARG00000105187	0.613993	0.28621	2.14525	0.0319327			ENSDARG00000056387	-4.55492	2.02318	-2.25136	0.0243627
ENSDARG00000016448	0.614473	0.27642	2.22297	0.0262179			ENSDARG00000099801	-4.55492	2.02318	-2.25136	0.0243627
ENSDARG00000077215	0.614523	0.272505	2.25509	0.0241275			ENSDARG00000090822	-4.53022	1.7111	-2.64755	0.00810784
ENSDARG00000030537	0.615247	0.252422	2.43737	0.0147944			ENSDARG00000112308	-4.51675	1.39028	-3.2488	0.00115893
ENSDARG00000077330	0.615283	0.280111	2.19657	0.0280514			ENSDARG00000098155	-4.5046	1.91641	-2.35054	0.0187461
ENSDARG00000109902	0.615423	0.238078	2.58497	0.00973882			ENSDARG00000005335	-4.45504	2.00774	-2.21893	0.0264914
ENSDARG00000058463	0.616174	0.255266	2.41385	0.0157848			ENSDARG00000091834	-4.44066	2.01038	-2.20887	0.0271837
ENSDARG00000028336	0.617159	0.265945	2.32062	0.0203071			ENSDARG00000115988	-4.43997	2.06044	-2.15486	0.0311725
ENSDARG00000068641	0.617451	0.301735	2.04633	0.0407237			ENSDARG00000096097	-4.43828	1.482	-2.99479	0.00274636
ENSDARG00000040248	0.617682	0.250084	2.4699	0.0135152			ENSDARG00000071450	-4.3743	1.79219	-2.44075	0.0146568
ENSDARG00000060477	0.619061	0.308335	2.00775	0.0446694			ENSDARG00000042485	-4.33887	1.72799	-2.51093	0.0120414
ENSDARG00000022418	0.619244	0.288965	2.14297	0.0321151			ENSDARG00000045789	-4.32992	2.05687	-2.10511	0.0352821
ENSDARG00000078592	0.620045	0.229732	2.699	0.00695491			ENSDARG00000058346	-4.32991	2.05599	-2.10599	0.0352049
ENSDARG00000092126	0.62061	0.302851	2.04922	0.0404402			ENSDARG00000043584	-4.32936	2.18724	-1.97937	0.0477739
ENSDARG00000004726	0.620963	0.262023	2.36988	0.0177939			ENSDARG00000068193	-4.32153	2.05683	-2.10106	0.0356357
ENSDARG00000100376	0.620963	0.258269	2.40433	0.0162022			ENSDARG00000101948	-4.31751	2.0158	-2.14183	0.032207
ENSDARG00000053047	0.622017	0.218526	2.84642	0.00442137			ENSDARG00000025601	-4.31547	2.06737	-2.08742	0.0368503
ENSDARG00000071863	0.622924	0.313415	1.98754	0.0468629			ENSDARG00000054749	-4.30986	2.1285	-2.02484	0.0428842
ENSDARG00000012788	0.624084	0.23258	2.6833	0.00728987			ENSDARG00000058578	-4.30781	1.84975	-2.32886	0.0198666
ENSDARG00000037655	0.624317	0.241155	2.58886	0.00962942			ENSDARG00000105144	-4.30266	2.03084	-2.11866	0.0341189
ENSDARG00000008966	0.624843	0.309737	2.01733	0.0436607			ENSDARG00000092702	-4.25649	1.54886	-2.74815	0.00599321
ENSDARG00000052702	0.62578	0.304057	2.0581	0.0395802			ENSDARG00000089769	-4.23536	2.08394	-2.03238	0.042115
ENSDARG00000101560	0.626348	0.226152	2.76959	0.00561274			ENSDARG00000058958	-4.22704	1.73397	-2.43777	0.014778
ENSDARG00000027009	0.627485	0.243826	2.57349	0.0100678			ENSDARG00000015537	-4.22595	2.01366	-2.09864	0.0358483
ENSDARG00000102412	0.628173	0.233912	2.68551	0.00724186			ENSDARG00000043816	-4.22408	1.95636	-2.15915	0.0308386
ENSDARG00000008867	0.628491	0.301431	2.08503	0.0370669			ENSDARG00000105043	-4.21723	1.28392	-3.28466	0.00102106
ENSDARG00000008904	0.629133	0.271408	2.31803	0.0204477			ENSDARG00000075158	-4.1936	1.9877	-2.10977	0.0348779
ENSDARG00000087640	0.630037	0.242813	2.59474	0.00946615			ENSDARG00000040200	-4.15195	1.65943	-2.50204	0.0123481
ENSDARG00000059961	0.630448	0.316468	1.99214	0.0463556			ENSDARG00000074777	-4.12438	1.47772	-2.79104	0.00525392
ENSDARG00000017636	0.634019	0.279844	2.26561	0.023475			ENSDARG00000012306	-4.11434	1.92531	-2.13697	0.0326001
ENSDARG00000038608	0.634192	0.233369	2.71755	0.00657667			ENSDARG00000056781	-4.10938	1.83897	-2.23461	0.025443
ENSDARG00000036658	0.635525	0.213758	2.9731	0.00294804			ENSDARG00000030176	-4.10317	1.63741	-2.50589	0.0122143
ENSDARG00000038225	0.635885	0.280424	2.26758	0.0233548			ENSDARG00000061221	-4.09606	1.60351	-2.55443	0.0106361
ENSDARG00000098114	0.637234	0.264162	2.41229	0.0158529			ENSDARG00000069018	-4.0811	1.3476	-3.02843	0.00245825
ENSDARG00000070454	0.640437	0.294357	2.17571	0.0295766			ENSDARG00000055833	-4.02377	1.71779	-2.3424	0.01916
ENSDARG00000045299	0.640556	0.260231	2.46149	0.0138362			ENSDARG00000040161	-4.00906	1.50024	-2.67228	0.00753377
ENSDARG00000054172	0.642012	0.223074	2.87802	0.00400176			ENSDARG00000087583	-3.98048	1.55619	-2.55784	0.0105325
ENSDARG00000088492	0.643106	0.258787	2.48508	0.0129523			ENSDARG00000035171	-3.96583	1.68928	-2.34764	0.0188925
ENSDARG00000061201	0.644225	0.30199	2.13327	0.0329027			ENSDARG00000070052	-3.95623	1.37285	-2.88176	0.00395461
ENSDARG00000103125	0.646574	0.292505	2.21047	0.0270723			ENSDARG00000020289	-3.95291	1.64055	-2.40951	0.0159741
ENSDARG00000007276	0.646947	0.308811	2.09496	0.0361746			ENSDARG00000104961	-3.95134	1.4505	-2.72412	0.00644725
ENSDARG00000018272	0.648754	0.261819	2.47787	0.0132169			ENSDARG00000093841	-3.94886	1.69919	-2.32397	0.0201271
ENSDARG00000075437	0.64944	0.306307	2.12023	0.033987			ENSDARG00000044319	-3.94612	1.77276	-2.22597	0.0260161
ENSDARG00000079219	0.650015	0.265941	2.44421	0.0145171			ENSDARG00000045815	-3.93212	1.23207	-3.19147	0.00141551
ENSDARG00000076889	0.65342	0.288397	2.26569	0.0234701			ENSDARG00000043281	-3.93122	1.80137	-2.18235	0.0290834
ENSDARG00000038834	0.655602	0.209651	3.12711	0.00176535			ENSDARG00000094960	-3.91233	1.68709	-2.31898	0.0203959
ENSDARG00000099554	0.655851	0.257352	2.54845	0.0108202			ENSDARG00000117632	-3.90732	1.82892	-2.13641	0.0326464
ENSDARG00000051986	0.65781	0.220551	2.98258	0.00285828			ENSDARG00000029569	-3.87375	1.90172	-2.03697	0.0416526
ENSDARG00000086254	0.659292	0.300302	2.19543	0.0281329			ENSDARG00000069478	-3.86223	1.83111	-2.10923	0.0349246
ENSDARG00000020693	0.660048	0.269321	2.45079	0.0142544			ENSDARG00000113977	-3.86181	1.2628	-3.05814	0.00222716
ENSDARG00000054218	0.660063	0.274936	2.40079	0.0163598			ENSDARG00000096222	-3.86141	1.69079	-2.28379	0.0223839
ENSDARG00000076602	0.661203	0.325313	2.03251	0.0421016			ENSDARG00000100635	-3.84612	1.76277	-2.18186	0.0291196
ENSDARG00000009549	0.661438	0.240289	2.75268	0.00591098			ENSDARG00000067669	-3.81513	1.62602	-2.3463	0.0189611
ENSDARG00000040564	0.66275	0.317769	2.08563	0.037012			ENSDARG00000080890	-3.79453	1.71173	-2.21678	0.0266378
ENSDARG00000009783	0.663416	0.233186	2.84501	0.00444105			ENSDARG00000014565	-3.79125	1.5964	-2.37488	0.0175547
ENSDARG00000103606	0.668232	0.284125	2.3519	0.0186779			ENSDARG00000040266	-3.78293	1.79241	-2.11053	0.0348131
ENSDARG00000019033	0.668402	0.202405	3.3023	0.000958938			ENSDARG00000100185	-3.77873	1.84369	-2.04955	0.0404083
ENSDARG00000038028	0.668721	0.230427	2.9021	0.00370676			ENSDARG00000068883	-3.73574	1.66534	-2.24322	0.0248824
ENSDARG00000039459	0.669232	0.252928	2.64594	0.00814642			ENSDARG00000057328	-3.69064	1.38512	-2.66449	0.00771052
ENSDARG00000007526	0.670837	0.227556	2.94801	0.0031983			ENSDARG00000014039	-3.68733	1.60106	-2.30305	0.0212761
ENSDARG00000090943	0.671407	0.331561	2.02499	0.0428689			ENSDARG00000057598	-3.67741	1.75759	-2.0923	0.0364115
ENSDARG00000068114	0.673363	0.303269	2.22035	0.0263951			ENSDARG00000035508	-3.67181	1.83912	-1.9965	0.0458794
ENSDARG00000060594	0.674552	0.26282	2.56659	0.0102705			ENSDARG00000092863	-3.66871	1.81535	-2.02094	0.0432859
ENSDARG00000013892	0.677028	0.306116	2.21167	0.0269894			ENSDARG00000078183	-3.64772	1.48508	-2.45625	0.0140397
ENSDARG00000094300	0.677201	0.340839	1.98686	0.0469376			ENSDARG00000092045	-3.63999	1.82915	-1.98999	0.0465922
ENSDARG00000042793	0.677846	0.240139	2.82273	0.0047617			ENSDARG00000093081	-3.62876	1.78423	-2.0338	0.0419717
ENSDARG00000086645	0.678203	0.315462	2.14987	0.0315654			ENSDARG00000114355	-3.62388	1.36356	-2.65765	0.00786866
ENSDARG00000105212	0.678325	0.311012	2.18103	0.0291815			ENSDARG00000006427	-3.61387	0.856515	-4.21928	2.45086e-05
ENSDARG00000023026	0.679917	0.318684	2.13351	0.0328826			ENSDARG00000019763	-3.57534	1.36475	-2.61977	0.0087989
ENSDARG00000015805	0.682411	0.343939	1.98411	0.047244			ENSDARG00000055655	-3.56341	1.5968	-2.23159	0.0256418
ENSDARG00000003811	0.682665	0.219387	3.11169	0.00186021			ENSDARG00000093411	-3.56175	1.48723	-2.39489	0.0166252
ENSDARG00000041685	0.683164	0.305226	2.23823	0.0252063			ENSDARG00000040781	-3.51768	0.849038	-4.14313	3.42598e-05
ENSDARG00000013222	0.684306	0.343579	1.9917	0.0464041			ENSDARG00000103498	-3.47403	1.08576	-3.19963	0.00137603
ENSDARG00000019404	0.686307	0.213402	3.21603	0.00129978			ENSDARG00000061858	-3.44556	1.65819	-2.07791	0.037718
ENSDARG00000031422	0.686324	0.237329	2.89187	0.0038296			ENSDARG00000092057	-3.44197	1.6855	-2.04211	0.0411411
ENSDARG00000056128	0.687766	0.340616	2.01918	0.043468			ENSDARG00000003934	-3.43701	1.48756	-2.3105	0.0208606
ENSDARG00000061951	0.687801	0.253242	2.71599	0.00660783			ENSDARG00000054122	-3.42542	1.69126	-2.02537	0.0428294
ENSDARG00000070174	0.690378	0.331252	2.08415	0.0371466			ENSDARG00000116751	-3.41697	0.933228	-3.66145	0.000250791
ENSDARG00000060362	0.691816	0.28691	2.41127	0.0158972			ENSDARG00000037533	-3.40487	1.7259	-1.97281	0.048517
ENSDARG00000101256	0.692658	0.274285	2.52532	0.0115592			ENSDARG00000006640	-3.38811	1.70994	-1.98142	0.0475443
ENSDARG00000093374	0.693976	0.263137	2.63732	0.0083564			ENSDARG00000068586	-3.34955	1.55701	-2.15127	0.0314552
ENSDARG00000060853	0.697238	0.308501	2.26009	0.0238159			ENSDARG00000015543	-3.34923	1.31673	-2.54359	0.0109718
ENSDARG00000104413	0.697239	0.345271	2.0194	0.0434461			ENSDARG00000061778	-3.32384	1.68315	-1.97477	0.0482941
ENSDARG00000036811	0.697659	0.304119	2.29403	0.0217885			ENSDARG00000006003	-3.31786	1.08798	-3.04957	0.00229171
ENSDARG00000090219	0.698826	0.227018	3.07829	0.00208195			ENSDARG00000098739	-3.28298	1.45489	-2.25652	0.0240381
ENSDARG00000059700	0.698843	0.332219	2.10356	0.035417			ENSDARG00000003655	-3.26762	1.21439	-2.69074	0.00712929
ENSDARG00000018002	0.699083	0.344562	2.0289	0.0424683			ENSDARG00000055622	-3.26135	1.58407	-2.05884	0.0395097
ENSDARG00000098967	0.699634	0.336314	2.0803	0.0374979			ENSDARG00000114958	-3.24899	1.617	-2.00928	0.0445079
ENSDARG00000069735	0.699664	0.313207	2.23387	0.0254914			ENSDARG00000079305	-3.2432	1.5372	-2.10981	0.0348749
ENSDARG00000075013	0.699827	0.332587	2.10419	0.0353617			ENSDARG00000020046	-3.23532	1.59162	-2.03272	0.0420809
ENSDARG00000099798	0.699979	0.251908	2.77871	0.00545756			ENSDARG00000062359	-3.22146	1.51121	-2.1317	0.0330312
ENSDARG00000070097	0.700136	0.339328	2.0633	0.0390837			ENSDARG00000006299	-3.21354	1.62067	-1.98285	0.0473844
ENSDARG00000015759	0.701555	0.284164	2.46884	0.0135553			ENSDARG00000087732	-3.21312	1.00442	-3.19898	0.00137916
ENSDARG00000036299	0.702872	0.23017	3.0537	0.00226035			ENSDARG00000096060	-3.20752	1.11014	-2.88928	0.00386126
ENSDARG00000068438	0.702898	0.311022	2.25996	0.0238238			ENSDARG00000069540	-3.20546	0.953753	-3.36089	0.000776909
ENSDARG00000013333	0.703304	0.238893	2.94401	0.00323989			ENSDARG00000007099	-3.19348	1.24032	-2.57473	0.0100317
ENSDARG00000043658	0.703608	0.294259	2.39112	0.016797			ENSDARG00000042063	-3.19138	1.31337	-2.42992	0.0151022
ENSDARG00000010862	0.704027	0.325429	2.16338	0.030512			ENSDARG00000015657	-3.18607	1.18201	-2.69547	0.00702896
ENSDARG00000040401	0.704138	0.284163	2.47794	0.0132143			ENSDARG00000039828	-3.17537	1.47769	-2.14887	0.0316445
ENSDARG00000063101	0.704347	0.314598	2.23888	0.0251636			ENSDARG00000016538	-3.1657	1.57906	-2.0048	0.0449843
ENSDARG00000006924	0.706801	0.347382	2.03465	0.0418862			ENSDARG00000070178	-3.16521	1.1424	-2.77067	0.00559417
ENSDARG00000098374	0.709596	0.299653	2.36806	0.0178818			ENSDARG00000103342	-3.09731	0.914083	-3.38844	0.000702924
ENSDARG00000022788	0.709715	0.299499	2.36968	0.0178037			ENSDARG00000044528	-3.09256	1.41551	-2.18478	0.0289053
ENSDARG00000042469	0.709789	0.265857	2.66982	0.00758921			ENSDARG00000062794	-3.05859	1.24546	-2.4558	0.014057
ENSDARG00000075173	0.71058	0.249347	2.84976	0.0043752			ENSDARG00000078759	-3.04783	1.44997	-2.10199	0.0355538
ENSDARG00000098825	0.710844	0.21056	3.37596	0.000735579			ENSDARG00000112702	-3.04212	0.983756	-3.09235	0.00198576
ENSDARG00000079716	0.711028	0.334805	2.12371	0.0336946			ENSDARG00000036058	-3.02571	1.50815	-2.00624	0.0448308
ENSDARG00000088444	0.71309	0.237631	3.00083	0.00269242			ENSDARG00000098529	-2.99652	1.22761	-2.44094	0.0146491
ENSDARG00000035535	0.7132	0.318628	2.23835	0.0251982			ENSDARG00000077516	-2.98719	1.45393	-2.05456	0.0399217
ENSDARG00000078593	0.713686	0.340133	2.09825	0.0358828			ENSDARG00000089050	-2.9768	1.04288	-2.85439	0.00431191
ENSDARG00000057630	0.714314	0.321458	2.22211	0.0262762			ENSDARG00000039269	-2.93267	0.80506	-3.6428	0.000269687
ENSDARG00000101616	0.714632	0.245171	2.91483	0.0035588			ENSDARG00000076913	-2.93145	1.25841	-2.32948	0.0198337
ENSDARG00000029587	0.716291	0.278878	2.56848	0.0102147			ENSDARG00000034403	-2.91496	1.47128	-1.98124	0.0475646
ENSDARG00000063573	0.71795	0.31903	2.25042	0.0244226			ENSDARG00000009942	-2.90214	1.32819	-2.18503	0.0288866
ENSDARG00000054696	0.718353	0.221744	3.23956	0.00119715			ENSDARG00000070603	-2.89936	1.39619	-2.07662	0.0378368
ENSDARG00000092071	0.718392	0.359657	1.99743	0.045778			ENSDARG00000105273	-2.88475	0.555825	-5.19003	2.10262e-07
ENSDARG00000040298	0.720089	0.327518	2.19863	0.0279045			ENSDARG00000086352	-2.8677	1.19114	-2.40753	0.0160608
ENSDARG00000097583	0.720263	0.28658	2.5133	0.0119607			ENSDARG00000110878	-2.86334	1.20107	-2.384	0.0171257
ENSDARG00000090309	0.720468	0.268056	2.68776	0.00719339			ENSDARG00000040046	-2.84983	1.37765	-2.06861	0.0385826
ENSDARG00000017105	0.720839	0.301164	2.39351	0.0166879			ENSDARG00000036414	-2.84966	0.514419	-5.53957	3.03211e-08
ENSDARG00000019549	0.722698	0.334538	2.16029	0.0307506			ENSDARG00000087352	-2.84966	1.24939	-2.28084	0.0225577
ENSDARG00000071062	0.723293	0.354435	2.0407	0.0412811			ENSDARG00000053535	-2.83547	1.23309	-2.29949	0.021477
ENSDARG00000092870	0.724402	0.33852	2.13991	0.032362			ENSDARG00000012485	-2.8266	1.15031	-2.45725	0.0140006
ENSDARG00000032319	0.726074	0.259862	2.79408	0.00520474			ENSDARG00000094210	-2.81752	0.478646	-5.88644	3.94606e-09
ENSDARG00000086927	0.726695	0.355294	2.04533	0.040822			ENSDARG00000032808	-2.80539	1.36851	-2.04996	0.0403679
ENSDARG00000096667	0.727201	0.268454	2.70884	0.00675179			ENSDARG00000020455	-2.79697	0.950122	-2.9438	0.00324209
ENSDARG00000035398	0.730073	0.306518	2.38183	0.0172268			ENSDARG00000055026	-2.79507	1.14006	-2.45168	0.0142191
ENSDARG00000090764	0.730196	0.241836	3.01939	0.00253286			ENSDARG00000105335	-2.77842	1.12595	-2.46764	0.0136008
ENSDARG00000014915	0.731506	0.272605	2.68339	0.00728802			ENSDARG00000097082	-2.77802	0.891835	-3.11495	0.00183976
ENSDARG00000003320	0.732906	0.298795	2.45287	0.0141722			ENSDARG00000093176	-2.77301	1.15471	-2.40147	0.0163291
ENSDARG00000015917	0.733393	0.324186	2.26226	0.0236815			ENSDARG00000013933	-2.76605	1.29681	-2.13296	0.0329279
ENSDARG00000063375	0.733735	0.368012	1.99378	0.046176			ENSDARG00000100936	-2.75961	1.19573	-2.30789	0.0210051
ENSDARG00000056765	0.733738	0.348465	2.10563	0.0352367			ENSDARG00000039123	-2.75784	1.32941	-2.07448	0.0380343
ENSDARG00000063445	0.733761	0.354583	2.06936	0.0385121			ENSDARG00000042440	-2.74988	0.977569	-2.81298	0.00490853
ENSDARG00000060921	0.733983	0.264988	2.76987	0.00560782			ENSDARG00000077620	-2.74886	1.3728	-2.00237	0.0452455
ENSDARG00000062164	0.736131	0.277018	2.65734	0.00787598			ENSDARG00000021573	-2.74192	0.621914	-4.40884	1.03927e-05
ENSDARG00000014717	0.7364	0.30956	2.37886	0.0173661			ENSDARG00000077078	-2.73825	1.03888	-2.63577	0.0083947
ENSDARG00000011783	0.736866	0.283961	2.59495	0.00946047			ENSDARG00000105249	-2.73233	0.673043	-4.05967	4.91412e-05
ENSDARG00000093448	0.737174	0.223941	3.29182	0.000995401			ENSDARG00000053853	-2.70452	0.854229	-3.16603	0.00154533
ENSDARG00000078105	0.739433	0.284326	2.60065	0.00930461			ENSDARG00000098121	-2.69332	0.545637	-4.93611	7.96977e-07
ENSDARG00000013655	0.739836	0.224076	3.30172	0.000960934			ENSDARG00000080987	-2.69147	1.10072	-2.44519	0.0144776
ENSDARG00000063354	0.742724	0.294616	2.52099	0.0117025			ENSDARG00000095918	-2.68809	0.85985	-3.12623	0.0017706
ENSDARG00000062192	0.742738	0.328363	2.26194	0.0237008			ENSDARG00000103311	-2.68405	1.34282	-1.99882	0.0456282
ENSDARG00000000730	0.743397	0.312329	2.38018	0.0173044			ENSDARG00000041723	-2.6537	1.02578	-2.587	0.00968161
ENSDARG00000012777	0.745628	0.258033	2.88966	0.00385654			ENSDARG00000099899	-2.62238	0.912767	-2.873	0.00406598
ENSDARG00000056525	0.74586	0.359899	2.07242	0.0382266			ENSDARG00000083108	-2.61063	1.20506	-2.16639	0.0302814
ENSDARG00000035890	0.746866	0.354864	2.10465	0.0353216			ENSDARG00000102506	-2.59891	1.27743	-2.03447	0.0419039
ENSDARG00000105321	0.748223	0.343142	2.18051	0.02922			ENSDARG00000057121	-2.597	0.921487	-2.81827	0.00482829
ENSDARG00000036848	0.749501	0.303242	2.47163	0.01345			ENSDARG00000055099	-2.56841	1.03578	-2.47969	0.0131498
ENSDARG00000091548	0.750496	0.334448	2.24398	0.0248335			ENSDARG00000092033	-2.56586	0.400447	-6.40751	1.4792e-10
ENSDARG00000061841	0.752085	0.263021	2.85942	0.00424421			ENSDARG00000091558	-2.53151	1.13902	-2.22254	0.0262468
ENSDARG00000038293	0.753654	0.35923	2.09797	0.0359077			ENSDARG00000040433	-2.51762	0.262833	-9.57876	9.8218e-22
ENSDARG00000054833	0.755036	0.221064	3.41547	0.000636718			ENSDARG00000020609	-2.51187	1.17476	-2.13819	0.0325011
ENSDARG00000104937	0.755876	0.253721	2.97916	0.00289042			ENSDARG00000114552	-2.50323	0.743167	-3.36832	0.000756265
ENSDARG00000075172	0.756186	0.385651	1.9608	0.0499022			ENSDARG00000076221	-2.48174	0.503576	-4.92823	8.29798e-07
ENSDARG00000026908	0.757046	0.229626	3.29686	0.000977724			ENSDARG00000008790	-2.47635	0.790946	-3.13087	0.00174288
ENSDARG00000069603	0.757712	0.344401	2.20009	0.0278007			ENSDARG00000001975	-2.44749	0.470242	-5.20474	1.94265e-07
ENSDARG00000040157	0.758746	0.353132	2.14862	0.0316644			ENSDARG00000080152	-2.44652	1.10766	-2.20872	0.0271941
ENSDARG00000105208	0.758954	0.285935	2.65429	0.00794762			ENSDARG00000060112	-2.44507	1.1548	-2.11731	0.0342335
ENSDARG00000040874	0.75898	0.269009	2.82139	0.00478154			ENSDARG00000102679	-2.44265	1.01077	-2.41662	0.0156654
ENSDARG00000060184	0.760228	0.344286	2.20813	0.0272356			ENSDARG00000039093	-2.43247	0.446277	-5.45058	5.02055e-08
ENSDARG00000103760	0.7603	0.371776	2.04505	0.04085			ENSDARG00000101633	-2.41721	0.797051	-3.03269	0.00242383
ENSDARG00000013973	0.761741	0.323053	2.35795	0.0183764			ENSDARG00000095743	-2.41562	1.0669	-2.26414	0.0235654
ENSDARG00000078073	0.76284	0.257768	2.95941	0.00308233			ENSDARG00000003989	-2.40333	0.936582	-2.56606	0.010286
ENSDARG00000038297	0.763143	0.360374	2.11764	0.0342052			ENSDARG00000098414	-2.40207	1.08567	-2.21253	0.0269299
ENSDARG00000087456	0.764684	0.312383	2.4479	0.0143691			ENSDARG00000100747	-2.39582	1.08215	-2.21396	0.0268317
ENSDARG00000038731	0.766136	0.254184	3.0141	0.00257739			ENSDARG00000103277	-2.38857	0.807891	-2.95656	0.00311095
ENSDARG00000019924	0.766185	0.309999	2.47158	0.0134519			ENSDARG00000090814	-2.38467	0.828832	-2.87715	0.00401286
ENSDARG00000018618	0.767438	0.306524	2.50368	0.012291			ENSDARG00000078619	-2.36091	0.876503	-2.69355	0.00706946
ENSDARG00000045484	0.767928	0.378543	2.02864	0.0424945			ENSDARG00000058873	-2.3576	1.04019	-2.26651	0.0234203
ENSDARG00000016163	0.768762	0.333386	2.30592	0.0211152			ENSDARG00000092361	-2.34672	1.18553	-1.97947	0.0477628
ENSDARG00000116712	0.769156	0.288139	2.66939	0.00759885			ENSDARG00000101190	-2.33534	1.05268	-2.21847	0.0265231
ENSDARG00000063636	0.769432	0.301899	2.54864	0.0108145			ENSDARG00000100697	-2.334	1.13844	-2.05017	0.0403476
ENSDARG00000005891	0.769603	0.328955	2.33954	0.0193076			ENSDARG00000012381	-2.30896	0.764017	-3.02213	0.00251005
ENSDARG00000052623	0.771678	0.20971	3.67975	0.000233467			ENSDARG00000115752	-2.29433	0.784998	-2.92272	0.00346986
ENSDARG00000105209	0.771938	0.21767	3.54636	0.00039059			ENSDARG00000062058	-2.29217	0.379004	-6.04789	1.46758e-09
ENSDARG00000003167	0.772158	0.393763	1.96097	0.0498825			ENSDARG00000111902	-2.28696	0.919244	-2.48787	0.012851
ENSDARG00000103149	0.772644	0.366432	2.10856	0.0349828			ENSDARG00000015164	-2.28277	0.766388	-2.97861	0.00289563
ENSDARG00000022974	0.773197	0.306777	2.52039	0.0117225			ENSDARG00000069790	-2.27867	1.02891	-2.21464	0.0267849
ENSDARG00000027797	0.774294	0.310081	2.49707	0.0125225			ENSDARG00000102160	-2.25812	1.0229	-2.20758	0.0272736
ENSDARG00000037421	0.774809	0.348788	2.22143	0.0263218			ENSDARG00000032705	-2.2416	0.855697	-2.61962	0.00880272
ENSDARG00000014727	0.775822	0.289724	2.6778	0.00741076			ENSDARG00000035018	-2.2292	1.03748	-2.14866	0.0316616
ENSDARG00000040314	0.775826	0.336375	2.30643	0.0210865			ENSDARG00000099351	-2.2277	0.452057	-4.92791	8.31129e-07
ENSDARG00000005049	0.776737	0.268431	2.89362	0.0038083			ENSDARG00000103978	-2.21768	0.916787	-2.41897	0.0155645
ENSDARG00000032102	0.778972	0.299171	2.60376	0.00922061			ENSDARG00000023287	-2.20069	0.391304	-5.62399	1.86591e-08
ENSDARG00000005163	0.779209	0.373276	2.08749	0.0368441			ENSDARG00000039335	-2.1984	0.966451	-2.27471	0.0229231
ENSDARG00000098749	0.779672	0.386268	2.01847	0.0435421			ENSDARG00000093640	-2.19578	0.732424	-2.99796	0.00271789
ENSDARG00000059923	0.78368	0.395839	1.97979	0.0477269			ENSDARG00000090980	-2.19278	0.40207	-5.45373	4.93238e-08
ENSDARG00000102138	0.784574	0.348716	2.24989	0.0244557			ENSDARG00000087180	-2.16264	0.619639	-3.49016	0.000482732
ENSDARG00000033364	0.785495	0.275764	2.84844	0.00439344			ENSDARG00000005355	-2.16223	0.735717	-2.93895	0.0032933
ENSDARG00000014361	0.785542	0.231406	3.39464	0.000687183			ENSDARG00000016623	-2.15489	1.08098	-1.99346	0.0462113
ENSDARG00000077414	0.785706	0.299227	2.62579	0.00864486			ENSDARG00000028850	-2.13516	1.03007	-2.07282	0.0381892
ENSDARG00000041875	0.786248	0.292079	2.6919	0.00710467			ENSDARG00000092731	-2.13438	0.72731	-2.93462	0.00333958
ENSDARG00000102252	0.78626	0.25432	3.09162	0.00199068			ENSDARG00000077004	-2.13384	0.308333	-6.92056	4.49859e-12
ENSDARG00000038901	0.786934	0.329047	2.39156	0.0167771			ENSDARG00000078770	-2.10396	0.408207	-5.15417	2.5476e-07
ENSDARG00000037020	0.787665	0.384573	2.04816	0.0405446			ENSDARG00000031761	-2.09392	0.82737	-2.53081	0.01138
ENSDARG00000028748	0.788008	0.2528	3.11712	0.00182625			ENSDARG00000076011	-2.09323	0.426628	-4.90645	9.27419e-07
ENSDARG00000014015	0.788257	0.374344	2.1057	0.03523			ENSDARG00000018478	-2.08958	0.366148	-5.70693	1.15033e-08
ENSDARG00000017842	0.788798	0.283531	2.78205	0.00540168			ENSDARG00000069630	-2.08712	0.338506	-6.16568	7.01788e-10
ENSDARG00000011703	0.789809	0.360365	2.19169	0.0284017			ENSDARG00000112826	-2.08586	1.03021	-2.0247	0.0428979
ENSDARG00000060796	0.790356	0.266811	2.96224	0.00305414			ENSDARG00000086746	-2.08558	0.603109	-3.45805	0.000544095
ENSDARG00000103759	0.790789	0.241066	3.28038	0.00103667			ENSDARG00000053279	-2.07411	0.416974	-4.9742	6.55161e-07
ENSDARG00000043722	0.791007	0.283314	2.79198	0.0052386			ENSDARG00000056719	-2.06642	0.53876	-3.83551	0.000125302
ENSDARG00000010641	0.79128	0.305578	2.58945	0.00961291			ENSDARG00000105568	-2.06435	0.514002	-4.01623	5.91367e-05
ENSDARG00000104701	0.792674	0.341861	2.3187	0.0204111			ENSDARG00000106560	-2.05848	0.458452	-4.49005	7.12049e-06
ENSDARG00000057782	0.792897	0.255785	3.09985	0.00193618			ENSDARG00000078185	-2.0518	0.531492	-3.86045	0.00011318
ENSDARG00000106529	0.794273	0.355376	2.23502	0.0254161			ENSDARG00000078425	-2.04767	0.318325	-6.43263	1.25416e-10
ENSDARG00000036864	0.794339	0.369387	2.15043	0.0315213			ENSDARG00000038199	-2.03535	0.386241	-5.26962	1.36704e-07
ENSDARG00000035577	0.795821	0.279658	2.84569	0.00443147			ENSDARG00000102048	-2.0293	0.794794	-2.55324	0.0106727
ENSDARG00000086618	0.795857	0.255421	3.11586	0.00183407			ENSDARG00000010519	-2.02095	0.37983	-5.32067	1.03388e-07
ENSDARG00000055504	0.795953	0.22288	3.57122	0.000355324			ENSDARG00000070775	-2.01218	0.501399	-4.01314	5.99163e-05
ENSDARG00000044090	0.796031	0.341795	2.32897	0.0198606			ENSDARG00000087911	-2.01073	0.501023	-4.01325	5.98879e-05
ENSDARG00000032296	0.798371	0.275387	2.89909	0.00374245			ENSDARG00000092360	-2.00689	1.00689	-1.99315	0.0462445
ENSDARG00000026985	0.799002	0.297841	2.68264	0.00730434			ENSDARG00000002745	-2.00137	0.455606	-4.39277	1.11917e-05
ENSDARG00000057011	0.7997	0.358936	2.22798	0.0258821			ENSDARG00000040039	-1.99605	0.739529	-2.69909	0.00695293
ENSDARG00000117329	0.801873	0.350319	2.28898	0.0220805			ENSDARG00000058462	-1.98809	0.991219	-2.00571	0.0448876
ENSDARG00000052074	0.803812	0.33078	2.43005	0.0150968			ENSDARG00000068431	-1.9733	0.457887	-4.30957	1.63569e-05
ENSDARG00000106158	0.805595	0.408743	1.97091	0.0487345			ENSDARG00000089617	-1.97133	0.834976	-2.36094	0.0182287
ENSDARG00000042124	0.806266	0.330979	2.43601	0.0148504			ENSDARG00000034667	-1.96807	0.704783	-2.79244	0.00523116
ENSDARG00000021309	0.808138	0.301674	2.67885	0.00738763			ENSDARG00000079647	-1.96346	0.88549	-2.21737	0.0265978
ENSDARG00000028896	0.808364	0.266241	3.03621	0.00239569			ENSDARG00000028976	-1.96021	0.678316	-2.88982	0.00385462
ENSDARG00000059770	0.80842	0.348971	2.31658	0.0205266			ENSDARG00000094097	-1.9487	0.418415	-4.65734	3.20322e-06
ENSDARG00000011611	0.808984	0.279078	2.89877	0.00374629			ENSDARG00000045015	-1.94827	0.809784	-2.40592	0.016132
ENSDARG00000105142	0.809607	0.268861	3.01125	0.00260176			ENSDARG00000039217	-1.94035	0.938109	-2.06836	0.0386058
ENSDARG00000045199	0.810032	0.354579	2.28449	0.0223426			ENSDARG00000094605	-1.93776	0.892504	-2.17114	0.0299202
ENSDARG00000077353	0.810044	0.270282	2.99704	0.00272618			ENSDARG00000078118	-1.93054	0.792516	-2.43596	0.0148524
ENSDARG00000102055	0.811057	0.267544	3.03149	0.00243346			ENSDARG00000029476	-1.91371	0.868079	-2.20453	0.0274871
ENSDARG00000103403	0.812082	0.282503	2.8746	0.00404539			ENSDARG00000061226	-1.90946	0.321043	-5.94768	2.71971e-09
ENSDARG00000056803	0.81287	0.304989	2.66524	0.00769335			ENSDARG00000031929	-1.90567	0.822948	-2.31566	0.0205768
ENSDARG00000036135	0.813345	0.374099	2.17414	0.0296944			ENSDARG00000099221	-1.89334	0.461726	-4.10058	4.12117e-05
ENSDARG00000071425	0.81384	0.408334	1.99308	0.0462531			ENSDARG00000068194	-1.89323	0.93992	-2.01424	0.043984
ENSDARG00000062019	0.814089	0.330373	2.46415	0.0137338			ENSDARG00000052388	-1.89166	0.371118	-5.09721	3.44704e-07
ENSDARG00000039914	0.814661	0.412148	1.97662	0.0480843			ENSDARG00000060350	-1.8806	0.655783	-2.86772	0.00413445
ENSDARG00000004218	0.81584	0.40832	1.99804	0.045712			ENSDARG00000116076	-1.87247	0.49388	-3.79134	0.000149835
ENSDARG00000057513	0.815868	0.293371	2.78101	0.00541896			ENSDARG00000088650	-1.87031	0.899414	-2.07948	0.0375734
ENSDARG00000062139	0.815913	0.308846	2.64181	0.0082464			ENSDARG00000100947	-1.86829	0.669207	-2.7918	0.00524155
ENSDARG00000099730	0.816442	0.300327	2.71851	0.00655763			ENSDARG00000033754	-1.86755	0.420605	-4.44015	8.98967e-06
ENSDARG00000032816	0.817345	0.336596	2.42827	0.0151712			ENSDARG00000074726	-1.86577	0.513902	-3.6306	0.000282762
ENSDARG00000097017	0.81755	0.342451	2.38735	0.0169702			ENSDARG00000024032	-1.86183	0.923462	-2.01614	0.0437855
ENSDARG00000069157	0.819814	0.378106	2.16821	0.0301427			ENSDARG00000023176	-1.85123	0.437413	-4.23222	2.31394e-05
ENSDARG00000079271	0.820669	0.301108	2.7255	0.0064204			ENSDARG00000100381	-1.85041	0.659545	-2.80558	0.00502255
ENSDARG00000024324	0.82129	0.277655	2.95796	0.00309687			ENSDARG00000078095	-1.84746	0.497082	-3.7166	0.000201921
ENSDARG00000045618	0.82194	0.280188	2.93353	0.00335136			ENSDARG00000099633	-1.84283	0.270534	-6.81181	9.63764e-12
ENSDARG00000078983	0.822106	0.380817	2.15879	0.0308661			ENSDARG00000021250	-1.83937	0.271831	-6.76661	1.31839e-11
ENSDARG00000060534	0.822512	0.375087	2.19286	0.0283176			ENSDARG00000038666	-1.83415	0.893613	-2.05251	0.0401205
ENSDARG00000001234	0.824352	0.299923	2.74855	0.00598601			ENSDARG00000030756	-1.83239	0.757945	-2.41758	0.0156242
ENSDARG00000055620	0.824759	0.320748	2.57136	0.0101299			ENSDARG00000092191	-1.82455	0.407339	-4.4792	7.4924e-06
ENSDARG00000042708	0.825836	0.313164	2.63707	0.00836248			ENSDARG00000023151	-1.82272	0.286028	-6.37252	1.85946e-10
ENSDARG00000063358	0.827474	0.350965	2.35771	0.0183881			ENSDARG00000052575	-1.82074	0.385801	-4.71936	2.3659e-06
ENSDARG00000076487	0.827971	0.235814	3.51112	0.00044622			ENSDARG00000068374	-1.82013	0.517923	-3.51429	0.000440937
ENSDARG00000015749	0.828246	0.411212	2.01416	0.0439932			ENSDARG00000087697	-1.81593	0.314482	-5.77435	7.7251e-09
ENSDARG00000025826	0.828308	0.385831	2.14682	0.0318078			ENSDARG00000027689	-1.81462	0.764219	-2.37447	0.0175741
ENSDARG00000090389	0.829078	0.32178	2.57653	0.00997963			ENSDARG00000038754	-1.81237	0.353952	-5.1204	3.04896e-07
ENSDARG00000100719	0.829703	0.406011	2.04355	0.0409981			ENSDARG00000104541	-1.81097	0.54118	-3.34634	0.00081885
ENSDARG00000053713	0.830463	0.302499	2.74535	0.00604472			ENSDARG00000074301	-1.80965	0.464543	-3.89555	9.79745e-05
ENSDARG00000069013	0.830671	0.236383	3.51409	0.000441256			ENSDARG00000069507	-1.79824	0.721248	-2.49323	0.0126586
ENSDARG00000013961	0.830753	0.258346	3.21567	0.00130142			ENSDARG00000005651	-1.79337	0.87522	-2.04906	0.0404566
ENSDARG00000103740	0.830977	0.386825	2.1482	0.0316982			ENSDARG00000036834	-1.79275	0.4142	-4.32822	1.50316e-05
ENSDARG00000109443	0.832281	0.31189	2.66851	0.00761892			ENSDARG00000102076	-1.78733	0.353227	-5.06	4.19267e-07
ENSDARG00000017500	0.833875	0.293987	2.83644	0.00456198			ENSDARG00000110963	-1.78198	0.539058	-3.30572	0.000947313
ENSDARG00000056744	0.834325	0.2652	3.14602	0.00165509			ENSDARG00000004574	-1.77677	0.496692	-3.57721	0.000347277
ENSDARG00000078441	0.83908	0.31501	2.66366	0.00772946			ENSDARG00000098334	-1.77643	0.568534	-3.12458	0.00178058
ENSDARG00000100514	0.839268	0.413937	2.02753	0.0426085			ENSDARG00000019507	-1.76993	0.872797	-2.02789	0.0425717
ENSDARG00000026655	0.840498	0.382639	2.19658	0.0280503			ENSDARG00000091931	-1.76246	0.360746	-4.88561	1.03109e-06
ENSDARG00000005861	0.84103	0.231553	3.63213	0.00028109			ENSDARG00000057881	-1.7615	0.86341	-2.04017	0.0413334
ENSDARG00000028159	0.842825	0.400624	2.10378	0.0353976			ENSDARG00000103682	-1.75599	0.301254	-5.82892	5.57863e-09
ENSDARG00000092028	0.843974	0.400835	2.10554	0.0352442			ENSDARG00000087303	-1.75268	0.473458	-3.70187	0.00021402
ENSDARG00000011170	0.844424	0.267354	3.15845	0.0015861			ENSDARG00000011583	-1.74538	0.361591	-4.82694	1.38648e-06
ENSDARG00000004343	0.844463	0.340441	2.4805	0.0131198			ENSDARG00000092337	-1.74393	0.514343	-3.39059	0.000697414
ENSDARG00000088357	0.844904	0.231759	3.64561	0.000266763			ENSDARG00000069135	-1.73916	0.487446	-3.5679	0.000359849
ENSDARG00000032601	0.847713	0.242103	3.50146	0.000462722			ENSDARG00000074754	-1.73523	0.755858	-2.29571	0.0216924
ENSDARG00000013207	0.848252	0.390955	2.16969	0.0300302			ENSDARG00000077396	-1.73483	0.695312	-2.49504	0.0125942
ENSDARG00000037962	0.848454	0.264916	3.20272	0.00136134			ENSDARG00000104166	-1.72361	0.536582	-3.2122	0.00131721
ENSDARG00000002523	0.848477	0.264534	3.20744	0.00133921			ENSDARG00000017675	-1.71973	0.3642	-4.72194	2.33611e-06
ENSDARG00000060113	0.848598	0.40473	2.0967	0.03602			ENSDARG00000070453	-1.7086	0.366241	-4.66523	3.08274e-06
ENSDARG00000039915	0.8495	0.312232	2.72074	0.00651363			ENSDARG00000059712	-1.70354	0.539117	-3.15987	0.0015784
ENSDARG00000008457	0.849985	0.292281	2.90811	0.00363624			ENSDARG00000040190	-1.69452	0.329615	-5.14091	2.73415e-07
ENSDARG00000012369	0.850759	0.42801	1.98771	0.0468439			ENSDARG00000098369	-1.69433	0.630323	-2.68804	0.00718731
ENSDARG00000004830	0.851752	0.361167	2.35833	0.0183573			ENSDARG00000041140	-1.68771	0.416641	-4.05074	5.10554e-05
ENSDARG00000014463	0.853202	0.394943	2.16032	0.0307481			ENSDARG00000011373	-1.68476	0.511812	-3.29176	0.000995635
ENSDARG00000074041	0.853535	0.408516	2.08935	0.0366759			ENSDARG00000067829	-1.67828	0.50632	-3.31466	0.00091754
ENSDARG00000022995	0.855037	0.340466	2.51137	0.0120263			ENSDARG00000069139	-1.66815	0.442889	-3.76651	0.000165547
ENSDARG00000070723	0.855141	0.253322	3.37571	0.000736257			ENSDARG00000054473	-1.66275	0.637176	-2.60956	0.00906581
ENSDARG00000097209	0.85642	0.193384	4.4286	9.48451e-06			ENSDARG00000043394	-1.66269	0.350734	-4.74059	2.13093e-06
ENSDARG00000074481	0.857298	0.295717	2.89905	0.00374294			ENSDARG00000105779	-1.66214	0.684714	-2.4275	0.0152032
ENSDARG00000007955	0.857333	0.233186	3.6766	0.00023636			ENSDARG00000061714	-1.66131	0.461524	-3.59963	0.000318676
ENSDARG00000009342	0.857453	0.333318	2.57248	0.0100973			ENSDARG00000020364	-1.65835	0.211758	-7.83136	4.82637e-15
ENSDARG00000036967	0.858306	0.371302	2.31161	0.0207992			ENSDARG00000019644	-1.65073	0.256841	-6.42706	1.30097e-10
ENSDARG00000016649	0.859825	0.315959	2.72132	0.0065022			ENSDARG00000019274	-1.64291	0.641542	-2.56087	0.010441
ENSDARG00000090454	0.860705	0.238537	3.60826	0.000308255			ENSDARG00000061354	-1.63691	0.37993	-4.30844	1.64412e-05
ENSDARG00000043781	0.861219	0.403502	2.13436	0.0328132			ENSDARG00000056830	-1.63628	0.691955	-2.36472	0.0180435
ENSDARG00000061654	0.861983	0.354194	2.43365	0.0149475			ENSDARG00000042518	-1.63477	0.382225	-4.27698	1.89444e-05
ENSDARG00000038780	0.863411	0.252913	3.41387	0.000640464			ENSDARG00000018145	-1.63393	0.504283	-3.2401	0.0011949
ENSDARG00000016904	0.865912	0.380228	2.27735	0.0227655			ENSDARG00000011618	-1.6291	0.4103	-3.9705	7.17222e-05
ENSDARG00000017775	0.868325	0.244928	3.54522	0.000392281			ENSDARG00000036833	-1.62815	0.319502	-5.09591	3.47066e-07
ENSDARG00000067613	0.868659	0.392299	2.21428	0.0268098			ENSDARG00000088143	-1.62601	0.330642	-4.91772	8.75593e-07
ENSDARG00000018459	0.869279	0.270583	3.21261	0.00131533			ENSDARG00000006501	-1.62129	0.393572	-4.11941	3.79839e-05
ENSDARG00000036329	0.869815	0.227669	3.82053	0.000133165			ENSDARG00000074909	-1.61503	0.680025	-2.37496	0.0175511
ENSDARG00000013741	0.871532	0.359264	2.42588	0.0152714			ENSDARG00000018178	-1.61432	0.617624	-2.61376	0.00895519
ENSDARG00000036541	0.872597	0.353037	2.47169	0.0134478			ENSDARG00000095767	-1.60204	0.503481	-3.18193	0.00146296
ENSDARG00000017126	0.873236	0.296094	2.94919	0.00318611			ENSDARG00000071396	-1.59514	0.292959	-5.44492	5.18277e-08
ENSDARG00000016704	0.873572	0.374043	2.33548	0.0195183			ENSDARG00000094708	-1.58899	0.771695	-2.05909	0.0394854
ENSDARG00000092798	0.875145	0.216641	4.03961	5.35411e-05			ENSDARG00000043997	-1.58618	0.305876	-5.1857	2.15205e-07
ENSDARG00000022712	0.875821	0.311972	2.80737	0.00499473			ENSDARG00000044526	-1.579	0.478035	-3.3031	0.000956224
ENSDARG00000035887	0.876384	0.35939	2.43853	0.014747			ENSDARG00000006392	-1.57148	0.662703	-2.37132	0.0177246
ENSDARG00000068738	0.876923	0.196054	4.47286	7.71796e-06			ENSDARG00000093043	-1.56916	0.402316	-3.90031	9.60693e-05
ENSDARG00000042978	0.877394	0.268548	3.26718	0.00108625			ENSDARG00000036136	-1.56812	0.658943	-2.37975	0.0173243
ENSDARG00000089076	0.877426	0.385938	2.27349	0.0229965			ENSDARG00000045557	-1.56132	0.361667	-4.31702	1.58152e-05
ENSDARG00000056479	0.878431	0.363263	2.41817	0.0155988			ENSDARG00000055575	-1.55955	0.479729	-3.2509	0.00115039
ENSDARG00000095921	0.879704	0.227217	3.87164	0.000108104			ENSDARG00000077288	-1.55415	0.332052	-4.68044	2.8626e-06
ENSDARG00000038228	0.88106	0.234103	3.76356	0.00016751			ENSDARG00000013871	-1.55381	0.717397	-2.1659	0.0303192
ENSDARG00000058946	0.881956	0.312071	2.82614	0.00471128			ENSDARG00000113526	-1.55244	0.43345	-3.58158	0.000341521
ENSDARG00000016687	0.882356	0.229382	3.84667	0.000119735			ENSDARG00000078442	-1.54792	0.43915	-3.52481	0.000423794
ENSDARG00000016056	0.882565	0.338942	2.60388	0.00921752			ENSDARG00000086892	-1.54244	0.659552	-2.33862	0.0193552
ENSDARG00000077372	0.882738	0.273766	3.22443	0.00126223			ENSDARG00000078214	-1.54026	0.309352	-4.979	6.39131e-07
ENSDARG00000028448	0.887624	0.324057	2.7391	0.00616072			ENSDARG00000039490	-1.53183	0.428049	-3.57863	0.000345401
ENSDARG00000011600	0.887875	0.432646	2.05219	0.0401507			ENSDARG00000099969	-1.51919	0.622242	-2.44148	0.0146272
ENSDARG00000024874	0.888372	0.389755	2.27931	0.0226487			ENSDARG00000009779	-1.51268	0.222155	-6.80912	9.81954e-12
ENSDARG00000031299	0.893592	0.38769	2.30491	0.0211716			ENSDARG00000042658	-1.51248	0.357417	-4.2317	2.31932e-05
ENSDARG00000056065	0.894797	0.454985	1.96665	0.0492236			ENSDARG00000096433	-1.51161	0.597997	-2.52779	0.0114784
ENSDARG00000042151	0.898984	0.377279	2.38281	0.017181			ENSDARG00000015236	-1.51096	0.560347	-2.69647	0.00700784
ENSDARG00000087921	0.899327	0.368873	2.43804	0.0147672			ENSDARG00000094191	-1.50062	0.418724	-3.5838	0.00033863
ENSDARG00000009939	0.900229	0.276411	3.25685	0.00112655			ENSDARG00000025332	-1.49822	0.284947	-5.25791	1.45706e-07
ENSDARG00000103824	0.900534	0.323635	2.78256	0.00539324			ENSDARG00000089382	-1.49648	0.498762	-3.00039	0.00269634
ENSDARG00000003795	0.901347	0.26051	3.45993	0.000540314			ENSDARG00000016479	-1.4938	0.649684	-2.29927	0.0214898
ENSDARG00000053027	0.902336	0.43592	2.06996	0.0384563			ENSDARG00000102353	-1.48956	0.371348	-4.01123	6.04031e-05
ENSDARG00000053217	0.902428	0.234334	3.85104	0.000117617			ENSDARG00000097658	-1.48546	0.750364	-1.97965	0.0477431
ENSDARG00000037061	0.902639	0.277442	3.25343	0.0011402			ENSDARG00000105117	-1.48504	0.268959	-5.52142	3.36279e-08
ENSDARG00000057334	0.90444	0.387971	2.3312	0.0197427			ENSDARG00000069503	-1.48495	0.71381	-2.08032	0.0374961
ENSDARG00000016085	0.904974	0.260921	3.46838	0.00052361			ENSDARG00000093760	-1.48485	0.358208	-4.14521	3.39499e-05
ENSDARG00000076564	0.905055	0.44403	2.03827	0.0415225			ENSDARG00000032469	-1.4791	0.491356	-3.01025	0.00261036
ENSDARG00000068760	0.905232	0.276484	3.27409	0.00106003			ENSDARG00000079543	-1.47163	0.419722	-3.5062	0.000454556
ENSDARG00000004672	0.908505	0.31585	2.87638	0.00402265			ENSDARG00000105411	-1.46977	0.279824	-5.25248	1.50064e-07
ENSDARG00000060153	0.909424	0.305256	2.97922	0.00288987			ENSDARG00000056713	-1.46867	0.398568	-3.68487	0.000228815
ENSDARG00000030441	0.91304	0.337772	2.70313	0.00686901			ENSDARG00000045180	-1.46828	0.378742	-3.87672	0.000105875
ENSDARG00000018693	0.913057	0.257496	3.54591	0.000391267			ENSDARG00000097452	-1.46726	0.355739	-4.12453	3.71488e-05
ENSDARG00000055502	0.913244	0.247535	3.68935	0.000224829			ENSDARG00000077839	-1.46461	0.409018	-3.58081	0.000342537
ENSDARG00000031952	0.913603	0.238503	3.83058	0.000127843			ENSDARG00000068088	-1.46246	0.548931	-2.66419	0.00771731
ENSDARG00000087647	0.914393	0.346422	2.63953	0.008302			ENSDARG00000103957	-1.4617	0.705308	-2.07242	0.0382259
ENSDARG00000060618	0.914689	0.43493	2.10307	0.0354592			ENSDARG00000019498	-1.45989	0.609	-2.39719	0.0165213
ENSDARG00000031317	0.917091	0.173589	5.28312	1.27005e-07			ENSDARG00000004405	-1.45932	0.429241	-3.39976	0.000674439
ENSDARG00000039064	0.919405	0.203181	4.52505	6.03799e-06			ENSDARG00000005894	-1.45901	0.683	-2.13618	0.0326649
ENSDARG00000027966	0.919491	0.433485	2.12116	0.0339083			ENSDARG00000071671	-1.45871	0.589333	-2.47519	0.0133167
ENSDARG00000074697	0.920341	0.314139	2.92973	0.0033926			ENSDARG00000041022	-1.4581	0.367393	-3.96877	7.22459e-05
ENSDARG00000059294	0.922331	0.457923	2.01416	0.0439927			ENSDARG00000041895	-1.45721	0.311588	-4.67672	2.91494e-06
ENSDARG00000070416	0.922486	0.30548	3.01979	0.00252948			ENSDARG00000031616	-1.45693	0.343429	-4.24229	2.21246e-05
ENSDARG00000045230	0.922819	0.251505	3.66919	0.00024332			ENSDARG00000105403	-1.45604	0.352703	-4.12823	3.65569e-05
ENSDARG00000098367	0.923565	0.267631	3.45089	0.000558749			ENSDARG00000033845	-1.45588	0.582681	-2.49859	0.0124689
ENSDARG00000001890	0.924117	0.228208	4.04946	5.1336e-05			ENSDARG00000114910	-1.45025	0.548698	-2.64308	0.00821564
ENSDARG00000102746	0.925249	0.243595	3.7983	0.00014569			ENSDARG00000021494	-1.44914	0.26158	-5.53995	3.0256e-08
ENSDARG00000009677	0.928332	0.366497	2.53299	0.0113095			ENSDARG00000103659	-1.44336	0.593619	-2.43145	0.0150383
ENSDARG00000103979	0.932806	0.356865	2.61389	0.00895172			ENSDARG00000027249	-1.44012	0.300289	-4.79577	1.62053e-06
ENSDARG00000019137	0.933847	0.282893	3.30106	0.000963197			ENSDARG00000098348	-1.43956	0.508915	-2.82869	0.00467387
ENSDARG00000058366	0.936292	0.327116	2.86227	0.00420623			ENSDARG00000041623	-1.43646	0.384722	-3.73376	0.000188643
ENSDARG00000074316	0.937034	0.453003	2.0685	0.0385934			ENSDARG00000095791	-1.43488	0.44087	-3.25465	0.00113533
ENSDARG00000060515	0.937863	0.323809	2.89634	0.00377539			ENSDARG00000060316	-1.43403	0.553672	-2.59004	0.00959656
ENSDARG00000067520	0.939741	0.342301	2.74536	0.00604443			ENSDARG00000054164	-1.43305	0.512976	-2.7936	0.00521244
ENSDARG00000070830	0.941607	0.27487	3.42565	0.000613339			ENSDARG00000087492	-1.4315	0.634918	-2.25462	0.0241571
ENSDARG00000018124	0.942202	0.237601	3.96548	7.32496e-05			ENSDARG00000076747	-1.4314	0.415127	-3.4481	0.000564548
ENSDARG00000075083	0.942549	0.399696	2.35817	0.0183654			ENSDARG00000100400	-1.42984	0.34104	-4.19259	2.75789e-05
ENSDARG00000042010	0.943154	0.211237	4.46491	8.0102e-06			ENSDARG00000100691	-1.42649	0.578103	-2.46754	0.0136045
ENSDARG00000075933	0.943369	0.350319	2.69289	0.00708359			ENSDARG00000088251	-1.42516	0.651276	-2.18826	0.0286507
ENSDARG00000038669	0.944272	0.315	2.99769	0.00272038			ENSDARG00000104938	-1.42443	0.328969	-4.32998	1.4912e-05
ENSDARG00000104660	0.944888	0.39996	2.36245	0.0181544			ENSDARG00000102805	-1.42051	0.283416	-5.01211	5.38354e-07
ENSDARG00000101047	0.944948	0.32066	2.94689	0.0032099			ENSDARG00000095949	-1.41661	0.370418	-3.82435	0.00013112
ENSDARG00000103451	0.945607	0.299865	3.15344	0.00161359			ENSDARG00000042133	-1.41652	0.296431	-4.77859	1.76527e-06
ENSDARG00000042337	0.946002	0.426065	2.22032	0.0263969			ENSDARG00000039832	-1.41171	0.494496	-2.85485	0.00430575
ENSDARG00000070957	0.946672	0.372923	2.53852	0.0111322			ENSDARG00000037618	-1.40938	0.561982	-2.50787	0.0121462
ENSDARG00000036028	0.949637	0.4017	2.36404	0.0180767			ENSDARG00000022944	-1.40815	0.404962	-3.47725	0.000506592
ENSDARG00000041314	0.95159	0.235789	4.03578	5.4422e-05			ENSDARG00000090387	-1.40446	0.464473	-3.02378	0.00249637
ENSDARG00000068176	0.951753	0.430782	2.20936	0.0271497			ENSDARG00000094901	-1.40383	0.395649	-3.54818	0.000387905
ENSDARG00000076490	0.953223	0.416425	2.28906	0.0220757			ENSDARG00000055300	-1.40283	0.65141	-2.15353	0.0312772
ENSDARG00000023237	0.953925	0.474246	2.01146	0.0442771			ENSDARG00000030022	-1.40241	0.318554	-4.40243	1.07047e-05
ENSDARG00000059365	0.955951	0.363206	2.63198	0.0084889			ENSDARG00000105636	-1.39319	0.345555	-4.03174	5.53666e-05
ENSDARG00000102200	0.956582	0.326447	2.93028	0.00338656			ENSDARG00000060256	-1.39129	0.562197	-2.47474	0.0133333
ENSDARG00000009724	0.957856	0.214865	4.45793	8.27541e-06			ENSDARG00000052994	-1.38851	0.251546	-5.51989	3.39206e-08
ENSDARG00000058102	0.957944	0.318666	3.00611	0.00264612			ENSDARG00000013946	-1.37194	0.506101	-2.7108	0.00671202
ENSDARG00000098983	0.958016	0.243079	3.94118	8.10832e-05			ENSDARG00000002994	-1.37025	0.676858	-2.02443	0.0429263
ENSDARG00000099445	0.960247	0.356582	2.69292	0.0070829			ENSDARG00000077567	-1.37023	0.553463	-2.47574	0.0132962
ENSDARG00000099079	0.961916	0.20711	4.64447	3.40948e-06			ENSDARG00000086411	-1.36889	0.341981	-4.00283	6.25892e-05
ENSDARG00000071040	0.96343	0.335507	2.87156	0.0040845			ENSDARG00000051816	-1.36876	0.402847	-3.39773	0.000679482
ENSDARG00000056226	0.965947	0.368767	2.6194	0.00880857			ENSDARG00000013776	-1.3643	0.539069	-2.53085	0.0113785
ENSDARG00000031506	0.96631	0.279186	3.46117	0.000537831			ENSDARG00000078077	-1.36361	0.455658	-2.99262	0.00276593
ENSDARG00000025094	0.96639	0.28739	3.36264	0.000772011			ENSDARG00000042521	-1.36239	0.596337	-2.2846	0.0223364
ENSDARG00000032103	0.96651	0.420344	2.29933	0.0214861			ENSDARG00000099774	-1.35896	0.444876	-3.0547	0.00225286
ENSDARG00000020876	0.966814	0.37357	2.58804	0.00965248			ENSDARG00000016724	-1.35759	0.604768	-2.24481	0.02478
ENSDARG00000075034	0.969998	0.444129	2.18404	0.028959			ENSDARG00000093173	-1.35752	0.448612	-3.02604	0.0024778
ENSDARG00000114086	0.97105	0.286098	3.39412	0.000688501			ENSDARG00000096820	-1.35708	0.444634	-3.05213	0.0022722
ENSDARG00000038559	0.971545	0.289401	3.35709	0.000787673			ENSDARG00000053636	-1.35181	0.678205	-1.99321	0.0462385
ENSDARG00000063661	0.971678	0.456725	2.12749	0.0333792			ENSDARG00000097137	-1.35049	0.540119	-2.50035	0.0124069
ENSDARG00000104596	0.973617	0.343884	2.83124	0.00463683			ENSDARG00000087937	-1.34819	0.430317	-3.13301	0.00173023
ENSDARG00000101115	0.973728	0.305776	3.18445	0.00145029			ENSDARG00000046053	-1.3461	0.247801	-5.43216	5.56753e-08
ENSDARG00000006266	0.973826	0.284345	3.4248	0.000615244			ENSDARG00000021372	-1.34525	0.437404	-3.07554	0.00210122
ENSDARG00000068157	0.976312	0.432585	2.25693	0.0240126			ENSDARG00000077073	-1.34435	0.663161	-2.02719	0.042643
ENSDARG00000006040	0.977582	0.276641	3.53376	0.000409695			ENSDARG00000104576	-1.34413	0.411804	-3.26401	0.00109847
ENSDARG00000045870	0.977993	0.467532	2.09182	0.0364545			ENSDARG00000101557	-1.33421	0.674984	-1.97665	0.0480812
ENSDARG00000039429	0.978596	0.227975	4.29257	1.76617e-05			ENSDARG00000033861	-1.33389	0.384216	-3.47172	0.000517134
ENSDARG00000031720	0.979202	0.35611	2.74972	0.00596464			ENSDARG00000015922	-1.33204	0.638608	-2.08586	0.0369916
ENSDARG00000040265	0.979227	0.400258	2.44649	0.0144255			ENSDARG00000056462	-1.32893	0.343117	-3.8731	0.000107461
ENSDARG00000033771	0.981269	0.4375	2.2429	0.0249031			ENSDARG00000053716	-1.32839	0.582239	-2.28153	0.0225173
ENSDARG00000096118	0.981788	0.362563	2.70791	0.00677086			ENSDARG00000029848	-1.32568	0.569747	-2.32678	0.019977
ENSDARG00000019328	0.982618	0.31654	3.10425	0.00190764			ENSDARG00000042428	-1.32554	0.238515	-5.55748	2.73693e-08
ENSDARG00000102986	0.982698	0.395051	2.48752	0.0128637			ENSDARG00000068876	-1.32187	0.361231	-3.65935	0.00025286
ENSDARG00000002355	0.983734	0.462416	2.12738	0.0333885			ENSDARG00000042920	-1.31584	0.279036	-4.71567	2.40919e-06
ENSDARG00000037517	0.983845	0.316956	3.10404	0.00190895			ENSDARG00000115082	-1.31577	0.500442	-2.62922	0.00855819
ENSDARG00000102387	0.98542	0.438209	2.24874	0.0245288			ENSDARG00000074544	-1.31263	0.584104	-2.24725	0.0246238
ENSDARG00000031427	0.985768	0.297329	3.31541	0.000915095			ENSDARG00000071586	-1.30937	0.416731	-3.14201	0.00167791
ENSDARG00000052271	0.986053	0.226263	4.358	1.31258e-05			ENSDARG00000045914	-1.30447	0.314714	-4.14493	3.3991e-05
ENSDARG00000004415	0.986741	0.371499	2.65611	0.00790481			ENSDARG00000079672	-1.30395	0.427954	-3.04694	0.00231184
ENSDARG00000043010	0.98867	0.447789	2.20789	0.0272517			ENSDARG00000019765	-1.30377	0.271486	-4.80237	1.56802e-06
ENSDARG00000010823	0.989352	0.464585	2.12954	0.0332097			ENSDARG00000002549	-1.301	0.441894	-2.94414	0.0032385
ENSDARG00000079731	0.991009	0.267006	3.71156	0.000205985			ENSDARG00000036493	-1.29383	0.483037	-2.67853	0.00739463
ENSDARG00000018174	0.992006	0.252958	3.92163	8.79526e-05			ENSDARG00000021366	-1.2925	0.417885	-3.09295	0.00198176
ENSDARG00000098540	0.992243	0.472245	2.10112	0.0356306			ENSDARG00000104708	-1.28997	0.306336	-4.21096	2.54293e-05
ENSDARG00000098802	0.994176	0.351814	2.82586	0.0047154			ENSDARG00000044525	-1.28683	0.248809	-5.17198	2.31621e-07
ENSDARG00000029497	0.994864	0.283774	3.50583	0.000455187			ENSDARG00000016494	-1.28492	0.501216	-2.5636	0.0103594
ENSDARG00000112045	0.994887	0.396071	2.51189	0.0120086			ENSDARG00000027222	-1.28403	0.344141	-3.73112	0.000190627
ENSDARG00000006812	0.995065	0.297411	3.34576	0.000820566			ENSDARG00000005772	-1.28327	0.275636	-4.65568	3.22906e-06
ENSDARG00000091293	0.997547	0.326242	3.05769	0.00223049			ENSDARG00000061017	-1.27762	0.399151	-3.20084	0.00137028
ENSDARG00000098075	0.997797	0.236436	4.22016	2.44133e-05			ENSDARG00000043970	-1.27658	0.301645	-4.23206	2.31565e-05
ENSDARG00000024717	0.998855	0.257722	3.87571	0.000106314			ENSDARG00000045014	-1.27626	0.507047	-2.51705	0.0118343
ENSDARG00000029072	0.999941	0.424926	2.35321	0.018612			ENSDARG00000059054	-1.27497	0.524092	-2.43272	0.0149861
ENSDARG00000036164	0.999945	0.392281	2.54905	0.0108016			ENSDARG00000042956	-1.26952	0.633391	-2.00432	0.0450355
ENSDARG00000055190	1.00239	0.298288	3.36047	0.000778098			ENSDARG00000100505	-1.26732	0.398104	-3.1834	0.00145556
ENSDARG00000041689	1.00506	0.437479	2.2974	0.0215962			ENSDARG00000099399	-1.26707	0.498414	-2.5422	0.0110156
ENSDARG00000035562	1.00631	0.34739	2.89676	0.00377037			ENSDARG00000002710	-1.26706	0.223965	-5.65742	1.53669e-08
ENSDARG00000055416	1.00641	0.309135	3.25556	0.00113168			ENSDARG00000058322	-1.26667	0.375808	-3.37053	0.000750234
ENSDARG00000078381	1.0082	0.276438	3.64712	0.0002652			ENSDARG00000099315	-1.2622	0.348813	-3.61856	0.000296244
ENSDARG00000099156	1.00919	0.401358	2.51444	0.0119222			ENSDARG00000087706	-1.25816	0.559588	-2.24836	0.024553
ENSDARG00000014891	1.00947	0.279516	3.61151	0.000304417			ENSDARG00000079605	-1.2576	0.362785	-3.46651	0.000527265
ENSDARG00000012776	1.00967	0.427904	2.35957	0.018296			ENSDARG00000061214	-1.25752	0.256901	-4.89496	9.83237e-07
ENSDARG00000053484	1.01219	0.365953	2.76592	0.00567633			ENSDARG00000003251	-1.25637	0.473584	-2.6529	0.00798047
ENSDARG00000089233	1.01225	0.436724	2.31783	0.0204587			ENSDARG00000031776	-1.25604	0.364172	-3.44903	0.000562605
ENSDARG00000099149	1.0131	0.452826	2.23729	0.0252673			ENSDARG00000057016	-1.25405	0.390123	-3.21449	0.00130678
ENSDARG00000035519	1.01491	0.325595	3.11708	0.00182651			ENSDARG00000113543	-1.25234	0.56347	-2.22256	0.0262458
ENSDARG00000013500	1.01683	0.42451	2.3953	0.0166068			ENSDARG00000080010	-1.25137	0.23431	-5.34066	9.2609e-08
ENSDARG00000027992	1.01918	0.275991	3.69281	0.000221786			ENSDARG00000029370	-1.25121	0.468406	-2.67121	0.00755785
ENSDARG00000061057	1.01946	0.343218	2.9703	0.00297509			ENSDARG00000013997	-1.24989	0.255857	-4.88511	1.03373e-06
ENSDARG00000092976	1.01988	0.299855	3.40124	0.0006708			ENSDARG00000105223	-1.24977	0.613526	-2.03703	0.0416474
ENSDARG00000088929	1.02157	0.346304	2.94994	0.0031784			ENSDARG00000059035	-1.24857	0.313885	-3.97778	6.95623e-05
ENSDARG00000038059	1.022	0.242913	4.20725	2.58496e-05			ENSDARG00000032327	-1.2484	0.255485	-4.88639	1.02704e-06
ENSDARG00000035809	1.02365	0.352433	2.90453	0.00367806			ENSDARG00000087186	-1.24796	0.352587	-3.53944	0.000400971
ENSDARG00000055185	1.02508	0.235226	4.35783	1.31359e-05			ENSDARG00000009505	-1.24782	0.452879	-2.7553	0.00586382
ENSDARG00000102377	1.02592	0.335187	3.06074	0.00220794			ENSDARG00000039213	-1.24541	0.484299	-2.57158	0.0101237
ENSDARG00000076464	1.02629	0.39823	2.57714	0.00996216			ENSDARG00000013144	-1.24282	0.313663	-3.96227	7.42393e-05
ENSDARG00000008287	1.02882	0.354518	2.90202	0.00370764			ENSDARG00000007918	-1.24136	0.35156	-3.531	0.00041399
ENSDARG00000060006	1.02924	0.342111	3.0085	0.0026254			ENSDARG00000004497	-1.23794	0.461494	-2.68245	0.0073084
ENSDARG00000009870	1.02965	0.456039	2.25782	0.0239569			ENSDARG00000059916	-1.23782	0.57565	-2.1503	0.0315314
ENSDARG00000098242	1.02987	0.339486	3.03363	0.0024163			ENSDARG00000016513	-1.23408	0.313119	-3.94125	8.10597e-05
ENSDARG00000041787	1.0304	0.327721	3.14412	0.00166588			ENSDARG00000001910	-1.2328	0.329165	-3.74525	0.000180216
ENSDARG00000004111	1.03215	0.293269	3.51947	0.000432413			ENSDARG00000058953	-1.23257	0.609164	-2.02338	0.0430335
ENSDARG00000027310	1.03216	0.37094	2.78254	0.00539353			ENSDARG00000077473	-1.2309	0.470276	-2.61739	0.00886038
ENSDARG00000074750	1.03291	0.332501	3.1065	0.00189319			ENSDARG00000031770	-1.2307	0.326504	-3.76933	0.000163688
ENSDARG00000019877	1.03632	0.381271	2.71807	0.00656635			ENSDARG00000103295	-1.22946	0.357868	-3.4355	0.00059146
ENSDARG00000069755	1.03734	0.354793	2.92379	0.003458			ENSDARG00000092998	-1.22889	0.439717	-2.79472	0.00519452
ENSDARG00000056252	1.04012	0.449908	2.31184	0.0207863			ENSDARG00000030872	-1.22861	0.29013	-4.23469	2.28866e-05
ENSDARG00000078429	1.04113	0.294142	3.53956	0.000400797			ENSDARG00000087330	-1.22749	0.60826	-2.01804	0.0435869
ENSDARG00000025375	1.04118	0.413325	2.51903	0.0117679			ENSDARG00000003207	-1.22615	0.578943	-2.11791	0.034183
ENSDARG00000070452	1.04193	0.345089	3.01929	0.00253366			ENSDARG00000087401	-1.22261	0.246546	-4.95896	7.08725e-07
ENSDARG00000030781	1.04292	0.291729	3.57497	0.000350261			ENSDARG00000082753	-1.22152	0.378739	-3.22523	0.00125873
ENSDARG00000041631	1.04326	0.380559	2.74139	0.00611789			ENSDARG00000093619	-1.21963	0.570419	-2.13812	0.0325067
ENSDARG00000069795	1.04418	0.384763	2.71382	0.00665115			ENSDARG00000104773	-1.21522	0.459071	-2.64712	0.008118
ENSDARG00000100072	1.04496	0.268013	3.89891	9.66276e-05			ENSDARG00000074660	-1.21509	0.502447	-2.41835	0.0155912
ENSDARG00000115762	1.04554	0.458282	2.28144	0.0225225			ENSDARG00000043666	-1.21424	0.439768	-2.76109	0.00576081
ENSDARG00000089791	1.04593	0.512381	2.04131	0.0412199			ENSDARG00000011648	-1.21399	0.512609	-2.36826	0.0178722
ENSDARG00000033144	1.05136	0.357547	2.94049	0.00327698			ENSDARG00000006921	-1.2135	0.27184	-4.46401	8.04394e-06
ENSDARG00000101534	1.05144	0.455859	2.30651	0.021082			ENSDARG00000098024	-1.21224	0.293592	-4.12898	3.64374e-05
ENSDARG00000019231	1.05219	0.24029	4.37884	1.19314e-05			ENSDARG00000096851	-1.21105	0.5143	-2.35475	0.018535
ENSDARG00000076568	1.05332	0.197589	5.33085	9.77529e-08			ENSDARG00000097397	-1.21032	0.511696	-2.36531	0.0180151
ENSDARG00000099821	1.05372	0.360456	2.92331	0.00346333			ENSDARG00000080337	-1.20438	0.278104	-4.33069	1.48644e-05
ENSDARG00000088255	1.05419	0.523507	2.0137	0.0440411			ENSDARG00000011609	-1.20421	0.277383	-4.34135	1.41612e-05
ENSDARG00000078366	1.0576	0.418201	2.52892	0.0114413			ENSDARG00000002264	-1.20414	0.405243	-2.97139	0.00296451
ENSDARG00000075821	1.0599	0.463367	2.28738	0.0221735			ENSDARG00000081270	-1.20361	0.594421	-2.02484	0.0428839
ENSDARG00000042021	1.06283	0.396853	2.67815	0.00740295			ENSDARG00000101074	-1.20348	0.292429	-4.11547	3.86392e-05
ENSDARG00000038954	1.0647	0.445243	2.39128	0.0167897			ENSDARG00000087188	-1.19872	0.431102	-2.78061	0.00542577
ENSDARG00000020235	1.06579	0.31191	3.41698	0.000633195			ENSDARG00000061763	-1.19805	0.525179	-2.28123	0.022535
ENSDARG00000103266	1.06751	0.437794	2.43838	0.0147532			ENSDARG00000091211	-1.19781	0.269184	-4.44979	8.59529e-06
ENSDARG00000014571	1.06762	0.217259	4.91406	8.92082e-07			ENSDARG00000077090	-1.19769	0.436364	-2.7447	0.00605667
ENSDARG00000058693	1.06997	0.245756	4.35376	1.3382e-05			ENSDARG00000071414	-1.19375	0.569524	-2.09605	0.0360776
ENSDARG00000053956	1.07048	0.244173	4.38411	1.16459e-05			ENSDARG00000102436	-1.19301	0.396562	-3.00838	0.00262644
ENSDARG00000030945	1.07286	0.254769	4.21111	2.54117e-05			ENSDARG00000078752	-1.1918	0.605568	-1.96808	0.0490592
ENSDARG00000035990	1.07382	0.254412	4.22078	2.43457e-05			ENSDARG00000061660	-1.1864	0.28156	-4.21364	2.51284e-05
ENSDARG00000032849	1.0741	0.288247	3.72632	0.000194299			ENSDARG00000079415	-1.18275	0.529155	-2.23517	0.0254062
ENSDARG00000104696	1.07416	0.335295	3.20364	0.00135702			ENSDARG00000103917	-1.18195	0.499085	-2.36824	0.0178731
ENSDARG00000019532	1.07571	0.238627	4.50793	6.54637e-06			ENSDARG00000057973	-1.17846	0.400595	-2.94178	0.00326333
ENSDARG00000030237	1.07612	0.384947	2.7955	0.00518194			ENSDARG00000086826	-1.17809	0.453039	-2.60042	0.00931095
ENSDARG00000034443	1.07657	0.538913	1.99766	0.0457534			ENSDARG00000041372	-1.17428	0.419178	-2.80139	0.00508823
ENSDARG00000006601	1.07697	0.397206	2.71138	0.00670044			ENSDARG00000090228	-1.17244	0.436367	-2.68681	0.00721369
ENSDARG00000013250	1.07951	0.376843	2.86462	0.00417503			ENSDARG00000030530	-1.16874	0.269946	-4.32954	1.49419e-05
ENSDARG00000021124	1.08292	0.275421	3.93186	8.42904e-05			ENSDARG00000055868	-1.16593	0.195645	-5.9594	2.5317e-09
ENSDARG00000059690	1.08375	0.528125	2.05206	0.0401636			ENSDARG00000003244	-1.16589	0.359893	-3.23954	0.00119725
ENSDARG00000078890	1.08393	0.435194	2.49069	0.0127494			ENSDARG00000104172	-1.16331	0.37453	-3.10605	0.00189605
ENSDARG00000029931	1.08469	0.251394	4.31469	1.59824e-05			ENSDARG00000037748	-1.16263	0.271055	-4.28926	1.79267e-05
ENSDARG00000101903	1.08581	0.430132	2.52436	0.0115909			ENSDARG00000117211	-1.15894	0.484455	-2.39225	0.0167456
ENSDARG00000099771	1.08639	0.360921	3.01005	0.00261203			ENSDARG00000013329	-1.15847	0.565182	-2.04972	0.0403913
ENSDARG00000117000	1.08686	0.483441	2.24818	0.0245645			ENSDARG00000001754	-1.15799	0.334842	-3.45831	0.000543575
ENSDARG00000104105	1.08917	0.478153	2.27786	0.0227347			ENSDARG00000062575	-1.15665	0.505883	-2.28639	0.0222312
ENSDARG00000055477	1.0917	0.455018	2.39924	0.0164291			ENSDARG00000012820	-1.15562	0.229334	-5.03904	4.67864e-07
ENSDARG00000078179	1.09311	0.278514	3.92478	8.68086e-05			ENSDARG00000069095	-1.15209	0.526928	-2.18642	0.028785
ENSDARG00000045127	1.0941	0.509907	2.14569	0.0318977			ENSDARG00000074698	-1.15139	0.452374	-2.54521	0.0109212
ENSDARG00000086739	1.09436	0.501211	2.18343	0.0290042			ENSDARG00000012625	-1.15051	0.362174	-3.17668	0.00148973
ENSDARG00000069549	1.09771	0.378952	2.89669	0.00377127			ENSDARG00000003486	-1.14663	0.262574	-4.3669	1.26022e-05
ENSDARG00000104581	1.10154	0.494956	2.22552	0.0260461			ENSDARG00000035324	-1.14662	0.359654	-3.18811	0.00143205
ENSDARG00000025904	1.10257	0.219177	5.03048	4.89259e-07			ENSDARG00000034957	-1.14586	0.443714	-2.58244	0.00981045
ENSDARG00000063218	1.10273	0.260746	4.22913	2.34598e-05			ENSDARG00000004877	-1.14394	0.316132	-3.61856	0.000296247
ENSDARG00000038863	1.10316	0.350565	3.14679	0.00165072			ENSDARG00000056691	-1.14027	0.534375	-2.13384	0.0328563
ENSDARG00000054323	1.10527	0.520602	2.12307	0.0337482			ENSDARG00000054224	-1.13765	0.336062	-3.38523	0.000711178
ENSDARG00000103195	1.10611	0.451603	2.4493	0.0143135			ENSDARG00000039754	-1.13762	0.479602	-2.37201	0.0176914
ENSDARG00000038359	1.10962	0.510855	2.17209	0.029849			ENSDARG00000002764	-1.13397	0.396644	-2.85891	0.00425103
ENSDARG00000036107	1.11051	0.304159	3.65108	0.000261139			ENSDARG00000018494	-1.13326	0.404626	-2.80076	0.00509823
ENSDARG00000068290	1.11058	0.319109	3.48025	0.000500939			ENSDARG00000033376	-1.13236	0.539426	-2.09919	0.0357998
ENSDARG00000096722	1.11109	0.374291	2.96851	0.00299249			ENSDARG00000010946	-1.1322	0.393994	-2.87365	0.00405759
ENSDARG00000028048	1.11216	0.385349	2.88612	0.00390026			ENSDARG00000054363	-1.13154	0.373379	-3.03054	0.00244113
ENSDARG00000041363	1.11328	0.364427	3.05487	0.0022516			ENSDARG00000103679	-1.12843	0.468426	-2.40898	0.0159971
ENSDARG00000025679	1.11348	0.417538	2.66677	0.00765831			ENSDARG00000039302	-1.12805	0.325693	-3.46353	0.00053314
ENSDARG00000062280	1.11533	0.568171	1.96303	0.0496432			ENSDARG00000075952	-1.12538	0.54529	-2.06382	0.0390351
ENSDARG00000038577	1.11647	0.243193	4.59088	4.41386e-06			ENSDARG00000076779	-1.12417	0.339342	-3.31279	0.000923698
ENSDARG00000100789	1.11659	0.341438	3.27024	0.00107456			ENSDARG00000017494	-1.1236	0.460102	-2.44206	0.0146036
ENSDARG00000101749	1.11762	0.38667	2.89036	0.00384796			ENSDARG00000056410	-1.12067	0.333824	-3.35707	0.000787741
ENSDARG00000069752	1.11785	0.240097	4.65581	3.22703e-06			ENSDARG00000099528	-1.11947	0.281612	-3.97524	7.03083e-05
ENSDARG00000020301	1.11936	0.290543	3.85264	0.00011685			ENSDARG00000104246	-1.11886	0.530017	-2.11098	0.0347736
ENSDARG00000020845	1.11963	0.412009	2.71749	0.00657786			ENSDARG00000031336	-1.1154	0.487919	-2.28603	0.0222523
ENSDARG00000018936	1.11975	0.52863	2.11821	0.0341574			ENSDARG00000056638	-1.11467	0.472107	-2.36104	0.0182237
ENSDARG00000042172	1.12069	0.534219	2.0978	0.0359226			ENSDARG00000056268	-1.109	0.539759	-2.05461	0.0399163
ENSDARG00000115657	1.12141	0.48811	2.29744	0.0215935			ENSDARG00000010246	-1.10558	0.282507	-3.91348	9.09768e-05
ENSDARG00000035699	1.12183	0.351678	3.18995	0.00142296			ENSDARG00000054540	-1.1051	0.45638	-2.42144	0.0154592
ENSDARG00000086998	1.1222	0.464066	2.41819	0.0155978			ENSDARG00000007247	-1.10028	0.529936	-2.07624	0.0378713
ENSDARG00000026629	1.1253	0.25793	4.36282	1.28399e-05			ENSDARG00000046054	-1.10011	0.496424	-2.21608	0.0266863
ENSDARG00000095865	1.12663	0.292166	3.85613	0.000115198			ENSDARG00000052000	-1.09805	0.432198	-2.54062	0.0110656
ENSDARG00000058666	1.12695	0.433756	2.59813	0.00937331			ENSDARG00000045704	-1.0959	0.553528	-1.97984	0.0477211
ENSDARG00000063511	1.1283	0.388759	2.9023	0.00370432			ENSDARG00000088967	-1.0958	0.521609	-2.10081	0.0356576
ENSDARG00000059349	1.12928	0.517652	2.18154	0.0291437			ENSDARG00000104028	-1.09397	0.301609	-3.62713	0.000286588
ENSDARG00000035131	1.13095	0.482549	2.34371	0.0190932			ENSDARG00000042548	-1.09033	0.543226	-2.00714	0.0447345
ENSDARG00000101719	1.13137	0.372252	3.03926	0.00237159			ENSDARG00000016093	-1.08995	0.470793	-2.31514	0.0206054
ENSDARG00000007975	1.13166	0.557707	2.02912	0.0424457			ENSDARG00000016573	-1.08787	0.301295	-3.61066	0.000305424
ENSDARG00000099154	1.13171	0.337473	3.35347	0.000798047			ENSDARG00000092354	-1.08759	0.364614	-2.98286	0.00285565
ENSDARG00000030765	1.1339	0.284416	3.98678	6.69768e-05			ENSDARG00000070132	-1.08744	0.525615	-2.0689	0.0385557
ENSDARG00000013928	1.13458	0.390469	2.90568	0.00366455			ENSDARG00000006215	-1.08669	0.412533	-2.63419	0.00843386
ENSDARG00000043627	1.13693	0.478653	2.37527	0.0175362			ENSDARG00000006220	-1.08648	0.444244	-2.44567	0.0144582
ENSDARG00000037064	1.13785	0.291138	3.90827	9.29594e-05			ENSDARG00000103337	-1.08615	0.269523	-4.0299	5.58014e-05
ENSDARG00000044691	1.1387	0.436791	2.60697	0.00913463			ENSDARG00000003974	-1.08562	0.417479	-2.60043	0.00931075
ENSDARG00000070683	1.13981	0.482618	2.36173	0.0181898			ENSDARG00000031814	-1.08386	0.484142	-2.23872	0.025174
ENSDARG00000099547	1.14019	0.312289	3.65107	0.000261147			ENSDARG00000078942	-1.08385	0.452122	-2.39725	0.0165188
ENSDARG00000035329	1.14252	0.367975	3.10487	0.00190362			ENSDARG00000045518	-1.08175	0.279235	-3.87397	0.000107077
ENSDARG00000076563	1.1438	0.288463	3.96516	7.33454e-05			ENSDARG00000069654	-1.07776	0.421514	-2.55689	0.0105613
ENSDARG00000098228	1.14388	0.235708	4.85294	1.21642e-06			ENSDARG00000092310	-1.07388	0.423325	-2.53678	0.0111879
ENSDARG00000028087	1.14436	0.273177	4.18907	2.80105e-05			ENSDARG00000015676	-1.07369	0.281726	-3.8111	0.000138349
ENSDARG00000008816	1.14511	0.356459	3.21247	0.001316			ENSDARG00000070394	-1.07066	0.254575	-4.20566	2.60318e-05
ENSDARG00000013763	1.14664	0.211556	5.42005	5.95821e-08			ENSDARG00000076964	-1.07051	0.374914	-2.85535	0.00429896
ENSDARG00000102877	1.14757	0.303751	3.77799	0.000158102			ENSDARG00000099742	-1.07012	0.295139	-3.62583	0.000288031
ENSDARG00000074843	1.14775	0.425194	2.69937	0.00694709			ENSDARG00000011122	-1.06979	0.465153	-2.29987	0.0214555
ENSDARG00000099664	1.1487	0.30005	3.82836	0.000129001			ENSDARG00000038405	-1.0691	0.410961	-2.60146	0.00928281
ENSDARG00000030465	1.1516	0.493918	2.33156	0.0197241			ENSDARG00000034326	-1.06906	0.276583	-3.86524	0.00011098
ENSDARG00000098108	1.15555	0.578895	1.99612	0.0459205			ENSDARG00000010572	-1.06895	0.424192	-2.51997	0.0117365
ENSDARG00000020363	1.15764	0.429942	2.69254	0.00709101			ENSDARG00000011769	-1.0662	0.500575	-2.12994	0.0331764
ENSDARG00000089296	1.15776	0.426547	2.71426	0.00664248			ENSDARG00000040338	-1.06589	0.34663	-3.075	0.00210501
ENSDARG00000104267	1.16083	0.37106	3.12841	0.00175754			ENSDARG00000094132	-1.06505	0.494323	-2.15455	0.0311969
ENSDARG00000043417	1.16175	0.433546	2.67964	0.00737006			ENSDARG00000022968	-1.06492	0.309274	-3.44328	0.000574706
ENSDARG00000016611	1.16272	0.297685	3.90588	9.38834e-05			ENSDARG00000071005	-1.06465	0.290117	-3.66972	0.000242819
ENSDARG00000053462	1.16736	0.561999	2.07715	0.0377873			ENSDARG00000034568	-1.06457	0.492886	-2.15988	0.030782
ENSDARG00000037172	1.16786	0.364655	3.20264	0.00136174			ENSDARG00000005643	-1.06334	0.335393	-3.17043	0.00152216
ENSDARG00000075584	1.16803	0.504884	2.31345	0.0206978			ENSDARG00000053804	-1.05959	0.393848	-2.69034	0.00713788
ENSDARG00000056783	1.16841	0.319888	3.65256	0.000259637			ENSDARG00000008068	-1.05939	0.342676	-3.09153	0.00199127
ENSDARG00000104255	1.17242	0.455044	2.5765	0.0099806			ENSDARG00000012499	-1.05801	0.536628	-1.97158	0.0486574
ENSDARG00000070625	1.17328	0.552337	2.12421	0.0336529			ENSDARG00000004806	-1.05718	0.329466	-3.20877	0.00133305
ENSDARG00000037963	1.17469	0.466382	2.51872	0.0117782			ENSDARG00000018921	-1.05602	0.434757	-2.429	0.0151406
ENSDARG00000020529	1.17554	0.244987	4.79839	1.59943e-06			ENSDARG00000018361	-1.05569	0.423875	-2.49056	0.0127542
ENSDARG00000053483	1.17591	0.409146	2.87405	0.0040525			ENSDARG00000088584	-1.05553	0.441698	-2.38971	0.0168615
ENSDARG00000103725	1.17631	0.518747	2.26761	0.0233532			ENSDARG00000100952	-1.05548	0.229524	-4.59858	4.2538e-06
ENSDARG00000078703	1.17841	0.329906	3.57196	0.000354324			ENSDARG00000045372	-1.05535	0.309222	-3.41293	0.00064268
ENSDARG00000099546	1.17901	0.327609	3.59882	0.000319667			ENSDARG00000035993	-1.05501	0.448387	-2.35291	0.0186273
ENSDARG00000056639	1.17961	0.258031	4.57161	4.84002e-06			ENSDARG00000030340	-1.0541	0.348261	-3.02676	0.00247194
ENSDARG00000011462	1.18141	0.478512	2.46893	0.0135516			ENSDARG00000044511	-1.05203	0.49617	-2.12031	0.03398
ENSDARG00000008936	1.1816	0.31528	3.74779	0.000178396			ENSDARG00000076381	-1.05198	0.242741	-4.33377	1.46579e-05
ENSDARG00000074760	1.18382	0.434719	2.72319	0.00646558			ENSDARG00000077264	-1.05058	0.239634	-4.3841	1.16465e-05
ENSDARG00000102035	1.18418	0.355779	3.32841	0.000873425			ENSDARG00000022424	-1.04655	0.350801	-2.98333	0.00285132
ENSDARG00000100375	1.18442	0.483785	2.44823	0.0143561			ENSDARG00000005789	-1.04576	0.255524	-4.09262	4.2652e-05
ENSDARG00000060252	1.18498	0.339505	3.49031	0.000482461			ENSDARG00000104129	-1.04552	0.478696	-2.1841	0.0289549
ENSDARG00000034714	1.1851	0.473885	2.50081	0.012391			ENSDARG00000027428	-1.04265	0.467258	-2.23142	0.0256535
ENSDARG00000038668	1.18579	0.295489	4.01297	5.99601e-05			ENSDARG00000021811	-1.04248	0.380919	-2.73674	0.00620515
ENSDARG00000043531	1.19344	0.383296	3.11363	0.00184802			ENSDARG00000100020	-1.04246	0.290627	-3.58692	0.000334608
ENSDARG00000100426	1.1961	0.494984	2.41644	0.0156732			ENSDARG00000077760	-1.04187	0.477431	-2.18225	0.0290914
ENSDARG00000012656	1.19675	0.385415	3.1051	0.00190213			ENSDARG00000098868	-1.04176	0.442701	-2.35319	0.018613
ENSDARG00000102176	1.19702	0.368372	3.24949	0.00115614			ENSDARG00000104353	-1.04166	0.285557	-3.64782	0.00026447
ENSDARG00000076544	1.19857	0.350276	3.4218	0.00062208			ENSDARG00000100003	-1.041	0.299909	-3.47107	0.000518396
ENSDARG00000100583	1.19976	0.456844	2.62619	0.00863474			ENSDARG00000008765	-1.03808	0.410511	-2.52875	0.0114471
ENSDARG00000074466	1.20554	0.558323	2.15922	0.0308333			ENSDARG00000098666	-1.03803	0.375501	-2.7644	0.00570279
ENSDARG00000019278	1.20804	0.588129	2.05404	0.0399715			ENSDARG00000057648	-1.03747	0.394821	-2.6277	0.00859637
ENSDARG00000079326	1.20888	0.579411	2.0864	0.0369428			ENSDARG00000040300	-1.03682	0.308849	-3.35706	0.000787766
ENSDARG00000104491	1.21108	0.27487	4.40601	1.05291e-05			ENSDARG00000021985	-1.0368	0.394648	-2.62715	0.00861044
ENSDARG00000063030	1.2159	0.441054	2.7568	0.00583692			ENSDARG00000087657	-1.03534	0.369125	-2.80484	0.00503411
ENSDARG00000013794	1.21676	0.35258	3.45103	0.000558445			ENSDARG00000063596	-1.03508	0.266357	-3.88608	0.000101876
ENSDARG00000009825	1.21683	0.402207	3.02538	0.0024832			ENSDARG00000094965	-1.03384	0.302114	-3.42202	0.000621576
ENSDARG00000103057	1.21926	0.400382	3.04523	0.00232504			ENSDARG00000068400	-1.03384	0.315846	-3.27323	0.00106326
ENSDARG00000036059	1.22242	0.331486	3.68769	0.000226301			ENSDARG00000098660	-1.02945	0.418281	-2.46115	0.0138493
ENSDARG00000096792	1.22245	0.445582	2.7435	0.00607884			ENSDARG00000093157	-1.02695	0.512055	-2.00555	0.0449042
ENSDARG00000074226	1.22769	0.228613	5.37019	7.86532e-08			ENSDARG00000014506	-1.02655	0.345304	-2.9729	0.00295003
ENSDARG00000040334	1.2299	0.282875	4.34784	1.37482e-05			ENSDARG00000037099	-1.02404	0.411901	-2.48614	0.0129137
ENSDARG00000003854	1.22999	0.424141	2.89995	0.00373223			ENSDARG00000037397	-1.02244	0.4736	-2.15886	0.0308609
ENSDARG00000092578	1.23096	0.234836	5.24178	1.59036e-07			ENSDARG00000011693	-1.02192	0.278162	-3.67385	0.000238925
ENSDARG00000033227	1.23455	0.624672	1.97631	0.0481196			ENSDARG00000043457	-1.01765	0.22146	-4.59519	4.32345e-06
ENSDARG00000086309	1.23721	0.359396	3.44246	0.000576451			ENSDARG00000076082	-1.01543	0.465011	-2.18368	0.0289861
ENSDARG00000095698	1.23762	0.468177	2.64349	0.00820569			ENSDARG00000032614	-1.01496	0.429749	-2.36174	0.0181895
ENSDARG00000076554	1.23872	0.60021	2.06381	0.0390357			ENSDARG00000089921	-1.0129	0.422238	-2.39889	0.0164448
ENSDARG00000078322	1.24003	0.502152	2.46944	0.0135325			ENSDARG00000052859	-1.01091	0.358354	-2.82098	0.00478776
ENSDARG00000023712	1.24084	0.253837	4.88833	1.01696e-06			ENSDARG00000073999	-1.00874	0.363171	-2.77759	0.00547641
ENSDARG00000061363	1.24524	0.545967	2.2808	0.0225604			ENSDARG00000013860	-1.00718	0.492749	-2.044	0.0409533
ENSDARG00000012840	1.24648	0.425167	2.93174	0.00337074			ENSDARG00000096508	-1.00448	0.484696	-2.07239	0.0382293
ENSDARG00000075245	1.24773	0.379093	3.29136	0.000997045			ENSDARG00000104768	-1.00168	0.295868	-3.38557	0.000710307
ENSDARG00000039486	1.24829	0.536276	2.32769	0.0199284			ENSDARG00000094010	-1.00024	0.509088	-1.96477	0.0494412
ENSDARG00000005320	1.24834	0.313734	3.97898	6.92108e-05			ENSDARG00000036721	-0.999384	0.423663	-2.35891	0.0183285
ENSDARG00000016301	1.25244	0.529738	2.36426	0.0180661			ENSDARG00000015638	-0.997181	0.411745	-2.42184	0.015442
ENSDARG00000111612	1.25635	0.494558	2.54035	0.0110742			ENSDARG00000055566	-0.995201	0.355443	-2.79989	0.00511201
ENSDARG00000060835	1.25675	0.422079	2.97751	0.00290596			ENSDARG00000105037	-0.994245	0.435696	-2.28197	0.022491
ENSDARG00000101438	1.25689	0.282672	4.44646	8.72982e-06			ENSDARG00000053291	-0.993649	0.27061	-3.67189	0.00024076
ENSDARG00000101627	1.25756	0.190992	6.58436	4.5685e-11			ENSDARG00000040584	-0.993426	0.434926	-2.28413	0.022364
ENSDARG00000112527	1.25804	0.561763	2.23945	0.0251266			ENSDARG00000017762	-0.993175	0.352085	-2.82084	0.00478986
ENSDARG00000021702	1.26374	0.300812	4.20111	2.65611e-05			ENSDARG00000042094	-0.992684	0.331937	-2.99058	0.00278447
ENSDARG00000002071	1.26501	0.514765	2.45744	0.013993			ENSDARG00000098935	-0.992396	0.270572	-3.66777	0.000244672
ENSDARG00000112644	1.27062	0.402548	3.15643	0.00159712			ENSDARG00000015239	-0.991902	0.285673	-3.47215	0.000516299
ENSDARG00000070555	1.27177	0.457149	2.78196	0.00540316			ENSDARG00000102793	-0.990243	0.273052	-3.62658	0.000287205
ENSDARG00000040944	1.27314	0.52716	2.41509	0.0157315			ENSDARG00000092115	-0.988109	0.365091	-2.70648	0.00680016
ENSDARG00000089913	1.27316	0.555786	2.29074	0.0219785			ENSDARG00000063538	-0.98765	0.260953	-3.78478	0.000153843
ENSDARG00000058806	1.27382	0.522777	2.43663	0.0148247			ENSDARG00000014329	-0.984742	0.263942	-3.7309	0.000190797
ENSDARG00000104906	1.2772	0.296276	4.31083	1.6264e-05			ENSDARG00000069292	-0.984547	0.256952	-3.83164	0.000127291
ENSDARG00000054867	1.28165	0.510743	2.50939	0.012094			ENSDARG00000015524	-0.984456	0.310404	-3.17153	0.00151636
ENSDARG00000061145	1.28274	0.359076	3.57233	0.00035382			ENSDARG00000016011	-0.983012	0.267462	-3.67533	0.00023754
ENSDARG00000098631	1.28359	0.51134	2.51024	0.012065			ENSDARG00000058005	-0.981052	0.234236	-4.1883	2.81051e-05
ENSDARG00000001953	1.28377	0.632651	2.02919	0.042439			ENSDARG00000071007	-0.979227	0.434048	-2.25603	0.0240685
ENSDARG00000089362	1.28543	0.530147	2.42467	0.0153224			ENSDARG00000077202	-0.97854	0.49756	-1.96668	0.0492207
ENSDARG00000052462	1.28555	0.426578	3.01362	0.00258148			ENSDARG00000004904	-0.978152	0.276752	-3.5344	0.000408707
ENSDARG00000104347	1.28561	0.546603	2.35201	0.0186724			ENSDARG00000017982	-0.976308	0.449435	-2.1723	0.029833
ENSDARG00000037406	1.28828	0.578147	2.2283	0.0258607			ENSDARG00000102590	-0.975098	0.280713	-3.47365	0.000513429
ENSDARG00000020866	1.28871	0.384112	3.35505	0.000793504			ENSDARG00000088390	-0.974809	0.269255	-3.62039	0.000294159
ENSDARG00000099663	1.28933	0.222917	5.78392	7.29811e-09			ENSDARG00000068265	-0.973338	0.368157	-2.64381	0.00819782
ENSDARG00000062042	1.29349	0.3719	3.47805	0.000505068			ENSDARG00000056720	-0.971899	0.333739	-2.91215	0.00358948
ENSDARG00000019426	1.29393	0.28491	4.54153	5.58472e-06			ENSDARG00000035751	-0.969666	0.230536	-4.20614	2.59772e-05
ENSDARG00000060010	1.2957	0.23552	5.50143	3.76716e-08			ENSDARG00000087545	-0.969524	0.343524	-2.82229	0.00476822
ENSDARG00000000241	1.29642	0.37888	3.42171	0.000622291			ENSDARG00000026489	-0.966389	0.274042	-3.52642	0.000421217
ENSDARG00000054250	1.298	0.43543	2.98096	0.00287344			ENSDARG00000074807	-0.964568	0.375458	-2.56904	0.0101981
ENSDARG00000117550	1.29979	0.552583	2.3522	0.0186626			ENSDARG00000074031	-0.963675	0.396142	-2.43265	0.0149888
ENSDARG00000053405	1.30075	0.326303	3.98631	6.71099e-05			ENSDARG00000041991	-0.963038	0.408049	-2.3601	0.0182698
ENSDARG00000061560	1.30234	0.402571	3.23506	0.00121619			ENSDARG00000002487	-0.962468	0.357706	-2.69067	0.00713088
ENSDARG00000058650	1.3026	0.492326	2.64581	0.00814963			ENSDARG00000092124	-0.962266	0.459431	-2.09447	0.0362179
ENSDARG00000060756	1.30426	0.513145	2.5417	0.0110315			ENSDARG00000068064	-0.958038	0.294325	-3.25504	0.00113378
ENSDARG00000045705	1.30811	0.578502	2.26121	0.0237462			ENSDARG00000058292	-0.957794	0.316656	-3.02471	0.00248868
ENSDARG00000033437	1.31089	0.400657	3.27186	0.00106844			ENSDARG00000027183	-0.957424	0.276109	-3.46756	0.000525202
ENSDARG00000042630	1.31101	0.323144	4.05705	4.96964e-05			ENSDARG00000098338	-0.954517	0.41136	-2.32039	0.0203197
ENSDARG00000059460	1.31167	0.381702	3.43637	0.000589565			ENSDARG00000045095	-0.95409	0.319924	-2.98224	0.00286144
ENSDARG00000077656	1.31208	0.613236	2.13961	0.0323866			ENSDARG00000014554	-0.953975	0.338473	-2.81847	0.00482534
ENSDARG00000044669	1.315	0.383475	3.42916	0.000605452			ENSDARG00000061143	-0.948911	0.31592	-3.00365	0.00266764
ENSDARG00000076486	1.32072	0.396064	3.33462	0.000854171			ENSDARG00000079391	-0.948447	0.429011	-2.21078	0.0270512
ENSDARG00000094110	1.32387	0.498865	2.65378	0.00795968			ENSDARG00000076532	-0.947232	0.307027	-3.08517	0.00203436
ENSDARG00000018524	1.32417	0.516068	2.56589	0.0102911			ENSDARG00000098507	-0.946809	0.361715	-2.61756	0.00885618
ENSDARG00000103919	1.32592	0.367056	3.6123	0.000303498			ENSDARG00000022509	-0.945964	0.38656	-2.44713	0.0143998
ENSDARG00000100564	1.32726	0.406002	3.2691	0.00107888			ENSDARG00000067607	-0.945837	0.301338	-3.13879	0.00169648
ENSDARG00000040553	1.3283	0.434279	3.05863	0.0022235			ENSDARG00000029043	-0.945674	0.400383	-2.36192	0.0181805
ENSDARG00000079698	1.32831	0.537217	2.47258	0.0134143			ENSDARG00000101472	-0.945028	0.447408	-2.11223	0.0346668
ENSDARG00000094958	1.33152	0.348318	3.82272	0.000131989			ENSDARG00000059908	-0.939229	0.225868	-4.15831	3.20616e-05
ENSDARG00000074749	1.33195	0.640125	2.08076	0.0374561			ENSDARG00000045568	-0.938759	0.321926	-2.91607	0.00354473
ENSDARG00000003869	1.33242	0.359933	3.70184	0.00021404			ENSDARG00000098918	-0.938223	0.380608	-2.46506	0.013699
ENSDARG00000062025	1.3335	0.403823	3.3022	0.000959305			ENSDARG00000079783	-0.93751	0.295978	-3.1675	0.00153754
ENSDARG00000068967	1.3365	0.451612	2.95941	0.00308232			ENSDARG00000024278	-0.936841	0.293751	-3.18923	0.00142651
ENSDARG00000000529	1.33657	0.552704	2.41824	0.015596			ENSDARG00000013457	-0.936758	0.340779	-2.74887	0.0059801
ENSDARG00000101176	1.33706	0.515317	2.59464	0.00946909			ENSDARG00000102822	-0.934781	0.379471	-2.46338	0.0137635
ENSDARG00000002165	1.33974	0.266021	5.0362	4.74863e-07			ENSDARG00000017728	-0.934475	0.434085	-2.15275	0.0313385
ENSDARG00000097712	1.34414	0.575415	2.33595	0.019494			ENSDARG00000059060	-0.93446	0.444265	-2.10339	0.035432
ENSDARG00000017294	1.34602	0.483422	2.78436	0.00536334			ENSDARG00000060438	-0.933865	0.373118	-2.50287	0.0123192
ENSDARG00000076836	1.34707	0.280523	4.80202	1.57075e-06			ENSDARG00000095947	-0.930922	0.394638	-2.35893	0.0183279
ENSDARG00000022315	1.34937	0.312304	4.32069	1.55543e-05			ENSDARG00000036830	-0.930368	0.279631	-3.32713	0.000877454
ENSDARG00000031269	1.34962	0.604894	2.23116	0.0256703			ENSDARG00000030326	-0.926603	0.395165	-2.34485	0.0190348
ENSDARG00000098201	1.35023	0.442941	3.04832	0.00230122			ENSDARG00000068755	-0.926213	0.464669	-1.99327	0.0462315
ENSDARG00000055591	1.35595	0.411555	3.29471	0.000985236			ENSDARG00000062297	-0.926125	0.308486	-3.00216	0.00268072
ENSDARG00000104953	1.36094	0.238935	5.69587	1.22747e-08			ENSDARG00000035400	-0.924188	0.255902	-3.61149	0.000304448
ENSDARG00000013670	1.36203	0.547718	2.48674	0.0128921			ENSDARG00000058285	-0.922799	0.248023	-3.72062	0.000198731
ENSDARG00000004979	1.36745	0.501163	2.72855	0.00636132			ENSDARG00000058861	-0.922274	0.33362	-2.76445	0.00570196
ENSDARG00000009074	1.36812	0.401569	3.40693	0.000656985			ENSDARG00000101180	-0.921802	0.434586	-2.12111	0.0339128
ENSDARG00000014655	1.36983	0.494813	2.76837	0.00563371			ENSDARG00000038976	-0.920533	0.434585	-2.11819	0.0341592
ENSDARG00000044753	1.37001	0.30813	4.44621	8.73969e-06			ENSDARG00000069439	-0.920449	0.318128	-2.89333	0.00381181
ENSDARG00000102406	1.3713	0.601636	2.27928	0.0226503			ENSDARG00000091127	-0.920328	0.345328	-2.66509	0.00769687
ENSDARG00000079932	1.37291	0.30424	4.5126	6.40373e-06			ENSDARG00000104869	-0.919978	0.43319	-2.12373	0.0336928
ENSDARG00000074571	1.37537	0.438458	3.13684	0.00170781			ENSDARG00000036057	-0.918205	0.386955	-2.3729	0.0176492
ENSDARG00000061713	1.37645	0.486719	2.82802	0.00468363			ENSDARG00000008740	-0.917408	0.335436	-2.73497	0.00623853
ENSDARG00000037079	1.37958	0.315494	4.37276	1.22688e-05			ENSDARG00000040439	-0.917291	0.223785	-4.09898	4.14977e-05
ENSDARG00000040352	1.38513	0.299473	4.62524	3.74169e-06			ENSDARG00000109510	-0.917156	0.277525	-3.30477	0.000950529
ENSDARG00000102110	1.38528	0.288677	4.79874	1.59665e-06			ENSDARG00000079313	-0.915325	0.314185	-2.91333	0.00357593
ENSDARG00000067806	1.38822	0.467397	2.97012	0.00297682			ENSDARG00000014817	-0.914168	0.244869	-3.73329	0.000188995
ENSDARG00000022456	1.39412	0.319074	4.36925	1.24671e-05			ENSDARG00000010078	-0.913107	0.31121	-2.93406	0.00334564
ENSDARG00000038618	1.39425	0.316822	4.40073	1.07886e-05			ENSDARG00000038068	-0.910303	0.375759	-2.42257	0.0154111
ENSDARG00000007678	1.39802	0.286344	4.8823	1.04857e-06			ENSDARG00000004094	-0.910099	0.443166	-2.05363	0.0400116
ENSDARG00000036442	1.40171	0.279528	5.01457	5.31518e-07			ENSDARG00000006567	-0.909822	0.397806	-2.2871	0.02219
ENSDARG00000010146	1.40454	0.455405	3.08414	0.00204138			ENSDARG00000045680	-0.909369	0.2662	-3.41611	0.000635221
ENSDARG00000018809	1.4053	0.482801	2.91072	0.00360595			ENSDARG00000037116	-0.907346	0.3897	-2.32832	0.019895
ENSDARG00000094929	1.40806	0.406531	3.46359	0.000533019			ENSDARG00000027140	-0.90707	0.30073	-3.01622	0.00255945
ENSDARG00000059437	1.41062	0.497428	2.83582	0.00457083			ENSDARG00000104207	-0.905733	0.446166	-2.03004	0.0423527
ENSDARG00000078284	1.4111	0.329402	4.28381	1.83717e-05			ENSDARG00000052170	-0.904858	0.431847	-2.09532	0.0361426
ENSDARG00000104126	1.41228	0.355543	3.97218	7.1218e-05			ENSDARG00000117001	-0.904145	0.411294	-2.19829	0.0279282
ENSDARG00000029928	1.41261	0.413542	3.41588	0.000635755			ENSDARG00000030367	-0.904083	0.38734	-2.33408	0.0195915
ENSDARG00000102071	1.42063	0.605029	2.34803	0.0188728			ENSDARG00000052158	-0.904046	0.408044	-2.21556	0.0267215
ENSDARG00000041110	1.422	0.306647	4.63725	3.53078e-06			ENSDARG00000104949	-0.903614	0.265628	-3.40181	0.000669422
ENSDARG00000090195	1.4236	0.476361	2.98849	0.00280363			ENSDARG00000015472	-0.903286	0.292999	-3.0829	0.00204997
ENSDARG00000100742	1.42365	0.268124	5.30967	1.09823e-07			ENSDARG00000070261	-0.902998	0.336169	-2.68614	0.00722829
ENSDARG00000037067	1.42445	0.28658	4.97051	6.67779e-07			ENSDARG00000052856	-0.902884	0.235241	-3.83813	0.000123977
ENSDARG00000101456	1.42715	0.708938	2.01308	0.0441057			ENSDARG00000021443	-0.901091	0.249233	-3.61545	0.000299826
ENSDARG00000036445	1.43341	0.448289	3.19751	0.00138619			ENSDARG00000095879	-0.900349	0.29796	-3.02171	0.00251354
ENSDARG00000032340	1.43396	0.523102	2.74126	0.00612047			ENSDARG00000043332	-0.900164	0.41905	-2.1481	0.0317055
ENSDARG00000019525	1.43631	0.403459	3.55998	0.000370887			ENSDARG00000015394	-0.899109	0.439594	-2.04532	0.0408236
ENSDARG00000054400	1.43797	0.401437	3.58205	0.000340905			ENSDARG00000070472	-0.897502	0.307399	-2.91967	0.00350405
ENSDARG00000036036	1.4432	0.64877	2.22451	0.026114			ENSDARG00000038312	-0.896218	0.249369	-3.59394	0.000325721
ENSDARG00000086786	1.45615	0.654868	2.22358	0.0261765			ENSDARG00000004211	-0.8962	0.361707	-2.47769	0.0132234
ENSDARG00000057672	1.46286	0.528613	2.76735	0.00565138			ENSDARG00000036161	-0.894019	0.24485	-3.65129	0.000260929
ENSDARG00000021681	1.46487	0.393052	3.7269	0.000193845			ENSDARG00000037879	-0.893545	0.443999	-2.01249	0.044168
ENSDARG00000036903	1.47018	0.712105	2.06456	0.0389647			ENSDARG00000025555	-0.89347	0.390599	-2.28744	0.0221704
ENSDARG00000067913	1.47213	0.532298	2.76561	0.00568171			ENSDARG00000037836	-0.89248	0.268951	-3.31838	0.000905415
ENSDARG00000100531	1.47311	0.412552	3.57072	0.000356001			ENSDARG00000053500	-0.892434	0.314082	-2.8414	0.00449159
ENSDARG00000053381	1.47402	0.249702	5.90311	3.56702e-09			ENSDARG00000016058	-0.891401	0.340041	-2.62145	0.00875573
ENSDARG00000032431	1.47933	0.547602	2.70147	0.00690333			ENSDARG00000099519	-0.889916	0.425036	-2.09374	0.0362828
ENSDARG00000010408	1.48301	0.558488	2.65539	0.0079216			ENSDARG00000075048	-0.888234	0.266106	-3.33789	0.000844176
ENSDARG00000039325	1.48628	0.436973	3.4013	0.000670662			ENSDARG00000098588	-0.888	0.353846	-2.50957	0.0120879
ENSDARG00000099184	1.48703	0.448586	3.31492	0.00091669			ENSDARG00000069293	-0.886165	0.320193	-2.76759	0.00564716
ENSDARG00000056062	1.48738	0.656638	2.26514	0.0235042			ENSDARG00000056127	-0.885907	0.389959	-2.2718	0.0230988
ENSDARG00000062721	1.48912	0.576974	2.58091	0.00985389			ENSDARG00000004452	-0.88488	0.242802	-3.64445	0.000267964
ENSDARG00000038213	1.49385	0.498973	2.99385	0.00275479			ENSDARG00000021374	-0.88256	0.307197	-2.87294	0.00406668
ENSDARG00000042329	1.49749	0.371793	4.02775	5.6314e-05			ENSDARG00000000568	-0.880138	0.354608	-2.482	0.0130648
ENSDARG00000013777	1.49812	0.345817	4.33211	1.47686e-05			ENSDARG00000006038	-0.879858	0.357984	-2.45781	0.0139786
ENSDARG00000042210	1.50341	0.520557	2.88808	0.00387606			ENSDARG00000092493	-0.879078	0.344673	-2.55047	0.0107579
ENSDARG00000063229	1.50577	0.402065	3.74508	0.000180336			ENSDARG00000102254	-0.878306	0.38393	-2.28767	0.0221566
ENSDARG00000089340	1.51091	0.59112	2.556	0.0105882			ENSDARG00000030583	-0.876763	0.240564	-3.64462	0.000267787
ENSDARG00000021046	1.51527	0.646581	2.34352	0.0191028			ENSDARG00000020504	-0.876462	0.255581	-3.42929	0.000605162
ENSDARG00000031845	1.51529	0.451351	3.35724	0.000787248			ENSDARG00000057113	-0.874843	0.412043	-2.12318	0.0337385
ENSDARG00000004131	1.51546	0.749784	2.02119	0.04326			ENSDARG00000035869	-0.874631	0.317333	-2.75619	0.00584788
ENSDARG00000062823	1.517	0.681295	2.22664	0.0259715			ENSDARG00000028971	-0.872208	0.328124	-2.65817	0.00785671
ENSDARG00000056008	1.52249	0.234606	6.48955	8.60953e-11			ENSDARG00000061737	-0.871103	0.309739	-2.81238	0.00491771
ENSDARG00000035595	1.52939	0.573781	2.66546	0.00768833			ENSDARG00000074526	-0.869555	0.420124	-2.06976	0.0384747
ENSDARG00000062374	1.53309	0.734661	2.0868	0.0369063			ENSDARG00000007130	-0.86818	0.437498	-1.98442	0.0472093
ENSDARG00000031683	1.53492	0.694212	2.21102	0.0270347			ENSDARG00000021120	-0.868033	0.355589	-2.44111	0.014642
ENSDARG00000102105	1.5351	0.261501	5.87034	4.34906e-09			ENSDARG00000104831	-0.867575	0.439313	-1.97485	0.0482857
ENSDARG00000105279	1.53821	0.641462	2.39797	0.0164863			ENSDARG00000053620	-0.86713	0.330456	-2.62404	0.00868937
ENSDARG00000055550	1.5392	0.605743	2.54102	0.0110531			ENSDARG00000101306	-0.86498	0.290979	-2.97265	0.00295238
ENSDARG00000017441	1.53957	0.77368	1.98994	0.046598			ENSDARG00000042853	-0.863929	0.2307	-3.74482	0.000180522
ENSDARG00000036785	1.54734	0.369184	4.19125	2.77424e-05			ENSDARG00000029911	-0.863895	0.221851	-3.89403	9.85917e-05
ENSDARG00000099306	1.54746	0.592318	2.61255	0.00898702			ENSDARG00000023532	-0.863025	0.247855	-3.48197	0.000497733
ENSDARG00000100954	1.54909	0.345748	4.4804	7.45023e-06			ENSDARG00000053021	-0.859967	0.34315	-2.5061	0.0122072
ENSDARG00000096502	1.55099	0.71247	2.17692	0.0294864			ENSDARG00000013351	-0.85952	0.199076	-4.31756	1.57765e-05
ENSDARG00000058221	1.55327	0.581747	2.67002	0.00758477			ENSDARG00000105286	-0.859309	0.312895	-2.74632	0.00602685
ENSDARG00000059944	1.55398	0.685927	2.26551	0.0234811			ENSDARG00000075559	-0.857205	0.248543	-3.44893	0.00056282
ENSDARG00000092717	1.55731	0.768892	2.0254	0.0428265			ENSDARG00000102774	-0.856905	0.353307	-2.42538	0.0152922
ENSDARG00000063588	1.55871	0.525449	2.96643	0.00301283			ENSDARG00000104550	-0.855892	0.404925	-2.11371	0.0345404
ENSDARG00000035872	1.56352	0.26859	5.82124	5.84142e-09			ENSDARG00000052099	-0.854842	0.249873	-3.42111	0.000623666
ENSDARG00000035631	1.56378	0.546977	2.85895	0.00425048			ENSDARG00000029230	-0.854532	0.233545	-3.65896	0.000253245
ENSDARG00000069828	1.56539	0.561512	2.78782	0.00530641			ENSDARG00000030087	-0.852902	0.291476	-2.92615	0.00343184
ENSDARG00000100480	1.56899	0.589741	2.66047	0.00780307			ENSDARG00000059406	-0.850687	0.342025	-2.48721	0.012875
ENSDARG00000104659	1.57228	0.427329	3.67932	0.000233855			ENSDARG00000104789	-0.850418	0.31377	-2.71032	0.00672177
ENSDARG00000076174	1.5723	0.450878	3.4872	0.000488097			ENSDARG00000000018	-0.849246	0.31457	-2.6997	0.00694015
ENSDARG00000087873	1.57319	0.526504	2.98799	0.00280815			ENSDARG00000006526	-0.846632	0.250603	-3.37838	0.00072915
ENSDARG00000017590	1.57323	0.437871	3.59292	0.000326995			ENSDARG00000105693	-0.846627	0.280615	-3.01704	0.00255257
ENSDARG00000091161	1.5734	0.53615	2.93462	0.00333955			ENSDARG00000052344	-0.843704	0.341869	-2.46791	0.0135903
ENSDARG00000094002	1.57819	0.702828	2.24548	0.0247374			ENSDARG00000086481	-0.843546	0.299852	-2.81321	0.00490494
ENSDARG00000015088	1.57981	0.460121	3.43347	0.000595918			ENSDARG00000011493	-0.842538	0.403764	-2.08671	0.0369143
ENSDARG00000077855	1.58351	0.387548	4.08598	4.38913e-05			ENSDARG00000099719	-0.842351	0.418582	-2.01239	0.0441786
ENSDARG00000069934	1.58403	0.423257	3.74249	0.000182208			ENSDARG00000014106	-0.836817	0.338985	-2.46859	0.0135645
ENSDARG00000008100	1.59114	0.597845	2.66146	0.00778021			ENSDARG00000031848	-0.836358	0.410061	-2.03959	0.0413909
ENSDARG00000031971	1.59144	0.390903	4.0712	4.67711e-05			ENSDARG00000037708	-0.835974	0.282202	-2.96232	0.00305326
ENSDARG00000070094	1.59434	0.488263	3.26533	0.00109335			ENSDARG00000022410	-0.8357	0.281445	-2.96932	0.00298457
ENSDARG00000076296	1.59898	0.316446	5.05292	4.35109e-07			ENSDARG00000117174	-0.835567	0.303336	-2.75459	0.00587655
ENSDARG00000021048	1.6042	0.268811	5.96776	2.40539e-09			ENSDARG00000040133	-0.834935	0.323012	-2.58484	0.00974244
ENSDARG00000041391	1.60894	0.312834	5.1431	2.70237e-07			ENSDARG00000044102	-0.834137	0.280611	-2.97258	0.00295312
ENSDARG00000015349	1.61151	0.411262	3.91846	8.91155e-05			ENSDARG00000100419	-0.833729	0.33463	-2.49149	0.0127207
ENSDARG00000043313	1.61462	0.606561	2.66193	0.00776941			ENSDARG00000056203	-0.833008	0.360515	-2.3106	0.0208548
ENSDARG00000068096	1.61487	0.401155	4.02555	5.68414e-05			ENSDARG00000036685	-0.832865	0.251777	-3.30795	0.000939819
ENSDARG00000092419	1.61892	0.454477	3.56217	0.000367804			ENSDARG00000090386	-0.832028	0.328472	-2.53303	0.0113082
ENSDARG00000044972	1.62131	0.215757	7.51451	5.71238e-14			ENSDARG00000062457	-0.828903	0.344081	-2.40904	0.0159947
ENSDARG00000023536	1.62657	0.365099	4.45515	8.38356e-06			ENSDARG00000061314	-0.82861	0.319436	-2.59398	0.00948717
ENSDARG00000021172	1.629	0.340053	4.79043	1.66425e-06			ENSDARG00000091503	-0.828455	0.374526	-2.21201	0.0269659
ENSDARG00000002897	1.63758	0.393498	4.16159	3.16033e-05			ENSDARG00000004078	-0.828376	0.238062	-3.47966	0.000502045
ENSDARG00000099824	1.64426	0.41049	4.00561	6.18585e-05			ENSDARG00000003144	-0.827973	0.280251	-2.9544	0.00313282
ENSDARG00000104119	1.64586	0.50213	3.27776	0.00104635			ENSDARG00000015111	-0.827086	0.263657	-3.13698	0.00170699
ENSDARG00000009252	1.6482	0.519516	3.17257	0.00151094			ENSDARG00000040253	-0.825866	0.341857	-2.41582	0.0156996
ENSDARG00000090946	1.64874	0.797973	2.06616	0.0388136			ENSDARG00000037109	-0.824562	0.305175	-2.70193	0.00689384
ENSDARG00000103743	1.65002	0.648061	2.54608	0.0108939			ENSDARG00000017772	-0.824136	0.226698	-3.63539	0.000277556
ENSDARG00000003576	1.65039	0.613523	2.69002	0.00714487			ENSDARG00000059651	-0.823182	0.378341	-2.17577	0.0295725
ENSDARG00000105009	1.65615	0.486894	3.40147	0.000670247			ENSDARG00000024416	-0.822342	0.310087	-2.65197	0.00800232
ENSDARG00000044098	1.65772	0.741279	2.2363	0.0253321			ENSDARG00000054202	-0.822179	0.312815	-2.62833	0.00858064
ENSDARG00000113183	1.6591	0.600532	2.76272	0.00573225			ENSDARG00000098141	-0.822115	0.391809	-2.09825	0.0358829
ENSDARG00000063341	1.66075	0.505534	3.28514	0.00101933			ENSDARG00000076689	-0.821966	0.292703	-2.80819	0.00498209
ENSDARG00000036754	1.66084	0.401585	4.13571	3.53863e-05			ENSDARG00000030616	-0.821218	0.36106	-2.27447	0.022938
ENSDARG00000021059	1.67082	0.208664	8.00722	1.17331e-15			ENSDARG00000069116	-0.819901	0.342504	-2.39384	0.016673
ENSDARG00000074184	1.67236	0.514085	3.25309	0.00114157			ENSDARG00000023309	-0.818822	0.404596	-2.0238	0.0429903
ENSDARG00000056725	1.67395	0.276591	6.05206	1.43005e-09			ENSDARG00000033579	-0.816475	0.360818	-2.26284	0.0236453
ENSDARG00000035859	1.67419	0.407501	4.10844	3.9834e-05			ENSDARG00000104431	-0.81626	0.228751	-3.56833	0.000359263
ENSDARG00000099525	1.68113	0.622576	2.70028	0.00692822			ENSDARG00000060978	-0.814802	0.33155	-2.45755	0.0139888
ENSDARG00000100690	1.68286	0.74252	2.26642	0.0234258			ENSDARG00000055974	-0.81443	0.355282	-2.29235	0.0218856
ENSDARG00000074341	1.68618	0.474657	3.55242	0.000381703			ENSDARG00000067838	-0.813976	0.38521	-2.11307	0.0345949
ENSDARG00000032553	1.68643	0.285791	5.90092	3.61473e-09			ENSDARG00000019541	-0.812008	0.252426	-3.21682	0.00129621
ENSDARG00000037361	1.69557	0.236859	7.15854	8.15424e-13			ENSDARG00000025718	-0.810053	0.404664	-2.00179	0.0453071
ENSDARG00000070230	1.69869	0.628622	2.70225	0.00688725			ENSDARG00000104066	-0.808642	0.226263	-3.57391	0.000351691
ENSDARG00000088366	1.70766	0.582742	2.93038	0.00338544			ENSDARG00000046012	-0.807963	0.393791	-2.05175	0.0401936
ENSDARG00000093844	1.70938	0.537003	3.18317	0.0014567			ENSDARG00000101722	-0.807764	0.267914	-3.01501	0.00256967
ENSDARG00000032780	1.7168	0.696913	2.46343	0.0137615			ENSDARG00000070581	-0.807733	0.389626	-2.0731	0.0381632
ENSDARG00000040610	1.71968	0.74819	2.29846	0.0215357			ENSDARG00000101578	-0.807692	0.372589	-2.16778	0.0301752
ENSDARG00000103915	1.72184	0.248964	6.91602	4.645e-12			ENSDARG00000045306	-0.807444	0.355246	-2.27292	0.0230313
ENSDARG00000013236	1.72282	0.445438	3.86771	0.000109864			ENSDARG00000053058	-0.807314	0.215382	-3.74828	0.000178049
ENSDARG00000061391	1.72516	0.68383	2.52279	0.0116428			ENSDARG00000100056	-0.801469	0.318956	-2.51279	0.0119781
ENSDARG00000098928	1.73407	0.687455	2.52245	0.011654			ENSDARG00000068123	-0.798452	0.308117	-2.59139	0.00955878
ENSDARG00000052020	1.73994	0.722314	2.40884	0.0160034			ENSDARG00000077728	-0.797941	0.342959	-2.32663	0.0199848
ENSDARG00000044808	1.7403	0.600264	2.89922	0.00374094			ENSDARG00000098952	-0.797258	0.341798	-2.33254	0.0196723
ENSDARG00000028367	1.74072	0.50004	3.48116	0.000499242			ENSDARG00000053068	-0.796873	0.256211	-3.11022	0.00186951
ENSDARG00000056619	1.75356	0.512371	3.42244	0.000620628			ENSDARG00000002271	-0.796335	0.335589	-2.37295	0.0176469
ENSDARG00000070386	1.7584	0.331617	5.30251	1.14221e-07			ENSDARG00000093780	-0.793281	0.32199	-2.46368	0.0137519
ENSDARG00000056026	1.76058	0.406793	4.32796	1.50499e-05			ENSDARG00000090722	-0.792076	0.282514	-2.80367	0.00505251
ENSDARG00000004402	1.76108	0.406034	4.33726	1.44268e-05			ENSDARG00000063333	-0.791662	0.351983	-2.24915	0.0245032
ENSDARG00000044632	1.76277	0.560898	3.14276	0.00167363			ENSDARG00000037350	-0.791566	0.290583	-2.72406	0.0064484
ENSDARG00000009001	1.76497	0.278673	6.33346	2.39725e-10			ENSDARG00000059474	-0.791535	0.400008	-1.9788	0.0478389
ENSDARG00000004930	1.7713	0.361687	4.89732	9.71504e-07			ENSDARG00000077537	-0.791308	0.28265	-2.79961	0.00511651
ENSDARG00000094489	1.77414	0.493124	3.59775	0.00032098			ENSDARG00000006840	-0.79103	0.252685	-3.1305	0.00174509
ENSDARG00000100823	1.79759	0.236098	7.61373	2.66292e-14			ENSDARG00000042728	-0.790614	0.369821	-2.13783	0.0325305
ENSDARG00000060007	1.80038	0.493341	3.64937	0.000262888			ENSDARG00000041575	-0.790389	0.27913	-2.83162	0.00463135
ENSDARG00000110366	1.80174	0.348217	5.17419	2.28903e-07			ENSDARG00000041607	-0.790263	0.282223	-2.80014	0.00510807
ENSDARG00000115956	1.80317	0.59622	3.02434	0.00249174			ENSDARG00000101878	-0.789701	0.336767	-2.34495	0.0190299
ENSDARG00000102998	1.81257	0.522926	3.46622	0.000527837			ENSDARG00000025507	-0.789681	0.371825	-2.1238	0.0336872
ENSDARG00000077532	1.81748	0.732538	2.48107	0.0130989			ENSDARG00000058494	-0.789415	0.279599	-2.82339	0.00475192
ENSDARG00000039881	1.82566	0.447184	4.08256	4.45422e-05			ENSDARG00000095315	-0.789135	0.299193	-2.63754	0.0083509
ENSDARG00000028676	1.82801	0.279443	6.54163	6.08524e-11			ENSDARG00000028688	-0.789097	0.342494	-2.30397	0.0212242
ENSDARG00000053087	1.83181	0.370684	4.9417	7.74457e-07			ENSDARG00000008192	-0.788275	0.300966	-2.61915	0.00881495
ENSDARG00000011422	1.84224	0.826025	2.23024	0.0257313			ENSDARG00000063037	-0.788177	0.395241	-1.99417	0.0461334
ENSDARG00000045011	1.84466	0.586633	3.14449	0.00166375			ENSDARG00000017780	-0.787698	0.396939	-1.98443	0.047208
ENSDARG00000114885	1.84663	0.567048	3.25657	0.00112766			ENSDARG00000007639	-0.787458	0.263247	-2.99133	0.00277769
ENSDARG00000059323	1.84691	0.246367	7.49659	6.55008e-14			ENSDARG00000031495	-0.787323	0.249848	-3.1512	0.00162599
ENSDARG00000015978	1.84956	0.396657	4.66287	3.11829e-06			ENSDARG00000098408	-0.787069	0.286284	-2.74926	0.00597303
ENSDARG00000037654	1.85169	0.797949	2.32056	0.0203107			ENSDARG00000090286	-0.78674	0.241633	-3.25592	0.00113025
ENSDARG00000098976	1.86129	0.91388	2.03669	0.0416809			ENSDARG00000098544	-0.784147	0.381512	-2.05537	0.0398437
ENSDARG00000099441	1.8628	0.607264	3.06753	0.00215838			ENSDARG00000076815	-0.78067	0.208216	-3.74934	0.000177302
ENSDARG00000101636	1.86675	0.770905	2.4215	0.0154564			ENSDARG00000098391	-0.777341	0.315101	-2.46696	0.0136264
ENSDARG00000008639	1.87019	0.679236	2.75338	0.00589836			ENSDARG00000111509	-0.776324	0.308148	-2.51932	0.0117581
ENSDARG00000022438	1.87437	0.317548	5.90264	3.57727e-09			ENSDARG00000036924	-0.776098	0.38046	-2.0399	0.0413607
ENSDARG00000096979	1.87971	0.658827	2.85312	0.00432919			ENSDARG00000101216	-0.775724	0.362937	-2.13735	0.0325697
ENSDARG00000045676	1.87985	0.345047	5.44809	5.09148e-08			ENSDARG00000016630	-0.775661	0.274882	-2.8218	0.0047755
ENSDARG00000031325	1.88503	0.481894	3.91171	9.16463e-05			ENSDARG00000102741	-0.775452	0.270199	-2.86993	0.00410565
ENSDARG00000088878	1.89399	0.860805	2.20025	0.0277892			ENSDARG00000014945	-0.773948	0.314136	-2.46374	0.0137497
ENSDARG00000098834	1.90452	0.360703	5.28003	1.29161e-07			ENSDARG00000039892	-0.773751	0.368445	-2.10004	0.035725
ENSDARG00000101858	1.94625	0.298058	6.52977	6.58724e-11			ENSDARG00000019791	-0.77313	0.371565	-2.08074	0.0374579
ENSDARG00000045411	1.94648	0.4254	4.57565	4.74735e-06			ENSDARG00000041505	-0.772787	0.25995	-2.97283	0.00295066
ENSDARG00000035665	1.94967	0.599486	3.25224	0.00114501			ENSDARG00000055705	-0.771977	0.356593	-2.16487	0.0303978
ENSDARG00000039757	1.95424	0.393019	4.97237	6.61377e-07			ENSDARG00000033380	-0.7715	0.347315	-2.22132	0.026329
ENSDARG00000052578	1.95567	0.349187	5.60065	2.13544e-08			ENSDARG00000022689	-0.770185	0.271986	-2.83171	0.00462996
ENSDARG00000023927	1.96317	0.865075	2.26937	0.023246			ENSDARG00000020232	-0.769738	0.319636	-2.40817	0.0160328
ENSDARG00000003210	1.96819	0.707614	2.78144	0.00541178			ENSDARG00000010673	-0.769169	0.388142	-1.98167	0.0475161
ENSDARG00000114976	1.97141	0.832161	2.36902	0.0178352			ENSDARG00000017230	-0.766857	0.300548	-2.55153	0.010725
ENSDARG00000019302	1.9847	0.377934	5.25144	1.50913e-07			ENSDARG00000101323	-0.766313	0.330435	-2.3191	0.0203894
ENSDARG00000070021	1.98788	0.897217	2.21561	0.0267184			ENSDARG00000098859	-0.765261	0.272915	-2.80402	0.00504691
ENSDARG00000044642	1.99593	0.50316	3.96679	7.28464e-05			ENSDARG00000041602	-0.765065	0.361739	-2.11497	0.0344328
ENSDARG00000104266	1.99894	0.987347	2.02456	0.0429128			ENSDARG00000069266	-0.764519	0.372996	-2.04967	0.0403967
ENSDARG00000026081	2.00003	0.840281	2.38019	0.0173037			ENSDARG00000069375	-0.763362	0.351014	-2.17473	0.0296502
ENSDARG00000099534	2.00031	0.522563	3.82788	0.000129251			ENSDARG00000028163	-0.761036	0.284177	-2.67804	0.00740552
ENSDARG00000104901	2.00916	0.313778	6.40312	1.52238e-10			ENSDARG00000101561	-0.759313	0.27661	-2.74507	0.0060498
ENSDARG00000008165	2.01386	0.936706	2.14993	0.0315604			ENSDARG00000043102	-0.758703	0.340987	-2.22502	0.0260797
ENSDARG00000102894	2.01745	0.502949	4.01124	6.04003e-05			ENSDARG00000045565	-0.758071	0.361451	-2.0973	0.0359674
ENSDARG00000074425	2.01861	0.459929	4.38896	1.13896e-05			ENSDARG00000101859	-0.75748	0.360098	-2.10354	0.0354186
ENSDARG00000097790	2.02468	0.448286	4.5165	6.28698e-06			ENSDARG00000067975	-0.755985	0.363125	-2.08189	0.0373529
ENSDARG00000103775	2.04349	0.737438	2.77106	0.00558737			ENSDARG00000060510	-0.753555	0.231266	-3.25839	0.00112046
ENSDARG00000020149	2.04524	0.528733	3.86819	0.000109647			ENSDARG00000016260	-0.753327	0.313201	-2.40525	0.0161614
ENSDARG00000006758	2.04728	0.565238	3.62197	0.000292368			ENSDARG00000042112	-0.751493	0.226612	-3.31621	0.00091247
ENSDARG00000000069	2.05112	0.436724	4.69661	2.64511e-06			ENSDARG00000020738	-0.749704	0.344424	-2.17669	0.0295038
ENSDARG00000032618	2.0548	0.617361	3.32836	0.000873594			ENSDARG00000007943	-0.749685	0.344431	-2.17659	0.0295109
ENSDARG00000077762	2.05837	1.0284	2.00152	0.045336			ENSDARG00000020143	-0.749458	0.284006	-2.63888	0.00831808
ENSDARG00000037429	2.07086	0.779111	2.65798	0.00786117			ENSDARG00000002986	-0.74885	0.266032	-2.81489	0.00487939
ENSDARG00000063527	2.07706	0.564117	3.68197	0.000231436			ENSDARG00000020893	-0.748487	0.320456	-2.33569	0.0195073
ENSDARG00000040623	2.09232	0.881045	2.37482	0.0175576			ENSDARG00000090804	-0.748259	0.29742	-2.51583	0.0118752
ENSDARG00000015551	2.11026	0.200753	10.5117	7.63081e-26			ENSDARG00000061764	-0.748202	0.286041	-2.61572	0.00890405
ENSDARG00000102129	2.12136	0.864293	2.45444	0.0141104			ENSDARG00000061207	-0.747179	0.33917	-2.20296	0.0275973
ENSDARG00000024654	2.1236	0.758491	2.79977	0.00511384			ENSDARG00000059303	-0.746509	0.251994	-2.9624	0.00305246
ENSDARG00000102518	2.12452	1.07726	1.97215	0.048592			ENSDARG00000038290	-0.744981	0.313053	-2.37973	0.0173252
ENSDARG00000003909	2.13007	1.04945	2.0297	0.0423871			ENSDARG00000038076	-0.744629	0.219147	-3.39785	0.00067917
ENSDARG00000102808	2.13426	0.537217	3.97282	7.1028e-05			ENSDARG00000011299	-0.74413	0.26421	-2.81643	0.00485599
ENSDARG00000054619	2.13599	1.06994	1.99637	0.045894			ENSDARG00000070437	-0.743996	0.207342	-3.58825	0.000332899
ENSDARG00000078675	2.14159	0.39787	5.38263	7.34058e-08			ENSDARG00000003487	-0.743628	0.305887	-2.43105	0.0150551
ENSDARG00000012388	2.1452	0.342754	6.25874	3.88111e-10			ENSDARG00000013430	-0.74059	0.224388	-3.30048	0.000965195
ENSDARG00000069673	2.17085	0.329757	6.5832	4.60441e-11			ENSDARG00000105528	-0.740407	0.279009	-2.6537	0.0079614
ENSDARG00000008235	2.17612	0.542885	4.00843	6.11236e-05			ENSDARG00000103428	-0.740197	0.317207	-2.33348	0.0196228
ENSDARG00000103595	2.17757	0.565264	3.8523	0.000117011			ENSDARG00000071353	-0.739716	0.279567	-2.64593	0.00814664
ENSDARG00000060093	2.18883	0.452739	4.83463	1.33391e-06			ENSDARG00000013161	-0.738361	0.346925	-2.1283	0.0333119
ENSDARG00000059370	2.18943	0.670585	3.26496	0.00109479			ENSDARG00000059836	-0.73836	0.33455	-2.20703	0.0273123
ENSDARG00000104451	2.19451	0.374427	5.86099	4.60106e-09			ENSDARG00000063914	-0.738323	0.308638	-2.3922	0.0167477
ENSDARG00000023768	2.19503	0.45518	4.82233	1.41894e-06			ENSDARG00000100731	-0.738043	0.287424	-2.56778	0.0102351
ENSDARG00000063578	2.19805	0.747158	2.94189	0.00326219			ENSDARG00000092858	-0.73769	0.368436	-2.00222	0.0452612
ENSDARG00000055835	2.21698	0.676652	3.2764	0.00105141			ENSDARG00000016399	-0.737217	0.323354	-2.27991	0.0226131
ENSDARG00000075301	2.21996	0.895406	2.47928	0.0131648			ENSDARG00000077901	-0.736663	0.225412	-3.26807	0.00108285
ENSDARG00000058962	2.23176	0.826154	2.70139	0.00690502			ENSDARG00000039667	-0.736607	0.290661	-2.53425	0.0112688
ENSDARG00000042861	2.24453	0.804176	2.79109	0.0052531			ENSDARG00000013841	-0.736223	0.358415	-2.05411	0.039965
ENSDARG00000044540	2.24621	0.30275	7.41934	1.17701e-13			ENSDARG00000038785	-0.735989	0.349222	-2.10751	0.0350735
ENSDARG00000036074	2.24931	0.495458	4.53986	5.62928e-06			ENSDARG00000035325	-0.735095	0.285929	-2.5709	0.0101435
ENSDARG00000021582	2.24949	1.02491	2.19481	0.0281774			ENSDARG00000013729	-0.733153	0.244199	-3.00227	0.00267971
ENSDARG00000093006	2.2542	0.572197	3.93956	8.1631e-05			ENSDARG00000102456	-0.73071	0.210717	-3.46773	0.000524874
ENSDARG00000036239	2.25699	0.479217	4.70975	2.48022e-06			ENSDARG00000099970	-0.729477	0.232825	-3.13315	0.00172942
ENSDARG00000012506	2.26236	0.935618	2.41803	0.0156047			ENSDARG00000074572	-0.728107	0.254734	-2.8583	0.00425913
ENSDARG00000037961	2.26808	0.275709	8.22638	1.92963e-16			ENSDARG00000101024	-0.727403	0.298648	-2.43565	0.0148651
ENSDARG00000006447	2.27103	0.583853	3.88972	0.000100358			ENSDARG00000004697	-0.724863	0.347628	-2.08517	0.0370541
ENSDARG00000090457	2.27325	1.0553	2.15412	0.0312307			ENSDARG00000100075	-0.724567	0.321918	-2.25078	0.0243994
ENSDARG00000016598	2.27448	0.34315	6.62822	3.39749e-11			ENSDARG00000061553	-0.724113	0.362821	-1.99578	0.0459577
ENSDARG00000001733	2.28287	1.04683	2.18074	0.0292026			ENSDARG00000095705	-0.723443	0.366192	-1.97558	0.0482021
ENSDARG00000075752	2.29417	0.530283	4.32632	1.51623e-05			ENSDARG00000006642	-0.722152	0.299602	-2.41037	0.0159364
ENSDARG00000054050	2.30185	0.988657	2.32826	0.0198983			ENSDARG00000074756	-0.721984	0.243706	-2.96252	0.00305129
ENSDARG00000037012	2.3019	0.46647	4.93472	8.02671e-07			ENSDARG00000014244	-0.719384	0.315191	-2.28238	0.0224671
ENSDARG00000059558	2.32887	0.592325	3.93173	8.43352e-05			ENSDARG00000001777	-0.719171	0.253946	-2.83198	0.00462607
ENSDARG00000026369	2.33058	0.237103	9.82939	8.41268e-23			ENSDARG00000077815	-0.719018	0.318641	-2.25651	0.0240386
ENSDARG00000079296	2.33498	1.10933	2.10485	0.0353042			ENSDARG00000009390	-0.718924	0.348158	-2.06494	0.038929
ENSDARG00000071679	2.33591	0.425636	5.48804	4.06414e-08			ENSDARG00000037281	-0.718298	0.262225	-2.73924	0.00615808
ENSDARG00000039943	2.35426	0.866941	2.7156	0.00661568			ENSDARG00000102202	-0.717393	0.293828	-2.44154	0.0146246
ENSDARG00000032405	2.35461	0.541179	4.35089	1.35586e-05			ENSDARG00000103553	-0.716659	0.247343	-2.89743	0.0037623
ENSDARG00000018750	2.36311	0.648683	3.64293	0.000269547			ENSDARG00000059097	-0.716444	0.302265	-2.37025	0.0177758
ENSDARG00000042659	2.36369	0.776082	3.04567	0.00232163			ENSDARG00000105239	-0.715602	0.209181	-3.42098	0.000623967
ENSDARG00000092091	2.36452	0.476192	4.96546	6.85369e-07			ENSDARG00000045074	-0.714763	0.327462	-2.18274	0.0290551
ENSDARG00000017617	2.36551	0.292879	8.07675	6.65178e-16			ENSDARG00000057767	-0.714312	0.359853	-1.98501	0.0471431
ENSDARG00000033161	2.36855	0.9853	2.40389	0.0162217			ENSDARG00000025595	-0.713648	0.261696	-2.72702	0.00639097
ENSDARG00000095843	2.37159	0.85301	2.78026	0.00543153			ENSDARG00000068572	-0.713493	0.322983	-2.20907	0.0271698
ENSDARG00000030104	2.38225	0.733889	3.24606	0.00117014			ENSDARG00000070471	-0.713214	0.363177	-1.96382	0.0495508
ENSDARG00000022045	2.3832	1.15074	2.07101	0.0383579			ENSDARG00000028943	-0.711949	0.3496	-2.03647	0.0417033
ENSDARG00000055876	2.3927	0.336123	7.11853	1.09084e-12			ENSDARG00000016233	-0.710277	0.303258	-2.34216	0.0191726
ENSDARG00000040907	2.40351	0.915616	2.62501	0.00866454			ENSDARG00000012140	-0.710238	0.334859	-2.121	0.0339215
ENSDARG00000051925	2.40598	0.493914	4.87125	1.10895e-06			ENSDARG00000101861	-0.709987	0.315611	-2.24957	0.0244766
ENSDARG00000062108	2.42274	0.952141	2.54452	0.0109428			ENSDARG00000039578	-0.708992	0.276503	-2.56413	0.0103434
ENSDARG00000070497	2.42475	0.90409	2.68197	0.00731892			ENSDARG00000058230	-0.708565	0.276929	-2.55865	0.0105078
ENSDARG00000091727	2.43138	0.941591	2.5822	0.00981714			ENSDARG00000016280	-0.708334	0.283062	-2.5024	0.0123356
ENSDARG00000068397	2.44558	0.547415	4.46751	7.91358e-06			ENSDARG00000089480	-0.708001	0.302936	-2.33713	0.0194325
ENSDARG00000006456	2.44831	0.783679	3.12413	0.00178334			ENSDARG00000045776	-0.707776	0.221421	-3.19651	0.00139101
ENSDARG00000059729	2.45985	0.574511	4.28165	1.85516e-05			ENSDARG00000017882	-0.707345	0.251833	-2.80879	0.00497281
ENSDARG00000003757	2.46342	0.287579	8.56609	1.0706e-17			ENSDARG00000071211	-0.707323	0.31094	-2.27479	0.0229187
ENSDARG00000077875	2.47983	0.615073	4.03176	5.53597e-05			ENSDARG00000095050	-0.706408	0.3202	-2.20615	0.0273737
ENSDARG00000079216	2.48538	0.50283	4.9428	7.701e-07			ENSDARG00000056167	-0.704401	0.249259	-2.82598	0.00471356
ENSDARG00000025859	2.49189	0.988864	2.51996	0.0117369			ENSDARG00000100209	-0.703554	0.280087	-2.51192	0.0120078
ENSDARG00000101210	2.50081	0.641188	3.90027	9.60846e-05			ENSDARG00000023299	-0.700738	0.303132	-2.31166	0.0207962
ENSDARG00000040799	2.50097	0.840771	2.97461	0.0029336			ENSDARG00000099022	-0.700441	0.193695	-3.61622	0.000298942
ENSDARG00000006818	2.50372	0.392883	6.37269	1.85745e-10			ENSDARG00000015907	-0.699361	0.316212	-2.21169	0.0269884
ENSDARG00000020278	2.50895	0.934358	2.68521	0.00724843			ENSDARG00000099080	-0.696445	0.246174	-2.82908	0.00466823
ENSDARG00000045737	2.5126	0.563002	4.46287	8.08701e-06			ENSDARG00000008884	-0.695782	0.258988	-2.68654	0.00721953
ENSDARG00000051762	2.52563	1.24236	2.03293	0.0420601			ENSDARG00000007786	-0.695449	0.340256	-2.0439	0.0409635
ENSDARG00000037318	2.53232	0.316851	7.99216	1.32597e-15			ENSDARG00000099865	-0.695066	0.235986	-2.94537	0.00322569
ENSDARG00000094591	2.54817	1.13424	2.24658	0.0246666			ENSDARG00000036675	-0.692444	0.228979	-3.02405	0.00249418
ENSDARG00000021137	2.55101	0.715151	3.56709	0.000360961			ENSDARG00000036865	-0.692413	0.338032	-2.04837	0.0405241
ENSDARG00000079962	2.55356	0.586476	4.35408	1.33627e-05			ENSDARG00000013822	-0.692168	0.285681	-2.42288	0.0153982
ENSDARG00000018266	2.5642	0.35737	7.17519	7.22077e-13			ENSDARG00000053101	-0.691725	0.294915	-2.34551	0.0190012
ENSDARG00000111290	2.57367	0.446903	5.7589	8.46658e-09			ENSDARG00000025074	-0.687053	0.22327	-3.07723	0.00208932
ENSDARG00000010248	2.5752	0.835024	3.08398	0.00204249			ENSDARG00000099389	-0.686852	0.287278	-2.39089	0.0168074
ENSDARG00000105352	2.58351	1.08714	2.37643	0.0174809			ENSDARG00000102874	-0.686688	0.204972	-3.35015	0.000807666
ENSDARG00000103983	2.59479	0.575089	4.51197	6.42272e-06			ENSDARG00000042613	-0.686583	0.307865	-2.23014	0.0257378
ENSDARG00000078859	2.60676	0.373872	6.97234	3.11704e-12			ENSDARG00000100406	-0.685737	0.217163	-3.15771	0.00159011
ENSDARG00000092602	2.62648	1.18903	2.20892	0.0271805			ENSDARG00000087941	-0.685315	0.32152	-2.13148	0.0330493
ENSDARG00000097714	2.63577	1.18426	2.22568	0.0260359			ENSDARG00000040031	-0.685073	0.246246	-2.78207	0.00540128
ENSDARG00000089156	2.64273	0.960589	2.75116	0.00593854			ENSDARG00000056726	-0.684351	0.261625	-2.61577	0.00890268
ENSDARG00000105547	2.6478	0.74963	3.53214	0.000412204			ENSDARG00000055076	-0.683882	0.278814	-2.45282	0.0141741
ENSDARG00000077231	2.65632	0.478156	5.55534	2.77078e-08			ENSDARG00000017454	-0.68176	0.327196	-2.08365	0.0371925
ENSDARG00000040912	2.68304	0.46324	5.7919	6.95963e-09			ENSDARG00000033594	-0.681394	0.230786	-2.95249	0.00315222
ENSDARG00000037000	2.69092	0.311237	8.64589	5.33875e-18			ENSDARG00000099652	-0.681365	0.263035	-2.5904	0.00958641
ENSDARG00000059699	2.69814	0.861792	3.13085	0.00174302			ENSDARG00000022295	-0.681257	0.278935	-2.44235	0.0145921
ENSDARG00000010296	2.70582	1.163	2.32659	0.0199869			ENSDARG00000103672	-0.680885	0.185135	-3.67778	0.000235276
ENSDARG00000031095	2.72289	0.618402	4.40311	1.06711e-05			ENSDARG00000057218	-0.676047	0.247588	-2.73053	0.00632319
ENSDARG00000026053	2.73565	0.493356	5.54498	2.93991e-08			ENSDARG00000039887	-0.675365	0.283477	-2.38243	0.0171988
ENSDARG00000087832	2.74069	1.24609	2.19943	0.0278472			ENSDARG00000091367	-0.674757	0.279857	-2.41108	0.0159053
ENSDARG00000021184	2.76239	0.529131	5.22061	1.78331e-07			ENSDARG00000038695	-0.674114	0.295662	-2.28001	0.0226069
ENSDARG00000092726	2.76536	0.809514	3.41608	0.000635294			ENSDARG00000079544	-0.673897	0.323614	-2.08241	0.0373053
ENSDARG00000016733	2.76551	0.567546	4.87275	1.10056e-06			ENSDARG00000076939	-0.672598	0.291977	-2.3036	0.021245
ENSDARG00000039502	2.78399	1.27333	2.18639	0.028787			ENSDARG00000075346	-0.672035	0.291135	-2.30833	0.0209809
ENSDARG00000025615	2.80808	0.685695	4.09524	4.21735e-05			ENSDARG00000012141	-0.670883	0.274228	-2.44644	0.0144275
ENSDARG00000094730	2.84805	0.59265	4.80563	1.54269e-06			ENSDARG00000100374	-0.669102	0.247624	-2.70209	0.00689058
ENSDARG00000015355	2.88529	1.03856	2.77815	0.00546691			ENSDARG00000055885	-0.668151	0.319568	-2.0908	0.0365463
ENSDARG00000069980	2.89253	0.391805	7.38257	1.55265e-13			ENSDARG00000090544	-0.667677	0.316872	-2.10709	0.03511
ENSDARG00000069190	2.89377	1.33452	2.16839	0.0301289			ENSDARG00000078918	-0.667137	0.292347	-2.282	0.0224893
ENSDARG00000098586	2.9023	0.458089	6.33567	2.36311e-10			ENSDARG00000015918	-0.66697	0.318584	-2.09355	0.0363005
ENSDARG00000002509	2.90362	1.30829	2.21941	0.026459			ENSDARG00000033666	-0.666679	0.287596	-2.31811	0.0204432
ENSDARG00000035350	2.93398	1.16017	2.52892	0.0114415			ENSDARG00000070892	-0.665293	0.218796	-3.0407	0.00236031
ENSDARG00000070522	2.95739	1.35947	2.17539	0.0296006			ENSDARG00000030440	-0.664336	0.338776	-1.96099	0.0498806
ENSDARG00000008788	2.97481	0.569747	5.22127	1.77698e-07			ENSDARG00000020926	-0.663932	0.301967	-2.19869	0.0278998
ENSDARG00000101160	2.9851	1.31464	2.27066	0.0231677			ENSDARG00000059075	-0.663387	0.311376	-2.1305	0.0331301
ENSDARG00000076856	3.02223	1.46783	2.05897	0.039497			ENSDARG00000068478	-0.662264	0.307296	-2.15514	0.031151
ENSDARG00000063682	3.03071	1.05992	2.85938	0.00424466			ENSDARG00000005423	-0.661029	0.250176	-2.64225	0.00823565
ENSDARG00000035256	3.06032	0.946859	3.23208	0.00122894			ENSDARG00000023157	-0.659971	0.302436	-2.18219	0.0290958
ENSDARG00000052734	3.13221	1.14202	2.74268	0.00609395			ENSDARG00000027572	-0.657868	0.315954	-2.08216	0.0373276
ENSDARG00000077301	3.1328	0.917329	3.41514	0.000637502			ENSDARG00000040245	-0.657079	0.196501	-3.3439	0.000826096
ENSDARG00000096532	3.13651	1.09262	2.87063	0.00409661			ENSDARG00000098433	-0.656639	0.329745	-1.99135	0.0464422
ENSDARG00000103053	3.15523	1.46068	2.16012	0.0307634			ENSDARG00000086848	-0.656139	0.314063	-2.0892	0.03669
ENSDARG00000095142	3.20921	1.31751	2.43582	0.014858			ENSDARG00000075252	-0.656054	0.246336	-2.66325	0.00773893
ENSDARG00000103197	3.21086	1.22859	2.61345	0.00896328			ENSDARG00000010194	-0.652437	0.185468	-3.51779	0.000435161
ENSDARG00000089885	3.23109	0.815203	3.96354	7.38469e-05			ENSDARG00000016477	-0.652412	0.306295	-2.13001	0.0331708
ENSDARG00000075444	3.27072	0.531133	6.15799	7.36724e-10			ENSDARG00000055443	-0.651974	0.323302	-2.01661	0.0437362
ENSDARG00000053559	3.31661	1.56495	2.11931	0.0340642			ENSDARG00000029766	-0.651842	0.259623	-2.51073	0.0120483
ENSDARG00000074148	3.32287	1.06359	3.1242	0.00178287			ENSDARG00000058492	-0.651405	0.304109	-2.14201	0.0321924
ENSDARG00000056156	3.36961	0.614074	5.4873	4.0813e-08			ENSDARG00000095288	-0.649394	0.251251	-2.58464	0.00974806
ENSDARG00000090690	3.37375	0.998477	3.3789	0.000727768			ENSDARG00000100296	-0.647851	0.318192	-2.03603	0.041747
ENSDARG00000098832	3.39275	0.723579	4.68884	2.74761e-06			ENSDARG00000074191	-0.647055	0.310456	-2.08421	0.0371412
ENSDARG00000078069	3.41358	1.58129	2.15873	0.0308709			ENSDARG00000070432	-0.646734	0.29827	-2.16829	0.030137
ENSDARG00000062757	3.42645	1.53746	2.22865	0.0258372			ENSDARG00000040730	-0.646471	0.315764	-2.04732	0.0406267
ENSDARG00000102299	3.45029	0.949204	3.63493	0.000278061			ENSDARG00000063627	-0.645609	0.2562	-2.51995	0.0117373
ENSDARG00000015228	3.49396	0.356345	9.80499	1.07155e-22			ENSDARG00000016706	-0.644727	0.301325	-2.13964	0.0323839
ENSDARG00000056680	3.5126	1.00369	3.49968	0.000465815			ENSDARG00000002344	-0.644334	0.210775	-3.05697	0.00223588
ENSDARG00000011222	3.54954	0.706956	5.02087	5.14377e-07			ENSDARG00000014366	-0.64396	0.302303	-2.13018	0.033157
ENSDARG00000012125	3.55415	0.923119	3.85015	0.000118045			ENSDARG00000003087	-0.642599	0.28161	-2.28187	0.0224968
ENSDARG00000113858	3.55525	1.7096	2.07958	0.0375637			ENSDARG00000056862	-0.641059	0.325771	-1.96782	0.0490885
ENSDARG00000100986	3.56323	0.889966	4.00378	6.23381e-05			ENSDARG00000027065	-0.640791	0.316994	-2.02146	0.0432319
ENSDARG00000079010	3.56349	1.51812	2.34731	0.0189093			ENSDARG00000019420	-0.640684	0.258143	-2.48189	0.0130688
ENSDARG00000061093	3.57206	1.02518	3.48432	0.000493394			ENSDARG00000055383	-0.639594	0.301605	-2.12064	0.0339525
ENSDARG00000098194	3.59032	0.573348	6.26202	3.80033e-10			ENSDARG00000057484	-0.639342	0.254518	-2.51197	0.012006
ENSDARG00000056034	3.59116	1.21201	2.96298	0.00304677			ENSDARG00000098438	-0.63759	0.321785	-1.98141	0.0475448
ENSDARG00000070000	3.62035	0.982805	3.6837	0.000229876			ENSDARG00000000853	-0.63619	0.273404	-2.32692	0.0199695
ENSDARG00000102703	3.65847	1.84164	1.98653	0.0469742			ENSDARG00000057299	-0.633474	0.301044	-2.10426	0.035356
ENSDARG00000099207	3.73503	1.47952	2.52448	0.0115869			ENSDARG00000094590	-0.633236	0.285531	-2.21775	0.026572
ENSDARG00000114237	3.7764	1.37863	2.73923	0.00615827			ENSDARG00000103163	-0.633147	0.245399	-2.58007	0.00987813
ENSDARG00000053575	3.79416	1.04875	3.61777	0.00029715			ENSDARG00000071018	-0.63281	0.236419	-2.67665	0.00743634
ENSDARG00000061240	3.83245	1.0083	3.80091	0.000144166			ENSDARG00000043571	-0.631384	0.304999	-2.07012	0.0384412
ENSDARG00000105380	3.86281	0.797749	4.84214	1.28446e-06			ENSDARG00000071060	-0.630528	0.266461	-2.36631	0.0179666
ENSDARG00000097668	3.88258	1.83371	2.11734	0.0342313			ENSDARG00000003032	-0.62964	0.182908	-3.44239	0.000576593
ENSDARG00000041431	3.88284	1.75671	2.2103	0.0270846			ENSDARG00000007708	-0.629154	0.232991	-2.70034	0.00692688
ENSDARG00000094693	3.9334	1.06045	3.70919	0.000207923			ENSDARG00000020956	-0.628741	0.250627	-2.50867	0.0121188
ENSDARG00000060106	3.94131	0.894396	4.40667	1.04973e-05			ENSDARG00000018111	-0.628598	0.30404	-2.06749	0.0386885
ENSDARG00000087709	3.95282	1.126	3.51049	0.000447278			ENSDARG00000012609	-0.628436	0.320632	-1.95999	0.0499968
ENSDARG00000115875	3.9915	1.71865	2.32246	0.0202079			ENSDARG00000012603	-0.624966	0.29864	-2.09271	0.0363753
ENSDARG00000099370	4.01147	1.37071	2.92656	0.00342732			ENSDARG00000102020	-0.623515	0.291632	-2.13802	0.0325154
ENSDARG00000002255	4.03505	0.77741	5.19038	2.09862e-07			ENSDARG00000087421	-0.622671	0.202527	-3.0745	0.00210854
ENSDARG00000038386	4.04553	1.48529	2.72373	0.00645487			ENSDARG00000103432	-0.621764	0.305164	-2.03747	0.0416026
ENSDARG00000042221	4.16258	0.547203	7.60702	2.80496e-14			ENSDARG00000033440	-0.620931	0.237261	-2.61708	0.00886851
ENSDARG00000104370	4.16542	1.26426	3.29475	0.000985096			ENSDARG00000057419	-0.620755	0.291441	-2.12995	0.0331755
ENSDARG00000098090	4.20819	1.37605	3.05818	0.00222689			ENSDARG00000020595	-0.620114	0.26253	-2.36207	0.0181733
ENSDARG00000103762	4.21518	1.91736	2.19843	0.0279188			ENSDARG00000043719	-0.619584	0.267808	-2.31354	0.020693
ENSDARG00000113572	4.34088	2.09046	2.07652	0.0378457			ENSDARG00000009585	-0.618153	0.307418	-2.01079	0.0443477
ENSDARG00000022183	4.35498	1.74933	2.48951	0.0127919			ENSDARG00000098375	-0.618087	0.227045	-2.72231	0.0064828
ENSDARG00000099562	4.36924	2.21053	1.97656	0.0480918			ENSDARG00000005827	-0.61802	0.268291	-2.30354	0.0212483
ENSDARG00000079589	4.41427	1.27924	3.4507	0.000559128			ENSDARG00000100588	-0.615772	0.175557	-3.50753	0.000452284
ENSDARG00000041554	4.41926	1.6469	2.68337	0.00728833			ENSDARG00000103594	-0.614725	0.27128	-2.26601	0.0234505
ENSDARG00000042641	4.4722	0.878488	5.09079	3.56573e-07			ENSDARG00000071683	-0.614667	0.258786	-2.37519	0.0175397
ENSDARG00000055539	4.47895	1.72707	2.59338	0.00950367			ENSDARG00000092112	-0.61282	0.235883	-2.59798	0.00937744
ENSDARG00000075508	4.48117	2.01458	2.22437	0.0261233			ENSDARG00000062479	-0.612366	0.279358	-2.19205	0.0283762
ENSDARG00000102594	4.53975	1.79071	2.53516	0.0112396			ENSDARG00000029905	-0.610622	0.270876	-2.25425	0.0241806
ENSDARG00000073747	4.55805	1.61474	2.82278	0.00476099			ENSDARG00000002791	-0.606811	0.296819	-2.04438	0.0409162
ENSDARG00000076685	4.58429	2.33524	1.96309	0.0496352			ENSDARG00000005578	-0.606094	0.252181	-2.40341	0.0162429
ENSDARG00000109370	4.63109	2.00622	2.30837	0.0209785			ENSDARG00000053370	-0.604814	0.302512	-1.99931	0.0455752
ENSDARG00000094154	4.63644	1.95388	2.37294	0.017647			ENSDARG00000014569	-0.603728	0.225704	-2.67487	0.0074758
ENSDARG00000016886	4.64974	1.65046	2.81725	0.00484375			ENSDARG00000022399	-0.602914	0.241995	-2.49143	0.0127231
ENSDARG00000042452	4.65363	1.90344	2.44485	0.0144911			ENSDARG00000089372	-0.602153	0.264418	-2.27728	0.0227696
ENSDARG00000089201	4.71204	2.21604	2.12634	0.0334752			ENSDARG00000032175	-0.599347	0.246243	-2.43396	0.0149347
ENSDARG00000023759	4.72365	1.64368	2.87383	0.00405521			ENSDARG00000069109	-0.598046	0.27903	-2.14331	0.0320885
ENSDARG00000097984	4.77345	1.97258	2.4199	0.0155247			ENSDARG00000060089	-0.597254	0.290622	-2.05509	0.0398706
ENSDARG00000071518	4.81271	1.2806	3.75817	0.000171157			ENSDARG00000002758	-0.597152	0.280331	-2.13016	0.033158
ENSDARG00000083597	4.861	1.94583	2.49816	0.0124838			ENSDARG00000053136	-0.595624	0.253138	-2.35297	0.0186244
ENSDARG00000076294	5.01818	0.77428	6.48109	9.10621e-11			ENSDARG00000060489	-0.595044	0.297691	-1.99886	0.045623
ENSDARG00000094302	5.11713	2.07466	2.46649	0.0136444			ENSDARG00000029168	-0.594723	0.257688	-2.30792	0.0210034
ENSDARG00000116920	5.16382	1.85582	2.78251	0.00539405			ENSDARG00000020482	-0.590727	0.300684	-1.96461	0.0494589
ENSDARG00000069469	5.22069	1.89684	2.75232	0.00591753			ENSDARG00000040930	-0.589811	0.274273	-2.15045	0.0315195
ENSDARG00000036458	5.24775	1.55266	3.37984	0.000725269			ENSDARG00000037870	-0.589679	0.220201	-2.67791	0.00740835
ENSDARG00000102004	5.31548	1.87951	2.82812	0.00468227			ENSDARG00000102978	-0.589204	0.272673	-2.16084	0.0307077
ENSDARG00000000551	5.32015	0.76278	6.97468	3.06561e-12			ENSDARG00000042824	-0.58861	0.220462	-2.66989	0.0075876
ENSDARG00000117519	5.33282	1.61767	3.2966	0.00097863			ENSDARG00000046142	-0.588006	0.215901	-2.7235	0.00645939
ENSDARG00000000563	5.47193	1.81506	3.01474	0.00257198			ENSDARG00000014222	-0.587252	0.284363	-2.06515	0.0389085
ENSDARG00000112225	5.68191	1.421	3.99852	6.37389e-05			ENSDARG00000098368	-0.585533	0.266701	-2.19547	0.0281301
ENSDARG00000051892	6.0837	1.36407	4.45997	8.19719e-06			ENSDARG00000008947	-0.585389	0.240145	-2.43765	0.0147832
ENSDARG00000099732	6.63248	1.49149	4.44687	8.71296e-06
ENSDARG00000015559	8.68913	1.96563	4.42053	9.84569e-06
