# Supplementary material for: Effects of Nutritionally Induced Obesity on Metabolic Pathways of Zebrafish
Source: Int J Mol Sci. 2023 Jan 17;24(3):1850. doi: 10.3390/ijms24031850 (PMC9914946; doi:10.3390/ijms24031850)
Supplement: Supplementary file 1 [file ijms-24-01850-s001.zip › Supplementary materials/Table S2 VENN analysis results of DEGs.xlsx.xlsx]

## Sheet: Sheet1
1307 common elements in "a"				1320 common elements in "b"				864 common elements in "c"
Ensembl Gene ID	Gene Symbol	log2FoldChange		Ensembl Gene ID	Gene Symbol	log2FoldChange		Ensembl Gene ID	Gene Symbol	log2FoldChange (DIO)	log2FoldChange (HFD)
ENSDARG00000117786	CABZ01072848.1	-3.45512		ENSDARG00000117632	CU019646.1	-3.90732		ENSDARG00000001234	map4k2	1.19752	0.824352
ENSDARG00000117011	ewsr1b	6.44317		ENSDARG00000117550	LO018168.1	1.29979		ENSDARG00000001754	noc2l	-1.77244	-1.15799
ENSDARG00000116649	ube2e1	-0.658536		ENSDARG00000117519	CABZ01117357.1	5.33282		ENSDARG00000001777	nup155	-1.3875	-0.719171
ENSDARG00000116491	h2az2b	-0.770967		ENSDARG00000117329	CABZ01113815.1	0.801873		ENSDARG00000001910	rorab	-0.948378	-1.2328
ENSDARG00000116300	zgc:165515	-3.17317		ENSDARG00000117001	CABZ01086812.1	-0.904145		ENSDARG00000002071	adss2	1.12367	1.26501
ENSDARG00000116047	CU459094.3	4.03679		ENSDARG00000117000	AL929536.6	1.08686		ENSDARG00000002264	mrpl41	-0.953225	-1.20414
ENSDARG00000115987	srp14	-1.11699		ENSDARG00000116920	BX465848.2	5.16382		ENSDARG00000002487	noc3l	-1.82661	-0.962468
ENSDARG00000115832	LO018490.1	1.09424		ENSDARG00000116751	BX537263.5	-3.41697		ENSDARG00000002523	hsdl2	1.10176	0.848477
ENSDARG00000114920	TTC28	1.34433		ENSDARG00000116712	CABZ01061894.1	0.769156		ENSDARG00000002710	ncl	-0.988804	-1.26706
ENSDARG00000114454	CR762483.1	1.67193		ENSDARG00000116058	rhoac	0.585277		ENSDARG00000002764	miox	-1.15567	-1.13397
ENSDARG00000114425	med8	-0.858233		ENSDARG00000115978	AL935186.10	-5.16407		ENSDARG00000002791	atp1a1a.1	-0.631916	-0.606811
ENSDARG00000114022	WDR1	-0.60253		ENSDARG00000115956	CABZ01044281.1	1.80317		ENSDARG00000002897	si:ch211-160o17.2	1.78236	1.63758
ENSDARG00000112909	ZNF462	1.23242		ENSDARG00000115875	si:ch211-113a14.19	3.9915		ENSDARG00000002986	gda	-1.66379	-0.74885
ENSDARG00000112691	st7	-1.04616		ENSDARG00000115762	AL929536.5	1.04554		ENSDARG00000003207	mterf3	-1.20458	-1.22615
ENSDARG00000112667	tp53rk	-1.09809		ENSDARG00000115752	CABZ01028768.1	-2.29433		ENSDARG00000003320	fam91a1	0.819422	0.732906
ENSDARG00000112651	CU182823.2	3.6556		ENSDARG00000114976	CABZ01065416.1	1.97141		ENSDARG00000003487	nup93	-0.949339	-0.743628
ENSDARG00000112579	cmss1	-1.22203		ENSDARG00000114910	FO704772.2	-1.45025		ENSDARG00000003576	klhl32	1.83161	1.65039
ENSDARG00000112476	surf2	-1.22155		ENSDARG00000114237	bcl2l16	3.7764		ENSDARG00000003811	plxnb2a	0.809287	0.682665
ENSDARG00000111362	CABZ01050062.1	0.630923		ENSDARG00000113977	fthl29	-3.86181		ENSDARG00000003869	decr1	1.46018	1.33242
ENSDARG00000111123	BX537263.1	-2.2709		ENSDARG00000113858	AL928650.4	3.55525		ENSDARG00000004078	acsl4a	-0.779191	-0.828376
ENSDARG00000110545	CABZ01113373.1	1.04068		ENSDARG00000113739	CABZ01055489.1	-4.67249		ENSDARG00000004094	acsbg2	-0.925797	-0.910099
ENSDARG00000110528	sypa	2.39035		ENSDARG00000113572	si:dkey-102c8.3	4.34088		ENSDARG00000004218	rnd1b	1.25386	0.81584
ENSDARG00000110315	CT583728.11	-3.36076		ENSDARG00000113526	BX548011.3	-1.55244		ENSDARG00000004343	nelfe	1.0115	0.844463
ENSDARG00000110105	CABZ01044235.1	1.32261		ENSDARG00000113183	CABZ01078858.1	1.6591		ENSDARG00000004402	elovl6	2.77503	1.76108
ENSDARG00000109715	sncgb	2.25408		ENSDARG00000112308	BX537263.2	-4.51675		ENSDARG00000004405	snx10a	-1.70342	-1.45932
ENSDARG00000109055	ftr81	-5.05256		ENSDARG00000112225	BX469912.9	5.68191		ENSDARG00000004415	tcf7l2	1.06674	0.986741
ENSDARG00000105782	CABZ01081777.1	-3.08655		ENSDARG00000112045	AXL	0.994887		ENSDARG00000004672	ptk2ab	0.746059	0.908505
ENSDARG00000105445	CR769769.2	-0.878273		ENSDARG00000111612	mapkapk3	1.25635		ENSDARG00000004806	grwd1	-1.09703	-1.05718
ENSDARG00000105293	srsf4	-0.630761		ENSDARG00000111290	ERG28	2.57367		ENSDARG00000004830	flot2a	0.743522	0.851752
ENSDARG00000105241	btr26	1.43925		ENSDARG00000110963	trib1	-1.78198		ENSDARG00000004930	lmo7a	1.2593	1.7713
ENSDARG00000105214	agtpbp1	0.946287		ENSDARG00000110878	si:dkey-28k24.2	-2.86334		ENSDARG00000005163	efr3a	0.837875	0.779209
ENSDARG00000105159	hdac8	0.79809		ENSDARG00000110366	FO904880.1	1.80174		ENSDARG00000005320	nipsnap1	0.740406	1.24834
ENSDARG00000105151	cyp2k21	1.19135		ENSDARG00000109443	EML4	0.832281		ENSDARG00000005355	larp6a	-2.06258	-2.16223
ENSDARG00000105096	si:ch1073-67j19.1	-2.82297		ENSDARG00000109370	hist1h2ba	4.63109		ENSDARG00000005772	tsr2	-1.69907	-1.28327
ENSDARG00000105046	ccnf	-1.54231		ENSDARG00000106529	dut	0.794273		ENSDARG00000005861	ralgapa2	0.649988	0.84103
ENSDARG00000105022	KCNJ10	3.69224		ENSDARG00000106158	TP53I3	0.805595		ENSDARG00000005894	slc7a9	-1.91539	-1.45901
ENSDARG00000105012	utp23	-0.920034		ENSDARG00000105693	CR354588.1	-0.846627		ENSDARG00000006003	mycla	-2.62502	-3.31786
ENSDARG00000104956	si:dkey-165o8.2	-3.14912		ENSDARG00000105636	BX323797.3	-1.39319		ENSDARG00000006038	aebp2	-0.950816	-0.879858
ENSDARG00000104856	C7H19orf12	1.43478		ENSDARG00000105568	si:ch211-194p6.10	-2.06435		ENSDARG00000006220	ugt1a1	1.10862	-1.08648
ENSDARG00000104848	cdkal1	-1.37983		ENSDARG00000105528	si:dkey-86l18.10	-0.740407		ENSDARG00000006266	stat1a	0.927844	0.973826
ENSDARG00000104839	mansc1	3.08125		ENSDARG00000105411	si:ch211-113d11.5	-1.46977		ENSDARG00000006299	arhgef7a	-2.92029	-3.21354
ENSDARG00000104835	map3k4	0.663174		ENSDARG00000105403	abcc6b.1	-1.45604		ENSDARG00000006392	exosc9	-2.67692	-1.57148
ENSDARG00000104809	top1mt	-1.40186		ENSDARG00000105380	fgl1	3.86281		ENSDARG00000006427	fabp2	-3.77784	-3.61387
ENSDARG00000104732	mlycd	0.774059		ENSDARG00000105321	aspscr1	0.748223		ENSDARG00000006567	dus4l	-0.985161	-0.909822
ENSDARG00000104730	si:dkey-33b17.3	2.95291		ENSDARG00000105279	si:ch211-108c17.2	1.53821		ENSDARG00000006642	drg2	-0.846856	-0.722152
ENSDARG00000104718	CU570769.3	2.18412		ENSDARG00000105249	si:dkey-65b13.9	-2.73233		ENSDARG00000006758	fam234b	1.5214	2.04728
ENSDARG00000104702	cat	0.752565		ENSDARG00000105239	ecm1b	-0.715602		ENSDARG00000006840	gnmt	-0.613937	-0.79103
ENSDARG00000104693	il6st	0.60702		ENSDARG00000105144	znf1130	-4.30266		ENSDARG00000006921	lrp5	-0.978597	-1.2135
ENSDARG00000104674	cct2	-1.01924		ENSDARG00000105142	tcirg1b	0.809607		ENSDARG00000007099	cx43.4	-3.49799	-3.19348
ENSDARG00000104654	leap2	2.53171		ENSDARG00000104961	ghrhra	-3.95134		ENSDARG00000007130	mrto4	-1.79258	-0.86818
ENSDARG00000104593	cyp2k18	1.6203		ENSDARG00000104953	stt3a	1.36094		ENSDARG00000007678	ttyh3b	1.16903	1.39802
ENSDARG00000104531	zcchc4	-1.885		ENSDARG00000104937	PTPRD	0.755876		ENSDARG00000007918	ttc27	-2.23251	-1.24136
ENSDARG00000104508	slc10a7	-1.04154		ENSDARG00000104906	mtr	1.2772		ENSDARG00000008068	tma16	-0.95834	-1.05939
ENSDARG00000104293	mhc1zka	2.57646		ENSDARG00000104901	ostc	2.00916		ENSDARG00000008100	slc7a10a	-1.95597	1.59114
ENSDARG00000104227	nop10	-1.33579		ENSDARG00000104895	BX004857.1	-5.05175		ENSDARG00000008457	faah2a	1.39302	0.849985
ENSDARG00000104222	inppl1a	0.732127		ENSDARG00000104831	cep192	-0.867575		ENSDARG00000008740	esf1	-1.29717	-0.917408
ENSDARG00000104217	gpc2	-3.20049		ENSDARG00000104789	dele1	-0.850418		ENSDARG00000008765	tmed5	-1.15409	-1.03808
ENSDARG00000104173	tufm	-1.06909		ENSDARG00000104773	junbb	-1.21522		ENSDARG00000008788	camk1gb	3.03668	2.97481
ENSDARG00000104114	kmt5ab	-2.76911		ENSDARG00000104768	akap17a	-1.00168		ENSDARG00000008816	glud1a	1.22412	1.14511
ENSDARG00000104108	slco1d1	0.754088		ENSDARG00000104701	map7d1b	0.792674		ENSDARG00000008867	rap1b	0.746005	0.628491
ENSDARG00000104071	hikeshi	-0.903516		ENSDARG00000104696	apooa	1.07416		ENSDARG00000009585	papola	-0.600723	-0.618153
ENSDARG00000104054	mlxipl	0.946213		ENSDARG00000104660	si:ch73-132f6.5	0.944888		ENSDARG00000009612	chia.3	-6.79653	-5.55021
ENSDARG00000104024	ccdc137	-1.02621		ENSDARG00000104659	WARS1	1.57228		ENSDARG00000009779	mcl1a	-1.0474	-1.51268
ENSDARG00000104011	rps17	-0.699844		ENSDARG00000104596	gtf2a1l	0.973617		ENSDARG00000009942	cdc6	-2.539	-2.90214
ENSDARG00000103962	add1	0.894903		ENSDARG00000104581	tom1	1.10154		ENSDARG00000010078	nup133	-0.798945	-0.913107
ENSDARG00000103799	kars1	-0.780287		ENSDARG00000104576	ENSDARG00000104576	-1.34413		ENSDARG00000010194	eif4bb	-0.668191	-0.652437
ENSDARG00000103761	ugt1b6p	2.69375		ENSDARG00000104537	cox7c	0.595446		ENSDARG00000010246	prmt1	-1.93321	-1.10558
ENSDARG00000103746	mapkbp1	1.16501		ENSDARG00000104451	slc39a7	2.19451		ENSDARG00000010296	kcnh6b	2.68762	2.70582
ENSDARG00000103551	rnf213b	1.14013		ENSDARG00000104431	slc1a3a	-0.81626		ENSDARG00000010641	slc20a1b	-1.00144	0.79128
ENSDARG00000103484	pkdc	-1.47427		ENSDARG00000104413	rogdi	0.697239		ENSDARG00000010862	amt	0.799632	0.704027
ENSDARG00000103478	nsun6	-2.59776		ENSDARG00000104347	rtn4b	1.28561		ENSDARG00000011170	ndrg2	1.57175	0.844424
ENSDARG00000103466	ccl35.1	1.85265		ENSDARG00000104267	postnb	1.16083		ENSDARG00000011222	ccdc28b	2.91161	3.54954
ENSDARG00000103422	usp10	-0.875801		ENSDARG00000104266	si:dkey-29m1.2	1.99894		ENSDARG00000011299	blzf1	-0.836491	-0.74413
ENSDARG00000103404	uchl5	-0.933581		ENSDARG00000104255	arhgap27	1.17242		ENSDARG00000011422	ryr1a	3.58548	1.84224
ENSDARG00000103285	CCDC134	3.1149		ENSDARG00000104172	diabloa	-1.16331		ENSDARG00000011583	cry1b	-1.42308	-1.74538
ENSDARG00000103251	sh3pxd2b	0.988937		ENSDARG00000104129	si:dkey-23n7.10	-1.04552		ENSDARG00000011600	epha4b	1.00912	0.887875
ENSDARG00000103211	si:dkey-19b23.8	1.98138		ENSDARG00000104126	ccpg1	1.41228		ENSDARG00000011609	FOXK2	-1.24519	-1.20421
ENSDARG00000103205	si:ch211-161f7.2	3.08657		ENSDARG00000104119	kalrna	1.64586		ENSDARG00000011611	actr1	0.671416	0.808984
ENSDARG00000102997	rrn3	-1.24227		ENSDARG00000104105	ttf2	1.08917		ENSDARG00000011618	slc26a2	-1.66121	-1.6291
ENSDARG00000102977	cant1b	1.0224		ENSDARG00000104066	dnaja2a	-0.808642		ENSDARG00000011648	snrpd1	-1.62837	-1.21399
ENSDARG00000102975	nsg2	3.29496		ENSDARG00000104028	si:dkey-74k8.3	-1.09397		ENSDARG00000011693	ttc36	-0.615186	-1.02192
ENSDARG00000102885	rsu1	1.26842		ENSDARG00000103983	slc30a10	2.59479		ENSDARG00000011703	clocka	0.854969	0.789809
ENSDARG00000102641	CR925761.3	3.56322		ENSDARG00000103979	calr3a	0.932806		ENSDARG00000011783	stag2a	0.796405	0.736866
ENSDARG00000102618	utp18	-1.05928		ENSDARG00000103978	sh3bp5b	-2.21768		ENSDARG00000012388	cox4i1l	2.15215	2.1452
ENSDARG00000102608	zgc:109986	-1.47332		ENSDARG00000103957	aamdc	-1.4617		ENSDARG00000012485	aurka	-3.7161	-2.8266
ENSDARG00000102587	mios	-0.692573		ENSDARG00000103917	znf185	-1.18195		ENSDARG00000012506	rnpep	2.78212	2.26236
ENSDARG00000102568	si:ch73-106k19.2	4.59673		ENSDARG00000103824	hint1	0.900534		ENSDARG00000012776	smarca1	1.10891	1.00967
ENSDARG00000102471	trak2	0.671909		ENSDARG00000103775	thbs1a	2.04349		ENSDARG00000012777	nucks1b	0.606499	0.745628
ENSDARG00000102453	slc1a2b	2.46414		ENSDARG00000103740	fundc2	0.830977		ENSDARG00000012820	nop56	-1.42079	-1.15562
ENSDARG00000102452	eif3ha	-0.725612		ENSDARG00000103725	znf341	1.17631		ENSDARG00000012866	picalma	0.646516	0.591702
ENSDARG00000102375	si:ch211-204c21.1	-2.73669		ENSDARG00000103672	cirbpa	-0.680885		ENSDARG00000013161	zgc:55558	-0.780304	-0.738361
ENSDARG00000102216	dlg1l	0.628021		ENSDARG00000103606	ndst1b	0.668232		ENSDARG00000013457	mtrex	-1.34821	-0.936758
ENSDARG00000102144	eef1akmt2	-1.69514		ENSDARG00000103595	sfxn5a	2.17757		ENSDARG00000013729	srsf6a	-1.00885	-0.733153
ENSDARG00000102143	btr24	2.72168		ENSDARG00000103451	CABZ01042594.1	0.945607		ENSDARG00000013741	lancl1	1.15391	0.871532
ENSDARG00000102141	ptpn12	-1.04282		ENSDARG00000103403	sar1b	0.812082		ENSDARG00000013763	rrbp1a	-1.59014	1.14664
ENSDARG00000102128	eps8a	-1.08945		ENSDARG00000103311	fbln1	-2.68405		ENSDARG00000013776	thop1	-1.65255	-1.3643
ENSDARG00000102091	CABZ01052576.1	0.905661		ENSDARG00000103295	cyp3a65	-1.22946		ENSDARG00000013777	ppp1r13l	1.02656	1.49812
ENSDARG00000102087	pop1	-1.68356		ENSDARG00000103266	ogal	1.06751		ENSDARG00000013822	anapc16	-0.720194	-0.692168
ENSDARG00000102082	nr3c2	1.81839		ENSDARG00000103197	si:ch211-227e10.1	3.21086		ENSDARG00000013860	ptpmt1	-1.80374	-1.00718
ENSDARG00000102050	MCOLN3	-4.77804		ENSDARG00000103195	dync1i2b	1.10611		ENSDARG00000013892	sorl1	0.828599	0.677028
ENSDARG00000101999	cog3	-0.75866		ENSDARG00000103149	cog6	0.772644		ENSDARG00000013933	XRCC2	-2.3574	-2.76605
ENSDARG00000101986	irf6	0.809218		ENSDARG00000103057	zfhx3	1.21926		ENSDARG00000013973	pex3	0.787723	0.761741
ENSDARG00000101894	stk10	0.824976		ENSDARG00000103053	CR383680.2	3.15523		ENSDARG00000013997	ern1	-1.29193	-1.24989
ENSDARG00000101877	rbm34	-1.15163		ENSDARG00000102998	taf6	1.81257		ENSDARG00000014039	si:dkeyp-93d12.1	-6.06649	-3.68733
ENSDARG00000101794	atp6v0e1	0.812328		ENSDARG00000102986	csf1ra	0.982698		ENSDARG00000014106	cfl2	-0.845235	-0.836817
ENSDARG00000101791	kyat3	-1.25814		ENSDARG00000102978	eif4a3	-0.589204		ENSDARG00000014244	rbmx	-0.81103	-0.719384
ENSDARG00000101462	setdb2	-1.45493		ENSDARG00000102877	bphl	1.14757		ENSDARG00000014329	npm1a	-2.04451	-0.984742
ENSDARG00000101423	cyp2y3	1.26376		ENSDARG00000102874	immt	-0.686688		ENSDARG00000014463	usf1l	0.813557	0.853202
ENSDARG00000101347	CABZ01068251.1	-1.35981		ENSDARG00000102822	pam16	-0.934781		ENSDARG00000014506	tmem126a	-0.964871	-1.02655
ENSDARG00000101332	uba2	-0.713124		ENSDARG00000102808	calr3b	2.13426		ENSDARG00000014554	ppp1r3cb	-0.92863	-0.953975
ENSDARG00000101289	slc29a1a	-3.19888		ENSDARG00000102793	slc16a6a	-0.990243		ENSDARG00000014569	hnrnpr	-0.714512	-0.603728
ENSDARG00000101282	zswim6	1.57174		ENSDARG00000102774	znf687a	-0.856905		ENSDARG00000014571	ctnnb1	0.690552	1.06762
ENSDARG00000101259	hgh1	-1.15697		ENSDARG00000102746	tmem39a	0.925249		ENSDARG00000014655	itpr1a	1.31694	1.36983
ENSDARG00000101244	gli1	-1.42364		ENSDARG00000102741	sumo2b	-0.775452		ENSDARG00000014727	acox1	0.974027	0.775822
ENSDARG00000101239	hsd17b4	0.598177		ENSDARG00000102679	FP074874.1	-2.44265		ENSDARG00000014891	robo2	0.902237	1.00947
ENSDARG00000101220	polrmt	-0.873879		ENSDARG00000102594	zgc:194627	4.53975		ENSDARG00000015111	ddx39ab	-1.63443	-0.827086
ENSDARG00000101199	rbp4	-0.973838		ENSDARG00000102518	CR855206.3	2.12452		ENSDARG00000015236	pycr3	-1.81627	-1.51096
ENSDARG00000101081	ptprub	1.93678		ENSDARG00000102506	lrp2a	-2.59891		ENSDARG00000015239	prpf19	-1.32781	-0.991902
ENSDARG00000101061	eif2a	-0.668858		ENSDARG00000102436	si:ch211-194b1.1	-1.19301		ENSDARG00000015524	prps1a	-1.06801	-0.984456
ENSDARG00000101018	ptdss2	-0.67965		ENSDARG00000102412	eci2	0.628173		ENSDARG00000015543	s100a1	-4.98648	-3.34923
ENSDARG00000101014	slco1f4	-5.234		ENSDARG00000102406	si:ch211-165e15.1	1.3713		ENSDARG00000015551	fth1a	0.83942	2.11026
ENSDARG00000100909	zgc:173581	1.24684		ENSDARG00000102387	slc39a14	0.98542		ENSDARG00000015638	gemin2	-1.46658	-0.997181
ENSDARG00000100904	CABZ01109021.1	1.18288		ENSDARG00000102377	slc6a16b	1.02592		ENSDARG00000015657	zgc:77112	-3.12287	-3.18607
ENSDARG00000100850	rnf103	0.753139		ENSDARG00000102299	cxcl8b.1	3.45029		ENSDARG00000015676	nmd3	-2.01397	-1.07369
ENSDARG00000100753	CABZ01076275.1	0.948238		ENSDARG00000102252	USP34	0.78626		ENSDARG00000015759	tspan7	1.05786	0.701555
ENSDARG00000100741	cdc20	-3.42992		ENSDARG00000102202	phospho2	-0.717393		ENSDARG00000015907	dcbld1	-1.05868	-0.699361
ENSDARG00000100711	CR855206.2	-2.17677		ENSDARG00000102176	pla1a	1.19702		ENSDARG00000015918	dlat	-0.766645	-0.66697
ENSDARG00000100693	ddr2a	1.26026		ENSDARG00000102110	CABZ01080375.1	1.38528		ENSDARG00000016011	gpcpd1	-2.04765	-0.983012
ENSDARG00000100660	si:ch73-252i11.1	0.711985		ENSDARG00000102105	dad1	1.5351		ENSDARG00000016058	fibpa	-0.908199	-0.891401
ENSDARG00000100614	zgc:171497	-4.29202		ENSDARG00000102071	slc25a47b	1.42063		ENSDARG00000016085	mbnl3	1.31537	0.904974
ENSDARG00000100599	c1s	0.588474		ENSDARG00000102048	slc25a43	-2.0293		ENSDARG00000016093	qtrt2	-1.4815	-1.08995
ENSDARG00000100555	aqp11	0.982949		ENSDARG00000102035	slc52a2	1.18418		ENSDARG00000016260	fxr2	-0.687782	-0.753327
ENSDARG00000100540	CABZ01114105.1	-2.24251		ENSDARG00000102020	pnpla3	-0.623515		ENSDARG00000016301	zgc:65894	1.07205	1.25244
ENSDARG00000100528	map1lc3c	-3.15781		ENSDARG00000102004	apoea	5.31548		ENSDARG00000016399	riok1	-0.863483	-0.737217
ENSDARG00000100513	rps27l	0.821416		ENSDARG00000101948	si:ch211-223g7.6	-4.31751		ENSDARG00000016477	eif4a2	-0.815201	-0.652412
ENSDARG00000100366	si:dkey-102m7.3	-1.64663		ENSDARG00000101878	kdf1b	-0.789701		ENSDARG00000016479	ugt5a1	-1.6185	-1.4938
ENSDARG00000100349	prkacaa	0.862337		ENSDARG00000101861	cyp2k19	-0.709987		ENSDARG00000016513	setd3	-1.10703	-1.23408
ENSDARG00000100324	AL627305.1	4.24488		ENSDARG00000101859	mnta	-0.75748		ENSDARG00000016538	zgc:55888	-4.06922	-3.1657
ENSDARG00000100280	znfx1	1.0173		ENSDARG00000101858	ENSDARG00000101858	1.94625		ENSDARG00000016573	mroh1	-0.921595	-1.08787
ENSDARG00000100260	them6	-1.19635		ENSDARG00000101749	zgc:92161	1.11762		ENSDARG00000016611	scrn3	0.857524	1.16272
ENSDARG00000100242	dph5	-0.949558		ENSDARG00000101636	zgc:64201	1.86675		ENSDARG00000016630	tprb	-1.05214	-0.775661
ENSDARG00000100227	SLC7A1	-3.82973		ENSDARG00000101627	ssr1	1.25756		ENSDARG00000016687	acadvl	0.70883	0.882356
ENSDARG00000100206	klhdc4	-1.03624		ENSDARG00000101616	arfgap1	0.714632		ENSDARG00000016704	pbld	1.11911	0.873572
ENSDARG00000100181	lamp1a	0.768145		ENSDARG00000101560	psma1	0.626348		ENSDARG00000016706	atic	-1.37306	-0.644727
ENSDARG00000100157	tamm41	-1.62011		ENSDARG00000101557	scarb1	-1.33421		ENSDARG00000017126	ilvbl	1.11925	0.873236
ENSDARG00000100143	lrp6	0.7654		ENSDARG00000101534	rab3db	1.05144		ENSDARG00000017454	nup50	-0.933967	-0.68176
ENSDARG00000099928	chrm5a	1.66147		ENSDARG00000101323	trnau1apa	-0.766313		ENSDARG00000017500	rock2a	1.00763	0.833875
ENSDARG00000099833	fbxo7	0.61689		ENSDARG00000101256	CABZ01085052.1	0.692658		ENSDARG00000017590	nit2	1.70228	1.57323
ENSDARG00000099811	si:dkey-203a12.7	-2.51503		ENSDARG00000101216	meaf6	-0.775724		ENSDARG00000017617	alg6	1.11007	2.36551
ENSDARG00000099757	wdr47b	1.20058		ENSDARG00000101210	glg1b	2.50081		ENSDARG00000017675	utp4	-2.1558	-1.71973
ENSDARG00000099745	baz1a	-1.38317		ENSDARG00000101190	cyp2k8	-2.33534		ENSDARG00000017728	phb2b	-0.826743	-0.934475
ENSDARG00000099667	snrpg	-1.15367		ENSDARG00000101160	apoa4a	2.9851		ENSDARG00000017762	srrt	-0.964968	-0.993175
ENSDARG00000099631	cmtm6	0.83262		ENSDARG00000101115	med30	0.973728		ENSDARG00000017780	rorcb	-1.12916	-0.787698
ENSDARG00000099566	lmbrd2a	-0.652934		ENSDARG00000101074	glud1b	-1.20348		ENSDARG00000018002	eci1	1.35659	0.699083
ENSDARG00000099431	med24	-1.55714		ENSDARG00000101047	rtcb	0.944948		ENSDARG00000018174	gnai2a	0.685751	0.992006
ENSDARG00000099425	CABZ01073265.1	0.954656		ENSDARG00000100954	wars1	1.54909		ENSDARG00000018361	sult1st3	-0.658369	-1.05569
ENSDARG00000099419	CABZ01025780.1	1.67281		ENSDARG00000100952	wu:fj16a03	-1.05548		ENSDARG00000018459	msrb2	1.35577	0.869279
ENSDARG00000099396	rbpms	-3.55922		ENSDARG00000100947	mafk	-1.86829		ENSDARG00000018478	agxtb	-1.05398	-2.08958
ENSDARG00000099375	poldip3	-0.628482		ENSDARG00000100823	selenok	1.79759		ENSDARG00000018494	smn1	-1.26653	-1.13326
ENSDARG00000099291	lsr	-0.680799		ENSDARG00000100789	plgrkt	1.11659		ENSDARG00000018621	slc6a19a.1	-4.05034	-5.04967
ENSDARG00000099280	utp20	-1.32995		ENSDARG00000100747	GUCA1A	-2.39582		ENSDARG00000018693	cdh2	0.626649	0.913057
ENSDARG00000099257	si:ch73-119p20.1	3.24378		ENSDARG00000100742	reep5	1.42365		ENSDARG00000018750	npr1b	1.84616	2.36311
ENSDARG00000099203	atp1b2a	1.358		ENSDARG00000100731	zgc:101540	-0.738043		ENSDARG00000018809	abhd3	1.10798	1.4053
ENSDARG00000099194	CABZ01058261.1	-2.22637		ENSDARG00000100691	prss35	-1.42649		ENSDARG00000019033	tmem59	0.753616	0.668402
ENSDARG00000099186	slc1a5	-1.323		ENSDARG00000100690	si:ch211-256e16.11	1.68286		ENSDARG00000019231	sptan1	0.934075	1.05219
ENSDARG00000099178	ABCD2	-3.50109		ENSDARG00000100583	hid1b	1.19976		ENSDARG00000019233	nln	-5.67677	-5.14369
ENSDARG00000099175	hmgb1a	0.635309		ENSDARG00000100564	sil1	1.32726		ENSDARG00000019274	rasd1	-1.68079	-1.64291
ENSDARG00000099152	si:dkey-190j3.2	-4.25768		ENSDARG00000100524	abca3b	0.60801		ENSDARG00000019383	cdc42bpb	0.895936	0.586174
ENSDARG00000099148	bzw1b	-1.25917		ENSDARG00000100514	cfap20	0.839268		ENSDARG00000019426	trioa	0.779784	1.29393
ENSDARG00000099106	afmid	0.874184		ENSDARG00000100419	ints1	-0.833729		ENSDARG00000019498	cry5	-1.273	-1.45989
ENSDARG00000099091	CU929418.1	-2.71511		ENSDARG00000100400	FO704610.1	-1.42984		ENSDARG00000019507	mcm5	-2.05511	-1.76993
ENSDARG00000099078	FO905040.1	-2.7951		ENSDARG00000100381	rock2bl	-1.85041		ENSDARG00000019525	tbcelb	1.51385	1.43631
ENSDARG00000099076	CU467646.4	-3.60578		ENSDARG00000100375	timm23b	1.18442		ENSDARG00000019532	fads2	0.915448	1.07571
ENSDARG00000099056	CABZ01065076.1	1.26259		ENSDARG00000100374	txnrd3	-0.669102		ENSDARG00000019644	ldhba	-1.36729	-1.65073
ENSDARG00000098955	ssh2b	0.754621		ENSDARG00000100296	pja2	-0.647851		ENSDARG00000019765	zgc:158803	-0.850904	-1.30377
ENSDARG00000098934	rrp7a	-1.13359		ENSDARG00000100185	elovl7b	-3.77873		ENSDARG00000019791	prmt3	-1.17244	-0.77313
ENSDARG00000098853	ehd1a	0.691066		ENSDARG00000100075	abcg2a	-0.724567		ENSDARG00000020232	eif6	-1.21573	-0.769738
ENSDARG00000098817	KCTD5	4.65237		ENSDARG00000100072	mgrn1a	1.04496		ENSDARG00000020235	sept9a	0.727936	1.06579
ENSDARG00000098785	glrx3	-0.650237		ENSDARG00000100056	CABZ01088109.1	-0.801469		ENSDARG00000020482	nono	-0.808402	-0.590727
ENSDARG00000098766	pcxa	0.624144		ENSDARG00000100003	glulb	-1.041		ENSDARG00000020529	hacl1	0.866132	1.17554
ENSDARG00000098733	pxdn	0.837639		ENSDARG00000099970	CR383676.2	-0.729477		ENSDARG00000020595	gnl3l	-1.0518	-0.620114
ENSDARG00000098724	rgrb	0.833657		ENSDARG00000099969	zgc:152863	-1.51919		ENSDARG00000020609	snap25a	1.84129	-2.51187
ENSDARG00000098663	fgf19	-3.17685		ENSDARG00000099899	si:dkeyp-51g9.4	-2.62238		ENSDARG00000020738	zgc:153921	-0.896028	-0.749704
ENSDARG00000098645	rgn	0.623513		ENSDARG00000099824	nots	1.64426		ENSDARG00000020845	tns1b	1.12492	1.11963
ENSDARG00000098639	pycr1b	-1.44364		ENSDARG00000099821	tymp	1.05372		ENSDARG00000021120	ndc1	-0.997624	-0.868033
ENSDARG00000098627	gspt1l	-0.63489		ENSDARG00000099798	mon2	0.699979		ENSDARG00000021172	cyp2ad2	1.67728	1.629
ENSDARG00000098622	ccne1	-3.07823		ENSDARG00000099774	cyb5b	-1.35896		ENSDARG00000021250	slc25a48	-1.17012	-1.83937
ENSDARG00000098612	chrm2a	1.24814		ENSDARG00000099732	gfra1a	6.63248		ENSDARG00000021366	fbp1a	-0.851935	-1.2925
ENSDARG00000098475	arr3b	4.30434		ENSDARG00000099730	pkma	0.816442		ENSDARG00000021372	tob1b	-1.07052	-1.34525
ENSDARG00000098453	pank4	0.591895		ENSDARG00000099719	cdkn1d	-0.842351		ENSDARG00000021443	zfp36l1b	1.01815	-0.901091
ENSDARG00000098451	tlcd4a	0.755452		ENSDARG00000099664	selenof	1.1487		ENSDARG00000021573	slc16a7	-2.93393	-2.74192
ENSDARG00000098420	SNTA1	0.983233		ENSDARG00000099663	cox5ab	1.28933		ENSDARG00000021681	asrgl1	1.16097	1.46487
ENSDARG00000098386	ctps1b	-1.29532		ENSDARG00000099633	sec14l7	-1.84283		ENSDARG00000022399	ntmt1	-2.15215	-0.602914
ENSDARG00000098373	BX276102.1	-4.92023		ENSDARG00000099562	lygl2	4.36924		ENSDARG00000022410	rrp12	-1.90533	-0.8357
ENSDARG00000098360	cyp19a1b	3.68693		ENSDARG00000099554	sec16b	0.655851		ENSDARG00000022813	dnd1	-4.04417	-4.55546
ENSDARG00000098347	si:ch1073-181h11.4	1.50223		ENSDARG00000099534	CABZ01066926.1	2.00031		ENSDARG00000022944	ecd	-0.936103	-1.40815
ENSDARG00000098312	scarb2a	0.931079		ENSDARG00000099525	si:ch1073-13h15.3	1.68113		ENSDARG00000022995	clic4	1.02478	0.855037
ENSDARG00000098294	col5a3a	-2.00628		ENSDARG00000099519	cpdp	-0.889916		ENSDARG00000023176	tdo2b	-1.17811	-1.85123
ENSDARG00000098204	CU984600.2	1.44065		ENSDARG00000099445	cc2d1b	0.960247		ENSDARG00000023287	hsd17b3	-1.37225	-2.20069
ENSDARG00000098080	gnl2	-1.57058		ENSDARG00000099441	cbx4	1.8628		ENSDARG00000023299	snu13b	-2.066	-0.700738
ENSDARG00000097931	BX323557.1	2.37489		ENSDARG00000099399	thrsp	-1.26707		ENSDARG00000023532	pinx1	-1.01517	-0.863025
ENSDARG00000097815	CU928129.2	-3.36968		ENSDARG00000099389	cdo1	-0.686852		ENSDARG00000023712	mao	1.04578	1.24084
ENSDARG00000097753	slirp	-0.758295		ENSDARG00000099370	AL954861.2	4.01147		ENSDARG00000024324	arhgap1	0.718094	0.82129
ENSDARG00000097737	si:dkey-188h10.3	-2.29998		ENSDARG00000099351	igfbp1a	-2.2277		ENSDARG00000024416	twistnb	-1.14755	-0.822342
ENSDARG00000097720	BX005129.3	3.13186		ENSDARG00000099315	nsdhl	-1.2622		ENSDARG00000024717	selenbp1	1.21457	0.998855
ENSDARG00000097685	si:ch211-235i11.3	-1.42246		ENSDARG00000099306	zgc:175088	1.54746		ENSDARG00000025332	rbm28	-1.46178	-1.49822
ENSDARG00000097630	si:ch211-282b22.1	-1.15484		ENSDARG00000099221	ppp2r2bb	-1.89334		ENSDARG00000025555	ormdl3	-0.844317	-0.89347
ENSDARG00000097615	si:ch211-108d22.2	4.02472		ENSDARG00000099207	si:dkey-11f4.7	3.73503		ENSDARG00000025615	prr15la	2.55336	2.80808
ENSDARG00000097611	CU896691.2	3.60951		ENSDARG00000099184	map2k6	1.48703		ENSDARG00000025904	tecrb	0.697234	1.10257
ENSDARG00000097596	tac3b	3.60651		ENSDARG00000099149	hs3st3b1a	1.0131		ENSDARG00000026369	dbi	0.951873	2.33058
ENSDARG00000097592	si:dkey-40c23.1	1.07338		ENSDARG00000098983	CABZ01112656.1	0.958016		ENSDARG00000026489	khsrp	-0.893317	-0.966389
ENSDARG00000097571	si:dkey-114l24.2	1.56564		ENSDARG00000098976	CU457778.1	1.86129		ENSDARG00000026629	gmds	1.11865	1.1253
ENSDARG00000097567	linc.alien	1.17071		ENSDARG00000098952	gata4	-0.797258		ENSDARG00000026985	lims1	0.683185	0.799002
ENSDARG00000097539	si:ch211-39f2.3	-1.58265		ENSDARG00000098928	si:ch211-196h24.1	1.73407		ENSDARG00000027009	zgc:85777	0.678322	0.627485
ENSDARG00000097465	trmt61b	-1.44734		ENSDARG00000098918	mcoln2	-0.938223		ENSDARG00000027140	nup160	-1.09543	-0.90707
ENSDARG00000097420	si:ch73-250a16.5	2.94596		ENSDARG00000098832	fam168a	3.39275		ENSDARG00000027428	rpp30	-1.80169	-1.04265
ENSDARG00000097215	si:dkey-172k15.3	-2.10492		ENSDARG00000098825	farsa	0.710844		ENSDARG00000027689	pold1	-1.82608	-1.81462
ENSDARG00000096859	si:ch211-286b4.4	2.59732		ENSDARG00000098749	tbcd	0.779672		ENSDARG00000027797	adcy6b	0.808883	0.774294
ENSDARG00000096711	si:ch211-194k22.8	-1.14747		ENSDARG00000098631	CABZ01044277.1	1.28359		ENSDARG00000027992	hao2	0.862741	1.01918
ENSDARG00000096701	si:dkey-21e13.3	-2.76564		ENSDARG00000098588	gchfr	-0.888		ENSDARG00000028087	aldh2.2	1.20167	1.14436
ENSDARG00000096603	bmb	-3.55424		ENSDARG00000098540	zc3h7ba	0.992243		ENSDARG00000028163	prg4b	-1.08346	-0.761036
ENSDARG00000096562	wu:fj29h11	0.975927		ENSDARG00000098529	ccne2	-2.99652		ENSDARG00000028676	nuak1b	0.939383	1.82801
ENSDARG00000096533	rltgr	0.858228		ENSDARG00000098438	slc6a6b	-0.63759		ENSDARG00000028688	exosc2	-1.04717	-0.789097
ENSDARG00000096454	ap1m2	-0.665976		ENSDARG00000098408	stbd1	-0.787069		ENSDARG00000028850	btr16	-1.94182	-2.13516
ENSDARG00000096447	BX005461.1	-5.21182		ENSDARG00000098391	psmg3	-0.777341		ENSDARG00000028896	plpp2b	0.868815	0.808364
ENSDARG00000096428	si:dkey-217d24.6	-0.871611		ENSDARG00000098369	si:dkey-165o8.1	-1.69433		ENSDARG00000028976	pus3	-1.3439	-1.96021
ENSDARG00000096290	AL929243.1	1.3255		ENSDARG00000098368	aplp1	-0.585533		ENSDARG00000029043	nup42	-1.09771	-0.945674
ENSDARG00000095863	afp4	0.764731		ENSDARG00000098367	srp54	0.923565		ENSDARG00000029072	klf6a	0.955508	0.999941
ENSDARG00000095825	ftr92	2.65253		ENSDARG00000098348	znf326	-1.43956		ENSDARG00000029497	tfcp2l1	0.879425	0.994864
ENSDARG00000095821	si:dkey-122a22.2	-1.92751		ENSDARG00000098242	brcc3	1.02987		ENSDARG00000029569	snapc1a	-5.3698	-3.87375
ENSDARG00000095817	znhit6	-1.72751		ENSDARG00000098228	thrap3b	1.14388		ENSDARG00000030022	nup188	-1.45887	-1.40241
ENSDARG00000095674	tmem123	-1.85562		ENSDARG00000098201	mtmr3	1.35023		ENSDARG00000030340	guk1a	-0.935724	-1.0541
ENSDARG00000095672	FP016142.1	-1.35118		ENSDARG00000098194	SLC39A11	3.59032		ENSDARG00000030616	nfe2l1a	-0.962236	-0.821218
ENSDARG00000095640	si:ch1073-15f19.2	-1.65669		ENSDARG00000098155	CT583728.1	-4.5046		ENSDARG00000030756	dnmt1	-1.62795	-1.83239
ENSDARG00000095590	spp2	1.88771		ENSDARG00000098121	FP101882.1	-2.69332		ENSDARG00000030765	hadh	1.06059	1.1339
ENSDARG00000095427	FP101887.1	-1.03885		ENSDARG00000098114	ctsa	0.637234		ENSDARG00000030781	acads	0.897439	1.04292
ENSDARG00000095312	sc:d0202	-2.58761		ENSDARG00000098108	dusp2	1.15555		ENSDARG00000030945	si:ch211-259g3.4	1.15166	1.07286
ENSDARG00000095295	si:rp71-36a1.1	1.7005		ENSDARG00000097984	BX323067.1	4.77345		ENSDARG00000031299	dhrs11b	1.47898	0.893592
ENSDARG00000095135	si:ch73-266f23.1	-1.12654		ENSDARG00000097790	si:dkey-234i14.6	2.02468		ENSDARG00000031317	ppdpfb	1.57023	0.917091
ENSDARG00000095082	ITLN1	0.849356		ENSDARG00000097714	FP017215.1	2.63577		ENSDARG00000031422	igfbp2b	1.28103	0.686324
ENSDARG00000094977	si:ch211-156j22.4	-2.2295		ENSDARG00000097712	CR848667.1	1.34414		ENSDARG00000031427	calm2a	0.992509	0.985768
ENSDARG00000094974	BX530068.1	1.8866		ENSDARG00000097668	si:ch211-139l2.1	3.88258		ENSDARG00000031495	seta	-0.749607	-0.787323
ENSDARG00000094719	CR318588.3	0.934529		ENSDARG00000097658	BX001030.2	-1.48546		ENSDARG00000031616	g6pca.1	-1.14447	-1.45693
ENSDARG00000094563	znf1144	-1.84679		ENSDARG00000097452	CU929070.5	-1.46726		ENSDARG00000031720	clstn1	1.0887	0.979202
ENSDARG00000094561	si:ch211-139a5.9	-5.2137		ENSDARG00000097397	ugt5a4	-1.21032		ENSDARG00000031761	dab2	-1.94236	-2.09392
ENSDARG00000094284	si:dkey-58f10.10	3.7252		ENSDARG00000097209	cox8b	0.85642		ENSDARG00000031770	kat7b	-1.03658	-1.2307
ENSDARG00000094277	mrpl44	-0.609203		ENSDARG00000097137	CR753876.1	-1.35049		ENSDARG00000031845	mboat2a	-1.50628	1.51529
ENSDARG00000094204	elp1	-0.930373		ENSDARG00000097082	im:7152348	-2.77802		ENSDARG00000032103	mapk6	0.718909	0.96651
ENSDARG00000093926	CR855277.3	4.92532		ENSDARG00000096851	znf1143	-1.21105		ENSDARG00000032156	zgc:171776	-4.67675	-4.71424
ENSDARG00000093764	si:dkey-145c18.5	2.37923		ENSDARG00000096820	CR396584.1	-1.35708		ENSDARG00000032327	usp36	-1.27749	-1.2484
ENSDARG00000093748	si:ch211-217k17.11	1.3318		ENSDARG00000096532	si:dkey-202c14.3	3.13651		ENSDARG00000032469	ampd3b	-0.922159	-1.4791
ENSDARG00000093671	BX001030.1	1.89634		ENSDARG00000096502	BX088688.1	1.55099		ENSDARG00000032618	mgst1.1	2.07824	2.0548
ENSDARG00000093563	si:ch211-225b11.4	-1.23871		ENSDARG00000096433	rock2b	-1.51161		ENSDARG00000032808	tdrd7a	-3.1211	-2.80539
ENSDARG00000093546	si:ch73-56d11.5	4.07187		ENSDARG00000096311	si:dkey-211g8.8	-5.6674		ENSDARG00000032849	ndrg1a	1.78251	1.0741
ENSDARG00000093449	CR388143.1	-2.27871		ENSDARG00000096222	si:ch211-245n8.4	-3.86141		ENSDARG00000033144	psme2	0.891762	1.05136
ENSDARG00000093249	si:ch211-226h8.11	-5.21182		ENSDARG00000096118	ost4	0.981788		ENSDARG00000033161	sst1.2	2.10072	2.36855
ENSDARG00000093199	si:ch211-212c13.10	1.05809		ENSDARG00000096097	si:dkeyp-98a7.4	-4.43828		ENSDARG00000033364	mgst3b	0.636935	0.785495
ENSDARG00000093126	si:ch73-112l6.1	0.898647		ENSDARG00000096060	ccl39a.10	-3.20752		ENSDARG00000033380	gyg2	-1.27794	-0.7715
ENSDARG00000093052	c6	-1.01756		ENSDARG00000095949	si:dkey-22i16.9	-1.41661		ENSDARG00000033579	mtrf1	-0.790065	-0.816475
ENSDARG00000092970	tmsb2	4.379		ENSDARG00000095921	si:ch1073-325m22.2	0.879704		ENSDARG00000034403	zgc:173443	-3.07562	-2.91496
ENSDARG00000092887	si:dkeyp-46h3.3	-6.30049		ENSDARG00000095918	si:ch211-274k16.9	-2.68809		ENSDARG00000034667	CABZ01090041.1	-4.16306	-1.96807
ENSDARG00000092780	si:ch1073-170o4.1	-2.65651		ENSDARG00000095767	dio3b	-1.60204		ENSDARG00000035324	hnrnpl	-0.93571	-1.14662
ENSDARG00000092693	tpt1	-0.692093		ENSDARG00000095743	sox11b	-2.41562		ENSDARG00000035325	srsf7a	-0.831827	-0.735095
ENSDARG00000092651	si:dkey-57a22.11	-3.59556		ENSDARG00000095698	si:dkey-228a15.1	1.23762		ENSDARG00000035350	ins	3.28975	2.93398
ENSDARG00000092584	si:ch1073-385f13.3	1.52785		ENSDARG00000095315	CR626907.2	-0.789135		ENSDARG00000035400	btf3	-0.823733	-0.924188
ENSDARG00000092546	pdap1a	-0.770007		ENSDARG00000095288	rusc2	-0.649394		ENSDARG00000035751	ipo7	-0.722599	-0.969666
ENSDARG00000092498	si:dkeyp-46h3.2	-6.00427		ENSDARG00000094960	AL929032.1	-3.91233		ENSDARG00000035859	angptl4	0.922849	1.67419
ENSDARG00000092394	dcun1d4	1.23845		ENSDARG00000094958	CR392341.3	1.33152		ENSDARG00000035869	azin1b	-0.83856	-0.874631
ENSDARG00000092243	BX005065.1	-0.845428		ENSDARG00000094901	abcc6b.2	-1.40383		ENSDARG00000035890	fuca1.1	1.10894	0.746866
ENSDARG00000092170	apoc1	0.585208		ENSDARG00000094730	acbd7	2.84805		ENSDARG00000035993	sumo3b	-1.62476	-1.05501
ENSDARG00000092044	si:dkey-22f5.9	1.31833		ENSDARG00000094708	sftpba	-1.58899		ENSDARG00000036074	cebpa	1.6186	2.24931
ENSDARG00000091947	znf106b	-2.66852		ENSDARG00000094693	si:dkey-220k22.3	3.9334		ENSDARG00000036186	mbpa	2.59488	-4.80491
ENSDARG00000091946	CR391940.1	-1.57297		ENSDARG00000094605	si:ch211-154e10.1	-1.93776		ENSDARG00000036291	nucb2b	-0.71229	0.598252
ENSDARG00000091851	tsen2	-1.54086		ENSDARG00000094591	BX571803.3	2.54817		ENSDARG00000036414	si:ch73-335l21.1	-1.56838	-2.84966
ENSDARG00000091847	si:ch211-181d7.1	-1.08707		ENSDARG00000094590	c2cd5	-0.633236		ENSDARG00000036442	atp11c	1.91263	1.40171
ENSDARG00000091831	ddx27	-1.42887		ENSDARG00000094302	BX296552.1	5.11713		ENSDARG00000036458	prlhr2b	5.09411	5.24775
ENSDARG00000091813	si:dkey-21a6.5	1.3282		ENSDARG00000094300	nupr1a	0.677201		ENSDARG00000036493	si:ch73-174h16.4	-0.97651	-1.29383
ENSDARG00000091754	CT573476.1	-2.55605		ENSDARG00000094210	fthl31	-2.81752		ENSDARG00000036541	rhbdf1a	0.693425	0.872597
ENSDARG00000091609	spink4	-0.914123		ENSDARG00000094191	nup37	-1.50062		ENSDARG00000036658	cab39l	0.786744	0.635525
ENSDARG00000091531	carm1l	4.53029		ENSDARG00000094154	hist2h3c	4.63644		ENSDARG00000036675	hnrnpa1b	-0.618723	-0.692444
ENSDARG00000091419	nrarpa	0.91901		ENSDARG00000094132	igf1	-1.06505		ENSDARG00000036685	ccnt2a	-0.610757	-0.832865
ENSDARG00000091418	snx17	0.710871		ENSDARG00000094010	swt1	-1.00024		ENSDARG00000036721	tomm40l	-1.92551	-0.999384
ENSDARG00000091413	TIMM22	-1.23104		ENSDARG00000094002	ccl34b.4	1.57819		ENSDARG00000036785	si:ch211-226m16.2	1.64136	1.54734
ENSDARG00000091249	CR381686.1	-1.45211		ENSDARG00000093844	zgc:136461	1.70938		ENSDARG00000036830	krt91	-1.94461	-0.930368
ENSDARG00000091247	fars2	-1.39347		ENSDARG00000093780	BX548078.1	-0.793281		ENSDARG00000036834	krt92	-0.87939	-1.79275
ENSDARG00000090988	lars1a	-1.50093		ENSDARG00000093760	si:ch211-197h24.9	-1.48485		ENSDARG00000036924	tatdn1	-1.464	-0.776098
ENSDARG00000090949	dlg5b.1	0.613454		ENSDARG00000093640	ugt5a2	-2.19578		ENSDARG00000037012	slc3a2b	1.22197	2.3019
ENSDARG00000090930	si:ch211-120g10.1	2.02981		ENSDARG00000093448	mpc1	0.737174		ENSDARG00000037020	kif1b	1.35322	0.787665
ENSDARG00000090873	ccl34a.4	1.95696		ENSDARG00000093411	gad1a	-3.56175		ENSDARG00000037061	aldh9a1b	0.930327	0.902639
ENSDARG00000090581	wdr4	-1.20518		ENSDARG00000093374	EPB41L2	0.693976		ENSDARG00000037067	dnajc22	0.669529	1.42445
ENSDARG00000090469	sycn.1	-0.846143		ENSDARG00000093157	si:ch73-236c18.8	-1.02695		ENSDARG00000037109	pwp2h	-1.87607	-0.824562
ENSDARG00000090337	pprc1	-2.24969		ENSDARG00000093081	si:ch73-92i20.1	-3.62876		ENSDARG00000037116	cxcl12a	-0.72236	-0.907346
ENSDARG00000090253	zgc:113223	-3.77078		ENSDARG00000093043	ugt2a7	-1.56916		ENSDARG00000037229	denr	-0.704316	0.608876
ENSDARG00000090140	tmem196b	1.60326		ENSDARG00000093006	rarres3	2.2542		ENSDARG00000037350	rpl9	-1.1927	-0.791566
ENSDARG00000090063	fa2h	1.05882		ENSDARG00000092998	si:ch211-202f5.3	-1.22889		ENSDARG00000037397	ssrp1a	-1.74851	-1.02244
ENSDARG00000089924	aldh2.1	1.27561		ENSDARG00000092870	BX936337.1	0.724402		ENSDARG00000037517	slc35c2	0.941452	0.983845
ENSDARG00000089858	cobll1a	-1.36624		ENSDARG00000092798	ppib	0.875145		ENSDARG00000037533	mep1b	-4.07973	-3.40487
ENSDARG00000089787	crebzf	-0.605449		ENSDARG00000092731	mhc1uka	-2.13438		ENSDARG00000037708	exosc10	-1.14568	-0.835974
ENSDARG00000089767	rnf130	0.849232		ENSDARG00000092726	si:dkey-184p9.7	2.76536		ENSDARG00000037748	slc43a1b	0.951873	-1.16263
ENSDARG00000089765	si:ch211-286b5.4	-4.12206		ENSDARG00000092717	BX569790.1	1.55731		ENSDARG00000038199	cdab	-1.03163	-2.03535
ENSDARG00000089681	btf3l4	-0.958064		ENSDARG00000092493	si:dkeyp-44a8.2	-0.879078		ENSDARG00000038228	selenow2a	0.832344	0.88106
ENSDARG00000089661	FO704622.1	1.17045		ENSDARG00000092419	vtg7	1.61892		ENSDARG00000038290	thoc5	-0.789163	-0.744981
ENSDARG00000089626	ptges3b	-1.04809		ENSDARG00000092361	si:dkey-79f11.7	-2.34672		ENSDARG00000038297	aspdh	1.07384	0.763143
ENSDARG00000089507	ugt1b5	1.53719		ENSDARG00000092360	si:ch211-51h9.6	-2.00689		ENSDARG00000038312	rcl1	-1.08481	-0.896218
ENSDARG00000089361	wu:fb59d01	1.17804		ENSDARG00000092354	si:ch211-284e13.6	-1.08759		ENSDARG00000038405	zgc:153921	-0.998544	-1.0691
ENSDARG00000089107	mlxipl	0.839996		ENSDARG00000092191	CR318588.1	-1.82455		ENSDARG00000038559	h1-0	0.834586	0.971545
ENSDARG00000089033	rrnad1	-1.68295		ENSDARG00000092126	vtg5	0.62061		ENSDARG00000038618	cpt2	1.3136	1.39425
ENSDARG00000088825	citb	3.94181		ENSDARG00000092091	cyp2x12	2.36452		ENSDARG00000038666	igfbp1b	-2.87159	-1.83415
ENSDARG00000088820	zgc:174288	-1.07204		ENSDARG00000092045	si:dkey-225k4.1	-3.63999		ENSDARG00000038668	gbp1	1.41332	1.18579
ENSDARG00000088817	wdr59	-0.862169		ENSDARG00000092028	si:dkey-4c23.3	0.843974		ENSDARG00000038669	gbp2	1.37156	0.944272
ENSDARG00000088713	si:ch211-226h8.14	-5.48456		ENSDARG00000091834	si:ch211-198m17.1	-4.44066		ENSDARG00000038695	elavl1a	-0.880123	-0.674114
ENSDARG00000088619	rexo4	-1.26424		ENSDARG00000091727	CABZ01061592.1	2.43138		ENSDARG00000038731	slc25a36a	0.832811	0.766136
ENSDARG00000088225	STRADB	1.25027		ENSDARG00000091548	stard9	0.750496		ENSDARG00000038754	plk3	-1.38947	-1.81237
ENSDARG00000088171	ciartb	1.66582		ENSDARG00000091503	FADS6	-0.828455		ENSDARG00000038780	ubtfl	0.745853	0.863411
ENSDARG00000087996	pabpn1l	-5.24343		ENSDARG00000091367	prpf6	-0.674757		ENSDARG00000038785	abcf2a	-1.02939	-0.735989
ENSDARG00000087981	slc6a11b	4.42233		ENSDARG00000091293	dmxl2	0.997547		ENSDARG00000038834	etfdh	0.591598	0.655602
ENSDARG00000087962	rpap3	-0.935167		ENSDARG00000091211	adh8a	-1.19781		ENSDARG00000039093	got1	-1.43545	-2.43247
ENSDARG00000087782	rnf152	-2.78546		ENSDARG00000091127	klf15	-0.920328		ENSDARG00000039325	pmepa1	1.47505	1.48628
ENSDARG00000087779	pum3	-1.78008		ENSDARG00000090946	si:zfos-364h11.2	1.64874		ENSDARG00000039486	bag3	0.860304	1.24829
ENSDARG00000087599	ENSDARG00000087599	1.65952		ENSDARG00000090943	CABZ01033205.1	0.671407		ENSDARG00000039490	pitpnaa	-1.26946	-1.53183
ENSDARG00000087206	cct2	-0.918018		ENSDARG00000090804	gpr155a	-0.748259		ENSDARG00000039502	eef1a1a	3.02079	2.78399
ENSDARG00000087099	si:ch73-106k19.5	1.48064		ENSDARG00000090764	bcas3	0.730196		ENSDARG00000039578	pa2g4a	-2.04778	-0.708992
ENSDARG00000087013	cubn	-3.91793		ENSDARG00000090722	C20H6orf58	-0.792076		ENSDARG00000039667	mrpl38	-1.17045	-0.736607
ENSDARG00000086980	mbd6	0.772274		ENSDARG00000090544	CABZ01085658.1	-0.667677		ENSDARG00000039754	xpc	-1.11315	-1.13762
ENSDARG00000086789	bahd1	-0.725546		ENSDARG00000090389	ndufv3	0.829078		ENSDARG00000039828	zp3b	-3.78937	-3.17537
ENSDARG00000086740	phyh	0.757364		ENSDARG00000090387	onecut2	-1.40446		ENSDARG00000039832	gsta.2	-0.937017	-1.41171
ENSDARG00000086712	si:dkeyp-97b10.3	-1.8181		ENSDARG00000090309	ubxn1	0.720468		ENSDARG00000039881	cemip	1.05743	1.82566
ENSDARG00000086457	tnfaip8l1	1.58963		ENSDARG00000090286	serpina1	-0.78674		ENSDARG00000039887	c1qbp	-1.24371	-0.675365
ENSDARG00000086374	isg15	1.14369		ENSDARG00000090267	CU062628.1	-5.26551		ENSDARG00000040161	zgc:92287	-6.9632	-4.00906
ENSDARG00000086222	nat16	2.66939		ENSDARG00000090228	gsta.1	-1.17244		ENSDARG00000040190	qdpra	-0.856878	-1.69452
ENSDARG00000086184	FBXO48	0.914965		ENSDARG00000090219	wdr45	0.698826		ENSDARG00000040200	BX465228.1	-5.646	-4.15195
ENSDARG00000086112	si:ch211-266i6.3	-3.24434		ENSDARG00000089885	slc16a12b	3.23109		ENSDARG00000040245	kpnb3	-0.705992	-0.657079
ENSDARG00000086052	si:ch211-106k21.5	1.55853		ENSDARG00000089617	rpph1	-1.97133		ENSDARG00000040248	crata	1.07238	0.617682
ENSDARG00000086034	nectin1b	0.82741		ENSDARG00000089372	clk4a	-0.602153		ENSDARG00000040298	apoa4b.1	0.744975	0.720089
ENSDARG00000085485	CU693368.2	-3.73505		ENSDARG00000089340	rhobtb2b	1.51091		ENSDARG00000040300	gtpbp10	-1.54075	-1.03682
ENSDARG00000083412	CU861451.1	3.29455		ENSDARG00000089296	si:dkey-240n22.6	1.15776		ENSDARG00000040352	crot	1.33033	1.38513
ENSDARG00000083400	BX276180.4	-2.94994		ENSDARG00000089233	csgalnact1b	1.01225		ENSDARG00000040401	slc25a20	0.656698	0.704138
ENSDARG00000083389	CU928129.1	-3.37545		ENSDARG00000089201	BX469912.4	4.71204		ENSDARG00000040433	cyp2k22	-1.11198	-2.51762
ENSDARG00000082242	BX276180.2	-4.38687		ENSDARG00000089156	egr3	2.64273		ENSDARG00000040439	rsl24d1	-0.631243	-0.917291
ENSDARG00000081938	NC_002333.13	1.59698		ENSDARG00000089076	gphna	0.877426		ENSDARG00000040553	tmem97	1.16608	1.3283
ENSDARG00000081937	CR936321.3	-3.22691		ENSDARG00000088967	wnk4b	-1.0958		ENSDARG00000040584	eef1akmt1	-1.40714	-0.993426
ENSDARG00000080675	si:dkey-71b5.7	4.74594		ENSDARG00000088929	ypel5	1.02157		ENSDARG00000040730	wdr75	-1.97238	-0.646471
ENSDARG00000080499	CU638697.1	-4.73535		ENSDARG00000088878	c1qtnf1	1.89399		ENSDARG00000040781	sult3st4	-2.13714	-3.51768
ENSDARG00000080018	kif16bb	0.925215		ENSDARG00000088650	si:ch211-208k15.1	-1.87031		ENSDARG00000040799	sst1.1	2.1524	2.50097
ENSDARG00000080009	bahcc1b	1.13782		ENSDARG00000088584	si:ch73-352p18.4	-1.05553		ENSDARG00000040912	kdelr3	1.29741	2.68304
ENSDARG00000079992	senp6b	-4.55317		ENSDARG00000088390	nme4	-0.974809		ENSDARG00000041140	ddb2	-0.915493	-1.68771
ENSDARG00000079967	prkd3	1.11669		ENSDARG00000088276	H2BK1	-5.09358		ENSDARG00000041554	unc93a	3.74065	4.41926
ENSDARG00000079957	eloal	-4.82762		ENSDARG00000088255	smoc1	1.05419		ENSDARG00000041575	trmt10c	-1.04969	-0.790389
ENSDARG00000079934	zgc:162200	-1.03388		ENSDARG00000088251	lgals17	-1.42516		ENSDARG00000041602	zgc:92335	-1.05809	-0.765065
ENSDARG00000079884	trim107	0.853109		ENSDARG00000088143	sema4gb	-1.62601		ENSDARG00000041607	eif4ebp3l	-0.958509	-0.790263
ENSDARG00000079881	tcaim	0.93403		ENSDARG00000087937	cdk4	-1.34819		ENSDARG00000041723	ENSDARG00000041723	-2.60136	-2.6537
ENSDARG00000079850	dchs1b	1.01705		ENSDARG00000087873	eevs	1.57319		ENSDARG00000041787	cx32.3	0.660294	1.0304
ENSDARG00000079843	igl4v8	4.62079		ENSDARG00000087832	bcl3	2.74069		ENSDARG00000041895	cad	-2.19483	-1.45721
ENSDARG00000079773	nox5	2.09763		ENSDARG00000087709	fat3b	3.95282		ENSDARG00000041991	rrp9	-2.3817	-0.963038
ENSDARG00000079572	plcd3b	3.07968		ENSDARG00000087706	dicp3.3	-1.25816		ENSDARG00000042010	pklr	0.744168	0.943154
ENSDARG00000079547	zbtb47b	4.78497		ENSDARG00000087657	fasn	-1.03534		ENSDARG00000042063	si:ch211-145c1.1	-4.67262	-3.19138
ENSDARG00000079532	zgc:194242	-0.798842		ENSDARG00000087647	sept7a	0.914393		ENSDARG00000042133	si:dkey-51e6.1	-0.893608	-1.41652
ENSDARG00000079530	si:dkey-17m8.1	0.974658		ENSDARG00000087640	nsfl1c	0.630037		ENSDARG00000042151	skia	1.21954	0.898984
ENSDARG00000079516	cisd1	0.639761		ENSDARG00000087545	fbxo42	-0.969524		ENSDARG00000042440	p2rx7	-2.32401	-2.74988
ENSDARG00000079486	fam20a	-0.879258		ENSDARG00000087492	FO704810.1	-1.4315		ENSDARG00000042452	p2rx4b	4.2582	4.65363
ENSDARG00000079455	nlgn4xa	2.9633		ENSDARG00000087456	NDUFB1	0.764684		ENSDARG00000042485	foxd5	-2.77814	-4.33887
ENSDARG00000079378	phldb1b	1.06707		ENSDARG00000087421	serbp1b	-0.622671		ENSDARG00000042518	hipk2	-1.02251	-1.63477
ENSDARG00000079377	arhgef38	0.944472		ENSDARG00000087401	slc25a34	-1.22261		ENSDARG00000042630	hebp2	2.94361	1.31101
ENSDARG00000079369	si:ch211-212g7.6	0.760232		ENSDARG00000087330	maza	-1.22749		ENSDARG00000042641	cyp51	1.79741	4.4722
ENSDARG00000079336	strc1	3.96851		ENSDARG00000087303	cebpd	-1.75268		ENSDARG00000042658	acad8	-0.794064	-1.51248
ENSDARG00000079283	si:ch211-247j9.1	1.21609		ENSDARG00000087188	nfil3-6	-1.19872		ENSDARG00000042793	tpp1	0.635808	0.677846
ENSDARG00000079280	dhrsx	0.861907		ENSDARG00000087186	si:ch211-232b12.5	-1.24796		ENSDARG00000042978	cyp2p6	1.28478	0.877394
ENSDARG00000079245	si:dkey-73p2.2	-4.9724		ENSDARG00000087180	ubxn2a	-2.16264		ENSDARG00000043081	ctsz	0.712535	0.585991
ENSDARG00000079175	si:ch211-79k12.1	1.02119		ENSDARG00000086998	zgc:64002	1.1222		ENSDARG00000043281	stap2b	-2.98549	-3.93122
ENSDARG00000079124	MTERF4	-1.15473		ENSDARG00000086927	pik3c2b	0.726695		ENSDARG00000043531	jun	1.51425	1.19344
ENSDARG00000079089	fbxw8	0.797623		ENSDARG00000086892	erfl1	-1.54244		ENSDARG00000043627	tbc1d9	1.49586	1.13693
ENSDARG00000079055	si:dkey-85a20.4	-1.39728		ENSDARG00000086826	sult6b1	-1.17809		ENSDARG00000043666	abt1	-1.35963	-1.21424
ENSDARG00000079031	si:ch211-22d5.2	1.52392		ENSDARG00000086786	mfsd10	1.45615		ENSDARG00000043816	st6galnac1.2	-4.67831	-4.22408
ENSDARG00000078970	il7r	-2.35008		ENSDARG00000086746	prodha	-2.08558		ENSDARG00000043970	lrpprc	-1.38424	-1.27658
ENSDARG00000078935	ttll4	-0.992372		ENSDARG00000086739	si:ch1073-513e17.1	1.09436		ENSDARG00000044102	znf593	-1.20792	-0.834137
ENSDARG00000078917	zgc:195245	-3.46742		ENSDARG00000086618	psma3	0.795857		ENSDARG00000044511	etv5b	-1.82553	-1.05203
ENSDARG00000078894	hemk1	-1.41748		ENSDARG00000086481	mogat3a	-0.843546		ENSDARG00000044525	pparda	-0.854802	-1.28683
ENSDARG00000078829	ccdc149a	-1.2973		ENSDARG00000086309	erlec1	1.23721		ENSDARG00000044528	slc15a1b	-2.69973	-3.09256
ENSDARG00000078731	si:dkey-85k7.12	1.87		ENSDARG00000083597	dre-mir-22a	4.861		ENSDARG00000044956	zgc:114123	-4.27526	-6.51977
ENSDARG00000078717	itga8	3.07508		ENSDARG00000082753	NC_002333.17	-1.22152		ENSDARG00000045011	tapbp.2	1.54865	1.84466
ENSDARG00000078645	si:ch73-62l21.1	5.08138		ENSDARG00000080890	dre-let-7a-5	-3.79453		ENSDARG00000045015	cyp27b1	2.74662	-1.94827
ENSDARG00000078600	ldlrad3	0.848506		ENSDARG00000080337	NC_002333.4	-1.20438		ENSDARG00000045095	elac1	-1.18005	-0.95409
ENSDARG00000078571	wdr6	-1.3692		ENSDARG00000080152	dre-mir-29b-1	-2.44652		ENSDARG00000045127	FAM53C	0.892329	1.0941
ENSDARG00000078567	lonrf1l	-0.707476		ENSDARG00000080010	adh5	-1.25137		ENSDARG00000045180	acta2	-1.18648	-1.46828
ENSDARG00000078512	acaca	-0.897353		ENSDARG00000079962	doc2d	2.55356		ENSDARG00000045299	vmo1b	0.709393	0.640556
ENSDARG00000078283	si:zfos-323e3.4	1.61593		ENSDARG00000079716	sin3aa	0.711028		ENSDARG00000045372	ngdn	-1.24082	-1.05535
ENSDARG00000078180	sc:d0202	1.40512		ENSDARG00000079698	asb13a.1	1.32831		ENSDARG00000045411	acad11	1.22866	1.94648
ENSDARG00000078139	appl2	1.49929		ENSDARG00000079647	muc13b	-1.96346		ENSDARG00000045557	socs2	-2.2677	-1.56132
ENSDARG00000078041	xpo1a	0.688896		ENSDARG00000079589	si:dkeyp-73d8.6	4.41427		ENSDARG00000045565	noc4l	-1.99818	-0.758071
ENSDARG00000077926	si:dkey-48p11.3	-0.995499		ENSDARG00000079544	si:ch1073-464p5.5	-0.673897		ENSDARG00000045568	bcat1	-1.34116	-0.938759
ENSDARG00000077912	bcorl1	1.01412		ENSDARG00000079543	dpys	-1.47163		ENSDARG00000045676	calua	1.23153	1.87985
ENSDARG00000077686	aak1b	1.11394		ENSDARG00000079326	cabin1	1.20888		ENSDARG00000045680	tnpo3	-0.761178	-0.909369
ENSDARG00000077607	dus2	-1.20816		ENSDARG00000079325	CABZ01046432.1	-4.84418		ENSDARG00000045737	guca1g	1.44828	2.5126
ENSDARG00000077571	zgc:174862	-3.00421		ENSDARG00000079305	hbae3	-3.2432		ENSDARG00000045776	cnbpa	-1.05158	-0.707776
ENSDARG00000077470	si:dkey-193b15.8	-4.78724		ENSDARG00000079255	zgc:174935	-4.92047		ENSDARG00000045815	mcm10	-2.81386	-3.93212
ENSDARG00000077469	polr1b	-1.3636		ENSDARG00000079219	mfn1b	0.650015		ENSDARG00000046053	slc27a6	-0.953564	-1.3461
ENSDARG00000077400	rbm10	0.905467		ENSDARG00000079216	dpep2	2.48538		ENSDARG00000051816	aass	-1.06902	-1.36876
ENSDARG00000077383	anxa11a	0.808467		ENSDARG00000079010	si:dkey-7i4.5	3.56349		ENSDARG00000051925	cyb5r2	1.98801	2.40598
ENSDARG00000077364	mapk9	1.71435		ENSDARG00000078983	fam118b	0.822106		ENSDARG00000052074	si:ch211-122f10.4	1.06121	0.803812
ENSDARG00000077256	nat8l	3.88431		ENSDARG00000078918	comtd1	-0.667137		ENSDARG00000052158	il23r	-1.00016	-0.904046
ENSDARG00000077114	arhgef16	0.791724		ENSDARG00000078890	wdfy3	1.08393		ENSDARG00000052271	slc22a18	1.29222	0.986053
ENSDARG00000077080	gprc5ba	3.89575		ENSDARG00000078785	tmem258	0.603467		ENSDARG00000052344	tbl3	-1.90866	-0.843704
ENSDARG00000077068	si:ch211-11p18.6	0.978549		ENSDARG00000078752	rubcn	-1.1918		ENSDARG00000052388	pcgf5b	-0.989216	-1.89166
ENSDARG00000077013	znf280d	-0.61714		ENSDARG00000078619	pnp5a	-2.36091		ENSDARG00000052462	pisd	-1.43944	1.28555
ENSDARG00000076900	prozb	1.16769		ENSDARG00000078593	vwa8	0.713686		ENSDARG00000052575	arl13a	-1.66933	-1.82074
ENSDARG00000076773	lrrc58a	-2.48177		ENSDARG00000078429	vtg4	1.04113		ENSDARG00000052623	bsdc1	0.910714	0.771678
ENSDARG00000076735	si:dkey-193c22.2	0.911604		ENSDARG00000078381	trip11	1.0082		ENSDARG00000052856	khdrbs1a	-0.869368	-0.902884
ENSDARG00000076659	cdca7b	-3.38868		ENSDARG00000078322	col12a1a	1.24003		ENSDARG00000052994	slc25a28	-0.975329	-1.38851
ENSDARG00000076595	sema4ga	0.685752		ENSDARG00000078188	fam160a2	0.597168		ENSDARG00000053058	rps11	-0.844781	-0.807314
ENSDARG00000076573	si:dkey-88j15.3	-5.01098		ENSDARG00000078185	pacs2	-2.0518		ENSDARG00000053101	prpf38b	-1.06498	-0.691725
ENSDARG00000076526	gar1	-1.9656		ENSDARG00000078183	zgc:165453	-3.64772		ENSDARG00000053279	apln	-2.1488	-2.07411
ENSDARG00000076518	mettl1	-1.36262		ENSDARG00000078179	fndc3ba	1.09311		ENSDARG00000053291	pnrc2	-0.653489	-0.993649
ENSDARG00000076509	polr2d	-0.811851		ENSDARG00000078073	nudt5	0.76284		ENSDARG00000053370	eif3jb	-0.949915	-0.604814
ENSDARG00000076448	serpinf2a	-0.601631		ENSDARG00000078069	rrm2	3.41358		ENSDARG00000053381	plpp1a	0.978	1.47402
ENSDARG00000076425	lrrc29	-0.961902		ENSDARG00000077901	herc1	-0.736663		ENSDARG00000053405	sord	1.63428	1.30075
ENSDARG00000076280	ppp1r1b	1.11196		ENSDARG00000077875	slc2a5	2.47983		ENSDARG00000053462	c3a.5	1.668	1.16736
ENSDARG00000076246	prune	1.24985		ENSDARG00000077855	znrf2a	1.58351		ENSDARG00000053483	zgc:113054	-1.79137	1.17591
ENSDARG00000076238	gramd1c	-0.986201		ENSDARG00000077839	dhx30	-1.46461		ENSDARG00000053484	syne2b	1.08865	1.01219
ENSDARG00000076223	SERP1	-0.851238		ENSDARG00000077815	cdc26	-0.719018		ENSDARG00000053500	cbsa	-0.981697	-0.892434
ENSDARG00000076182	stat1b	1.71572		ENSDARG00000077760	ascc1	-1.04187		ENSDARG00000053713	ccdc88c	0.99928	0.830463
ENSDARG00000076179	ngef	0.748344		ENSDARG00000077656	arfgef3	1.31208		ENSDARG00000053804	osbpl2a	-0.881811	-1.05959
ENSDARG00000076171	znf827	0.768284		ENSDARG00000077537	nudt19	-0.791308		ENSDARG00000053853	slc13a2	-2.96897	-2.70452
ENSDARG00000076155	mtpap	-0.881481		ENSDARG00000077532	pign	1.81748		ENSDARG00000054122	tmem30b	-4.77377	-3.42542
ENSDARG00000076056	IYD	1.43179		ENSDARG00000077473	mych	-1.2309		ENSDARG00000054164	mrps17	-1.20565	-1.43305
ENSDARG00000075990	acap3a	1.16709		ENSDARG00000077372	tfr1b	0.882738		ENSDARG00000054172	pgrmc1	1.2206	0.642012
ENSDARG00000075795	nol7	-1.57979		ENSDARG00000077353	rerea	0.810044		ENSDARG00000054202	hbl4	-0.844048	-0.822179
ENSDARG00000075735	cxxc5b	0.688286		ENSDARG00000077330	SH3TC1	0.615283		ENSDARG00000054224	ipo11	-1.59442	-1.13765
ENSDARG00000075725	cep152	-2.05687		ENSDARG00000077301	mlf1	3.1328		ENSDARG00000054250	crbn	1.19418	1.298
ENSDARG00000075560	kmt2cb	0.683551		ENSDARG00000077288	si:ch211-188c16.1	-1.55415		ENSDARG00000054363	si:zfos-464b6.2	-1.5264	-1.13154
ENSDARG00000075543	chd8	-0.628112		ENSDARG00000077231	vwf	2.65632		ENSDARG00000054400	si:ch211-198n5.11	0.841092	1.43797
ENSDARG00000075467	shisa3	-1.80241		ENSDARG00000077139	col6a3	0.59923		ENSDARG00000054540	imp4	-1.42405	-1.1051
ENSDARG00000075459	ptpn20	2.93459		ENSDARG00000077090	si:ch211-127b11.1	-1.19769		ENSDARG00000054890	rgra	-3.93426	-4.96299
ENSDARG00000075436	sytl2b	-4.04329		ENSDARG00000077078	zgc:173726	-2.73825		ENSDARG00000055076	nxf1	-0.738958	-0.683882
ENSDARG00000075380	kri1	-0.941815		ENSDARG00000077073	tanc1a	-1.34435		ENSDARG00000055185	tm4sf5	0.814854	1.02508
ENSDARG00000075368	mrm2	-1.51698		ENSDARG00000077004	aldh1l1	-2.13384		ENSDARG00000055190	slc17a5	0.881179	1.00239
ENSDARG00000075325	mrpl16	-0.645487		ENSDARG00000076964	cables2a	-1.07051		ENSDARG00000055300	atxn7l2a	-1.72298	-1.40283
ENSDARG00000075323	srfbp1	-0.900177		ENSDARG00000076939	znf451	-0.672598		ENSDARG00000055416	serpinb1	1.365	1.00641
ENSDARG00000075159	meltf	2.45574		ENSDARG00000076913	eme1	-2.93145		ENSDARG00000055443	zcchc7	-1.44961	-0.651974
ENSDARG00000075016	apobb.2	1.96634		ENSDARG00000076889	ralgapa1	0.65342		ENSDARG00000055504	si:ch211-212k18.7	1.17779	0.795953
ENSDARG00000074996	tbrg1	-1.07153		ENSDARG00000076856	frem2a	3.02223		ENSDARG00000055566	mastl	-1.53708	-0.995201
ENSDARG00000074889	CT025742.1	-1.14476		ENSDARG00000076836	gpx4b	1.34707		ENSDARG00000055620	acad9	1.37797	0.824759
ENSDARG00000074790	rab5if	-1.30649		ENSDARG00000076815	eif3s10	-0.78067		ENSDARG00000055833	lectin	-5.39096	-4.02377
ENSDARG00000074740	arhgap18	1.33839		ENSDARG00000076779	fam13b	-1.12417		ENSDARG00000055868	rsl1d1	-0.902228	-1.16593
ENSDARG00000074739	slitrk3b	1.99584		ENSDARG00000076747	TMCC1	-1.4314		ENSDARG00000055973	zar1l	-6.24699	-4.59685
ENSDARG00000074684	mlsl	0.968317		ENSDARG00000076685	ccn4b	4.58429		ENSDARG00000056062	adgre14	1.3698	1.48738
ENSDARG00000074635	abca1a	-0.825745		ENSDARG00000076602	prss16	0.661203		ENSDARG00000056065	mov10b.2	1.30679	0.894797
ENSDARG00000074626	pidd1	-0.716386		ENSDARG00000076568	sec61b	1.05332		ENSDARG00000056127	polr2gl	-0.791417	-0.885907
ENSDARG00000074613	si:ch211-240l19.6	-0.669656		ENSDARG00000076564	hspg2	0.905055		ENSDARG00000056156	npdc1b	2.6567	3.36961
ENSDARG00000074565	pusl1	-2.44688		ENSDARG00000076532	si:ch211-222l21.1	-0.947232		ENSDARG00000056167	hspe1	-1.19063	-0.704401
ENSDARG00000074547	si:ch211-240l19.8	-0.602487		ENSDARG00000076490	ankrd40	0.953223		ENSDARG00000056226	creb3l3a	1.58789	0.965947
ENSDARG00000074362	FUT9	1.18224		ENSDARG00000076486	acp1	1.32072		ENSDARG00000056479	rab1bb	1.00933	0.878431
ENSDARG00000074265	dzip1l	3.08405		ENSDARG00000076464	lamtor1	1.02629		ENSDARG00000056525	bcar1	1.21627	0.74586
ENSDARG00000074169	gpam	-1.99288		ENSDARG00000076381	slc25a1b	-1.05198		ENSDARG00000056639	carmil2	1.031	1.17961
ENSDARG00000074057	calm3b	-0.608988		ENSDARG00000076296	triqk	1.59898		ENSDARG00000056713	pskh1	-0.785641	-1.46867
ENSDARG00000074050	efnb2b	2.07493		ENSDARG00000076221	fthl28	-2.48174		ENSDARG00000056720	utp3	-1.4257	-0.971899
ENSDARG00000073876	si:ch1073-165f9.2	3.5283		ENSDARG00000076174	trim2b	1.5723		ENSDARG00000056725	hmgb3a	1.38586	1.67395
ENSDARG00000073872	tpst1	-0.638806		ENSDARG00000076082	CABZ01041962.1	-1.01543		ENSDARG00000056744	ela2	-0.854135	0.834325
ENSDARG00000073866	tdp1	-3.39212		ENSDARG00000075952	mbd2	-1.12538		ENSDARG00000056765	ela2l	-0.783292	0.733738
ENSDARG00000073742	prss59.2	-0.59875		ENSDARG00000075933	cox15	0.943369		ENSDARG00000056781	zanl	-3.55591	-4.10938
ENSDARG00000073699	col9a1a	4.88354		ENSDARG00000075821	plxnb1a	1.0599		ENSDARG00000057113	c6	-0.992919	-0.874843
ENSDARG00000073696	frmd8	-0.768511		ENSDARG00000075766	sccpdha.1	0.603607		ENSDARG00000057121	c7b	-2.17898	-2.597
ENSDARG00000073665	rasa1b	0.917811		ENSDARG00000075670	rereb	0.610836		ENSDARG00000057299	pbdc1	-1.09585	-0.633474
ENSDARG00000071878	trmt112	-1.1143		ENSDARG00000075584	itfg1	1.16803		ENSDARG00000057328	cth1	-5.32193	-3.69064
ENSDARG00000071871	glod5	0.946528		ENSDARG00000075508	si:dkey-108k21.10	4.48117		ENSDARG00000057334	cmasa	0.924272	0.90444
ENSDARG00000071694	ndc80	-2.56437		ENSDARG00000075444	cgref1	3.27072		ENSDARG00000057484	srsf2a	-0.954253	-0.639342
ENSDARG00000071678	atcaya	-1.99772		ENSDARG00000075437	shc1	0.64944		ENSDARG00000057648	dnttip2	-1.84598	-1.03747
ENSDARG00000071670	tma7	-1.01925		ENSDARG00000075346	tmem129	-0.672035		ENSDARG00000057782	baz2ba	1.061	0.792897
ENSDARG00000071652	rrp8	-1.78422		ENSDARG00000075301	gsdf	2.21996		ENSDARG00000057881	si:dkey-33c12.3	1.11735	-1.7615
ENSDARG00000071644	si:dkey-19a16.7	-1.57391		ENSDARG00000075252	phrf1	-0.656054		ENSDARG00000057973	dph1	-1.42038	-1.17846
ENSDARG00000071585	stard15	2.75107		ENSDARG00000075245	wdr11	1.24773		ENSDARG00000058102	sardh	1.09757	0.957944
ENSDARG00000071197	usp40	-0.903562		ENSDARG00000075173	si:ch1073-322p19.1	0.71058		ENSDARG00000058221	ugcg	1.16516	1.55327
ENSDARG00000071164	alkbh1	-1.42231		ENSDARG00000075158	igdcc3	-4.1936		ENSDARG00000058322	enc3	-0.876112	-1.26667
ENSDARG00000071116	eepd1	0.823664		ENSDARG00000075090	CU467646.1	-5.16407		ENSDARG00000058346	sass6	-4.92689	-4.32991
ENSDARG00000071082	p4ha1b	-1.54172		ENSDARG00000075083	prkdc	0.942549		ENSDARG00000058494	dnaja3a	-0.733357	-0.789415
ENSDARG00000071051	cbx6a	0.615541		ENSDARG00000075048	lonrf1	-0.888234		ENSDARG00000058578	ccdc106b	-4.8981	-4.30781
ENSDARG00000071009	kif20ba	-2.73125		ENSDARG00000075034	raver2	0.969998		ENSDARG00000058693	cast	0.94475	1.06997
ENSDARG00000070964	si:rp71-15k1.1	0.933285		ENSDARG00000075013	usp45	0.699827		ENSDARG00000058861	ncln	-1.77034	-0.922274
ENSDARG00000070839	evi5b	0.720662		ENSDARG00000074858	stard7	0.606125		ENSDARG00000059075	nip7	-1.68925	-0.663387
ENSDARG00000070794	greb1	-0.915149		ENSDARG00000074843	phldb2b	1.14775		ENSDARG00000059365	nipal4	1.44237	0.955951
ENSDARG00000070774	irgf1	1.20799		ENSDARG00000074807	tbrg4	-0.964568		ENSDARG00000059370	nr1d4b	2.37557	2.18943
ENSDARG00000070657	pa2g4b	-0.720663		ENSDARG00000074777	ank1b	-4.12438		ENSDARG00000059437	fktn	1.22459	1.41062
ENSDARG00000070656	si:ch211-69g19.2	-1.65091		ENSDARG00000074756	tfb2m	-0.721984		ENSDARG00000059558	tecta	1.93418	2.32887
ENSDARG00000070624	cacng7b	3.20506		ENSDARG00000074754	si:dkey-188i13.9	-1.73523		ENSDARG00000059690	slc29a4	1.12604	1.08375
ENSDARG00000070560	nap1l4a	-1.22338		ENSDARG00000074749	abca12	1.33195		ENSDARG00000059712	slc19a2	-1.20107	-1.70354
ENSDARG00000070487	2022-03-01	0.905467		ENSDARG00000074697	npdc1a	0.920341		ENSDARG00000059729	sec14l8	2.48985	2.45985
ENSDARG00000070404	inka1b	-2.17457		ENSDARG00000074660	rilp	-1.21509		ENSDARG00000059908	si:ch211-217k17.7	-0.939765	-0.939229
ENSDARG00000070399	alg2	-0.911349		ENSDARG00000074571	gpaa1	1.37537		ENSDARG00000059961	chpf2	0.835623	0.630448
ENSDARG00000070387	nudt7	1.09204		ENSDARG00000074544	znf1007	-1.31263		ENSDARG00000060006	nedd4l	0.832927	1.02924
ENSDARG00000070266	spock3	1.08569		ENSDARG00000074526	zbtb16b	-0.869555		ENSDARG00000060007	n4bp3	2.05761	1.80038
ENSDARG00000070239	knl1	-2.84965		ENSDARG00000074481	ulk1b	0.857298		ENSDARG00000060010	iqgap2	1.44045	1.2957
ENSDARG00000070214	slc41a1	-0.812114		ENSDARG00000074466	gdpd3a	1.20554		ENSDARG00000060106	crb2a	2.34774	3.94131
ENSDARG00000070173	gria2a	3.35952		ENSDARG00000074425	si:busm1-57f23.1	2.01861		ENSDARG00000060112	sybu	-2.38338	-2.44507
ENSDARG00000070168	sod3a	0.884083		ENSDARG00000074316	itga1	0.937034		ENSDARG00000060113	znf395a	-1.02518	0.848598
ENSDARG00000070140	RETSAT	1.88381		ENSDARG00000074226	zgc:158398	1.22769		ENSDARG00000060256	alkbh8	-1.74531	-1.39129
ENSDARG00000070078	abcb11b	1.23855		ENSDARG00000074191	zgc:172253	-0.647055		ENSDARG00000060316	cish	-1.06034	-1.43403
ENSDARG00000070061	gfer	-1.10902		ENSDARG00000074184	arhgap32b	1.67236		ENSDARG00000060350	apoda.2	-1.88675	-1.8806
ENSDARG00000070038	rbp2a	0.635533		ENSDARG00000074148	rbpjl	3.32287		ENSDARG00000060362	nadkb	0.676325	0.691816
ENSDARG00000070029	ehhadh	1.09677		ENSDARG00000073999	tapt1a	-1.00874		ENSDARG00000060515	zdhhc9	1.25851	0.937863
ENSDARG00000069977	MYG1	-0.715445		ENSDARG00000073747	si:dkey-1j5.4	4.55805		ENSDARG00000060853	nckap1	0.676028	0.697238
ENSDARG00000069966	alox5b.3	1.10634		ENSDARG00000071863	itgb1a	0.622924		ENSDARG00000061057	cyhr1	0.709487	1.01946
ENSDARG00000069929	CABZ01053976.1	2.63424		ENSDARG00000071683	zfr2	-0.614667		ENSDARG00000061145	gfod2	1.24719	1.28274
ENSDARG00000069904	CABZ01071903.1	2.15982		ENSDARG00000071679	mydgf	2.33591		ENSDARG00000061207	ttc7b	-0.920188	-0.747179
ENSDARG00000069878	snu13a	-1.61267		ENSDARG00000071671	nudt22	-1.45871		ENSDARG00000061214	lpin2	-0.656118	-1.25752
ENSDARG00000069780	pus7l	-0.928399		ENSDARG00000071553	zgc:171500	-6.37464		ENSDARG00000061226	timp2a	-0.704487	-1.90946
ENSDARG00000069763	etv5a	-1.55459		ENSDARG00000071518	krt222	4.81271		ENSDARG00000061240	cbln4	3.267	3.83245
ENSDARG00000069681	pcgf6	-1.39078		ENSDARG00000071450	tdrd5	-4.3743		ENSDARG00000061314	ngrn	-0.823803	-0.82861
ENSDARG00000069422	nhp2	-1.14926		ENSDARG00000071425	nat9	0.81384		ENSDARG00000061363	GFOD1	1.54203	1.24524
ENSDARG00000069373	crcp	-1.02038		ENSDARG00000071414	cybc1	-1.19375		ENSDARG00000061553	pgap4	-0.668397	-0.724113
ENSDARG00000069280	tsen15	-0.963464		ENSDARG00000071353	ENSDARG00000071353	-0.739716		ENSDARG00000061560	stim1b	1.35181	1.30234
ENSDARG00000069278	trmt5	-1.63765		ENSDARG00000071060	naa10	-0.630528		ENSDARG00000061654	wwc3	0.800824	0.861983
ENSDARG00000069208	stx7l	0.895863		ENSDARG00000071040	smim8	0.96343		ENSDARG00000061763	spata5l1	-1.675	-1.19805
ENSDARG00000069192	zgc:163030	-3.89921		ENSDARG00000071018	ptena	-0.63281		ENSDARG00000061858	zgc:153968	-3.69436	-3.44556
ENSDARG00000069186	cyp27a1.2	1.44671		ENSDARG00000071005	ppp1r3ca	-1.06465		ENSDARG00000061951	golgb1	0.602222	0.687801
ENSDARG00000069113	dbn1	1.45627		ENSDARG00000070892	si:ch211-262h13.5	-0.665293		ENSDARG00000062019	rufy2	0.907596	0.814089
ENSDARG00000069029	acss2l	0.937961		ENSDARG00000070775	cyp2x9	-2.01218		ENSDARG00000062025	cpox	1.10649	1.3335
ENSDARG00000069014	nphp4	-2.91185		ENSDARG00000070723	ndufa9a	0.855141		ENSDARG00000062042	mthfsd	1.47948	1.29349
ENSDARG00000068983	btbd9	-0.671166		ENSDARG00000070683	dkk3b	1.13981		ENSDARG00000062058	slc12a7b	-1.79028	-2.29217
ENSDARG00000068981	glceb	0.661473		ENSDARG00000070603	hspa12a	-2.89936		ENSDARG00000062108	iffo1b	3.10736	2.42274
ENSDARG00000068926	si:ch211-137a8.2	-2.71128		ENSDARG00000070581	ggact.1	-0.807733		ENSDARG00000062297	soat1	-0.918887	-0.926125
ENSDARG00000068849	fam83ha	0.756397		ENSDARG00000070522	cacna1ia	2.95739		ENSDARG00000062457	las1l	-1.15867	-0.828903
ENSDARG00000068840	zgc:66024	-5.55342		ENSDARG00000070497	bicc1b	2.42475		ENSDARG00000062721	dennd4a	1.479	1.48912
ENSDARG00000068650	fam214b	1.0442		ENSDARG00000070472	arf5	-0.897502		ENSDARG00000063101	man2a2	0.824535	0.704347
ENSDARG00000068621	si:ch211-181d7.3	-0.761684		ENSDARG00000070454	pla2g12a	0.640437		ENSDARG00000063229	xpo1b	1.14828	1.50577
ENSDARG00000068465	zgc:136254	-6.2254		ENSDARG00000070453	gch1	-1.7086		ENSDARG00000063333	nup210	-0.917218	-0.791662
ENSDARG00000068460	otog	1.23466		ENSDARG00000070452	saraf	1.04193		ENSDARG00000063358	micu1	0.977682	0.827474
ENSDARG00000068261	pros1	-0.672792		ENSDARG00000070386	krtcap2	1.7584		ENSDARG00000063511	si:ch211-15d5.11	1.09945	1.1283
ENSDARG00000068149	tprg1l	2.04518		ENSDARG00000070261	crlf3	-0.902998		ENSDARG00000063578	DGKI	2.24863	2.19805
ENSDARG00000068125	nfu1	0.787376		ENSDARG00000070230	aldh1l2	1.69869		ENSDARG00000063596	bud23	-1.34356	-1.03508
ENSDARG00000067996	csk	0.822757		ENSDARG00000070132	aste1a	-1.08744		ENSDARG00000063627	bop1	-1.10932	-0.645609
ENSDARG00000067918	elp5	-1.27838		ENSDARG00000070097	selenos	0.700136		ENSDARG00000063636	galnt11	1.10334	0.769432
ENSDARG00000067889	gltpd2	-0.925711		ENSDARG00000070021	cyp3c4	1.98788		ENSDARG00000067669	zglp1	-5.02909	-3.81513
ENSDARG00000067850	jund	1.20564		ENSDARG00000070000	txnipb	3.62035		ENSDARG00000067838	riox1	-1.23889	-0.813976
ENSDARG00000067639	prpf4	-1.05332		ENSDARG00000069980	lman1	2.89253		ENSDARG00000067975	atp5if1a	-0.93627	-0.755985
ENSDARG00000067567	SLC6A13	1.24551		ENSDARG00000069934	parp4	1.58403		ENSDARG00000068096	atf5a	1.33751	1.61487
ENSDARG00000063626	ddx21	-0.819271		ENSDARG00000069828	si:ch211-117n7.7	1.56539		ENSDARG00000068290	si:dkey-286h2.3	1.28416	1.11058
ENSDARG00000063539	slc25a15a	-1.62141		ENSDARG00000069795	zgc:154058	1.04418		ENSDARG00000068374	si:ch211-132b12.7	-1.42532	-1.82013
ENSDARG00000063299	pcloa	3.58412		ENSDARG00000069755	mtmr11	1.03734		ENSDARG00000068438	gucd1	0.827859	0.702898
ENSDARG00000063167	chkb	-0.777628		ENSDARG00000069752	ckba	1.11785		ENSDARG00000068738	cox5b2	0.891753	0.876923
ENSDARG00000063031	rad54l2	-0.926374		ENSDARG00000069735	hbaa2	0.699664		ENSDARG00000068755	exosc8	-1.0205	-0.926213
ENSDARG00000062972	hip1	0.612016		ENSDARG00000069673	chid1	2.17085		ENSDARG00000068760	tnks1bp1	1.03785	0.905232
ENSDARG00000062915	polr3b	-1.04434		ENSDARG00000069654	ppp6r2b	-1.07776		ENSDARG00000068876	zgc:153031	-0.927095	-1.32187
ENSDARG00000062874	hcar1-3	1.51036		ENSDARG00000069507	mettl27	-1.79824		ENSDARG00000068883	tspan13a	-2.87094	-3.73574
ENSDARG00000062864	gk5	1.01619		ENSDARG00000069503	cldnh	-1.48495		ENSDARG00000068967	zgc:153372	1.62771	1.3365
ENSDARG00000062790	CU639469.1	1.46628		ENSDARG00000069469	khdrbs2	5.22069		ENSDARG00000069018	cyp7a1	-4.12315	-4.0811
ENSDARG00000062699	nkain4	1.04923		ENSDARG00000069439	ptgdsa	-0.920449		ENSDARG00000069109	znrd2	-1.09695	-0.598046
ENSDARG00000062612	dhx37	-1.41089		ENSDARG00000069375	zgc:162608	-0.763362		ENSDARG00000069139	grik1a	-1.47382	-1.66815
ENSDARG00000062577	arhgap35a	0.616237		ENSDARG00000069293	ahsg2	-0.886165		ENSDARG00000069157	tmem135	0.788685	0.819814
ENSDARG00000062519	abcc13	2.09538		ENSDARG00000069266	esrra	-0.764519		ENSDARG00000069292	acot16	-0.938558	-0.984547
ENSDARG00000062460	SGK3	-0.911245		ENSDARG00000069190	zgc:172339	2.89377		ENSDARG00000069478	slc13a3	-5.35567	-3.86223
ENSDARG00000062420	nfia	0.734098		ENSDARG00000069135	ppp1r15a	-1.73916		ENSDARG00000069540	si:dkey-30c15.2	-2.49756	-3.20546
ENSDARG00000062362	tpcn1	0.805227		ENSDARG00000069116	timm10	-0.819901		ENSDARG00000069549	zgc:162396	0.765419	1.09771
ENSDARG00000062302	znf652	0.980556		ENSDARG00000069095	gls2a	-1.15209		ENSDARG00000069603	taok1a	0.866314	0.757712
ENSDARG00000062258	armc8	-0.876416		ENSDARG00000069013	prdx4	0.830671		ENSDARG00000069630	tat	-2.36279	-2.08712
ENSDARG00000062087	nceh1b.1	0.769566		ENSDARG00000068641	taf10	0.617451		ENSDARG00000069790	dynll2a	-2.28912	-2.27867
ENSDARG00000062080	shc2	-1.5347		ENSDARG00000068586	CU302253.1	-3.34955		ENSDARG00000070052	tdrd6	-4.6836	-3.95623
ENSDARG00000062077	acsbg1	0.725468		ENSDARG00000068572	slc16a1b	-0.713493		ENSDARG00000070094	sytl1	1.56286	1.59434
ENSDARG00000061896	slco2a1	0.817569		ENSDARG00000068478	gpx4a	-0.662264		ENSDARG00000070174	PLEKHH3	1.21993	0.690378
ENSDARG00000061890	atp13a2	0.965197		ENSDARG00000068431	si:ch211-195h23.3	-1.9733		ENSDARG00000070178	zp3d.2	-3.24036	-3.16521
ENSDARG00000061865	ddx10	-1.0942		ENSDARG00000068400	znf131	-1.03384		ENSDARG00000070394	uroc1	-0.852331	-1.07066
ENSDARG00000061844	si:dkey-38p12.3	0.635239		ENSDARG00000068397	tns2b	2.44558		ENSDARG00000070416	zgc:162816	1.40799	0.922486
ENSDARG00000061794	jam3b	1.1413		ENSDARG00000068265	tomm5	-0.973338		ENSDARG00000070432	ino80	-0.737204	-0.646734
ENSDARG00000061691	qpctla	0.741213		ENSDARG00000068194	klf9	-1.89323		ENSDARG00000070437	rpl22	-0.816429	-0.743996
ENSDARG00000061591	abcb10	-0.938039		ENSDARG00000068193	tmem44	-4.32153		ENSDARG00000070471	tarbp2	-0.806083	-0.713214
ENSDARG00000061566	slc7a3b	-1.726		ENSDARG00000068187	spg7	0.610976		ENSDARG00000070555	ldlrad4a	1.81142	1.27177
ENSDARG00000061517	lrp1bb	3.67051		ENSDARG00000068176	uqcc1	0.951753		ENSDARG00000070625	enpp5	1.98792	1.17328
ENSDARG00000061362	dipk1ab	1.53257		ENSDARG00000068157	ehmt1a	0.976312		ENSDARG00000070830	zgc:136858	0.83632	0.941607
ENSDARG00000061274	lss	2.26879		ENSDARG00000068123	gkap1	-0.798452		ENSDARG00000070957	im:7160594	0.931496	0.946672
ENSDARG00000061242	tuft1a	0.818888		ENSDARG00000068114	f11r.2	0.673363		ENSDARG00000071007	pcgf5a	-1.02265	-0.979227
ENSDARG00000061208	rab40c	1.25838		ENSDARG00000068088	tcnba	-1.46246		ENSDARG00000071062	hps5	0.671568	0.723293
ENSDARG00000061177	mov10b.1	1.3059		ENSDARG00000068064	sirt1	-0.958038		ENSDARG00000071150	cica	0.770985	0.585582
ENSDARG00000061124	srpra	-1.00661		ENSDARG00000067913	ints9	1.47213		ENSDARG00000071211	C11H1orf50	-1.2019	-0.707323
ENSDARG00000061100	nars1	-0.745299		ENSDARG00000067829	ppargc1a	-1.67828		ENSDARG00000071396	timm23a	-0.682177	-1.59514
ENSDARG00000060977	zgc:153018	1.51683		ENSDARG00000067806	zgc:158432	1.38822		ENSDARG00000071586	tgfbi	1.26302	-1.30937
ENSDARG00000060926	rnf19b	1.74084		ENSDARG00000067613	dnajc25	0.868659		ENSDARG00000071601	pvalb9	-5.2488	-4.71554
ENSDARG00000060875	pde1a	2.14816		ENSDARG00000067607	srebf1	-0.945837		ENSDARG00000074031	fastkd2	-1.37197	-0.963675
ENSDARG00000060841	pik3c2a	0.754504		ENSDARG00000067520	zgc:158482	0.939741		ENSDARG00000074041	abca5	1.31959	0.853535
ENSDARG00000060813	plekha7a	1.61392		ENSDARG00000063914	mt-nd3	-0.738323		ENSDARG00000074301	cth	-1.20661	-1.80965
ENSDARG00000060559	dis3	-0.966321		ENSDARG00000063682	fhod3a	3.03071		ENSDARG00000074341	hykk.2	1.4803	1.68618
ENSDARG00000060494	eprs1	-0.743101		ENSDARG00000063661	nuak2	0.971678		ENSDARG00000074572	G3BP2	-0.855364	-0.728107
ENSDARG00000060469	pik3r4	0.716912		ENSDARG00000063588	uba5	1.55871		ENSDARG00000074698	sdsl	-0.859419	-1.15139
ENSDARG00000060394	mtfr2	-4.12009		ENSDARG00000063573	vps41	0.71795		ENSDARG00000074726	nrde2	-1.59993	-1.86577
ENSDARG00000060322	zgc:153654	3.80012		ENSDARG00000063538	kalrnb	-0.98765		ENSDARG00000074750	qser1	0.873891	1.03291
ENSDARG00000060308	urb1	-0.950863		ENSDARG00000063527	elmo2	2.07706		ENSDARG00000074760	ttc7a	1.33918	1.18382
ENSDARG00000060199	mrpl18	-0.819139		ENSDARG00000063445	snap47	0.733761		ENSDARG00000074909	dcaf17	-2.74708	-1.61503
ENSDARG00000060068	fam98b	-1.77743		ENSDARG00000063375	pter	0.733735		ENSDARG00000075172	fbxo25	0.862872	0.756186
ENSDARG00000060065	ubap2b	-0.783208		ENSDARG00000063354	abtb1	0.742724		ENSDARG00000075559	ppm1g	-0.73758	-0.857205
ENSDARG00000059972	raly	-1.37316		ENSDARG00000063341	czib	1.66075		ENSDARG00000075752	myo18aa	2.26982	2.29417
ENSDARG00000059965	camsap2b	1.60964		ENSDARG00000063218	ppm1la	1.10273		ENSDARG00000075806	kirrel3a	-2.97286	-5.35932
ENSDARG00000059945	sv2a	3.23794		ENSDARG00000063037	lipea	-0.788177		ENSDARG00000076011	PPM1K	-0.926977	-2.09323
ENSDARG00000059887	eral1	-0.84621		ENSDARG00000063030	mesd	1.2159		ENSDARG00000076075	myh7ba	-2.74392	-4.89073
ENSDARG00000059805	slc25a38a	-2.07876		ENSDARG00000062823	pi4kab	1.517		ENSDARG00000076214	zgc:165514	-5.27364	-4.74017
ENSDARG00000059725	hypk	-0.959076		ENSDARG00000062794	trim36	-3.05859		ENSDARG00000076294	klb	2.86675	5.01818
ENSDARG00000059711	nol6	-1.64603		ENSDARG00000062757	zgc:158403	3.42645		ENSDARG00000076487	haao	0.595722	0.827971
ENSDARG00000059653	kdm2aa	-0.888598		ENSDARG00000062575	si:ch211-210g13.5	-1.15665		ENSDARG00000076544	aldh5a1	1.03171	1.19857
ENSDARG00000059610	gpr146	-0.721924		ENSDARG00000062479	vcam1b	-0.612366		ENSDARG00000076554	cdkn1a	1.4566	1.23872
ENSDARG00000059601	map1aa	2.60692		ENSDARG00000062374	leng9	1.53309		ENSDARG00000076563	rarres3l	0.947452	1.1438
ENSDARG00000059259	pabpc4	-2.4834		ENSDARG00000062359	scn3b	-3.22146		ENSDARG00000076689	gramd1a	-0.824257	-0.821966
ENSDARG00000059231	hephl1a	0.697517		ENSDARG00000062280	hace1	1.11533		ENSDARG00000077202	mocs2	-1.13291	-0.97854
ENSDARG00000059163	rbp3	-4.86795		ENSDARG00000062192	tbc1d8b	0.742738		ENSDARG00000077215	eif4g3a	0.74753	0.614523
ENSDARG00000059131	spdya	-4.19473		ENSDARG00000062164	atrn	0.736131		ENSDARG00000077264	wdr43	-1.60324	-1.05058
ENSDARG00000059090	sstr2a	0.987549		ENSDARG00000062139	eif2ak3	0.815913		ENSDARG00000077396	tlcd2	-2.50101	-1.73483
ENSDARG00000059081	PRSS35	1.61741		ENSDARG00000062085	tkfc	0.611208		ENSDARG00000077414	zgc:194312	0.978201	0.785706
ENSDARG00000058939	b4galnt3b	-5.30071		ENSDARG00000061841	tiparp	0.752085		ENSDARG00000077516	recql4	-2.77237	-2.98719
ENSDARG00000058775	2022-10-02	1.83578		ENSDARG00000061778	fmn2b	-3.32384		ENSDARG00000077567	angel1	-3.17682	-1.37023
ENSDARG00000058728	nudt2	-0.764732		ENSDARG00000061764	ahnak	-0.748202		ENSDARG00000077620	cdca7a	-3.59125	-2.74886
ENSDARG00000058690	cgnb	0.6838		ENSDARG00000061737	ece1	-0.871103		ENSDARG00000077728	supv3l1	-0.982099	-0.797941
ENSDARG00000058522	shq1	-0.853776		ENSDARG00000061714	si:dkey-45k15.1	-1.66131		ENSDARG00000077762	si:rp71-79p20.2	2.74179	2.05837
ENSDARG00000058471	plk1	-2.68742		ENSDARG00000061713	tpd52	1.37645		ENSDARG00000078077	dph2	-1.62385	-1.36361
ENSDARG00000058467	prpf40a	-0.79829		ENSDARG00000061660	CABZ01055347.1	-1.1864		ENSDARG00000078095	cipcb	-1.17014	-1.84746
ENSDARG00000058464	rasd3	-3.09698		ENSDARG00000061391	grhl1	1.72516		ENSDARG00000078105	depdc5	0.639102	0.739433
ENSDARG00000058372	mcph1	-4.45704		ENSDARG00000061354	foxred2	-1.63691		ENSDARG00000078118	sinhcafl	-1.84378	-1.93054
ENSDARG00000058371	krt5	-1.32148		ENSDARG00000061221	si:ch211-157j23.2	-4.09606		ENSDARG00000078214	mybbp1a	-2.03741	-1.54026
ENSDARG00000058369	mex3b	3.44956		ENSDARG00000061201	acsf2	0.644225		ENSDARG00000078284	phkb	1.177	1.4111
ENSDARG00000058365	hspb8	0.792454		ENSDARG00000061143	tapt1b	-0.948911		ENSDARG00000078366	robo2	1.23756	1.0576
ENSDARG00000058358	krt8	-0.669724		ENSDARG00000061093	phldb1a	3.57206		ENSDARG00000078425	oat	-0.99551	-2.04767
ENSDARG00000058357	ankrd33ba	-1.12741		ENSDARG00000061017	spns2	-1.27762		ENSDARG00000078441	ppip5k2	0.700675	0.83908
ENSDARG00000058306	prpf18	-0.820516		ENSDARG00000060978	atp2a3	-0.814802		ENSDARG00000078442	AL954696.1	-1.78845	-1.54792
ENSDARG00000058115	fgfr2	0.931196		ENSDARG00000060921	pla2g6	0.733983		ENSDARG00000078592	nomo	-1.0183	0.620045
ENSDARG00000058030	hspa14	-1.12766		ENSDARG00000060835	tecpr2	1.25675		ENSDARG00000078675	dock7	2.1875	2.14159
ENSDARG00000057929	naf1	-1.03255		ENSDARG00000060796	slc20a2	0.790356		ENSDARG00000078703	unm_hu7910	1.66152	1.17841
ENSDARG00000057921	ccdc136b	0.99178		ENSDARG00000060756	abhd6a	1.30426		ENSDARG00000078759	dna2	-4.01409	-3.04783
ENSDARG00000057855	mrps31	-0.813956		ENSDARG00000060618	ipo13	0.914689		ENSDARG00000078770	GNPAT	-1.08483	-2.10396
ENSDARG00000057853	atp6v0ca	0.595655		ENSDARG00000060594	hadhab	0.674552		ENSDARG00000078859	g0s2	2.3835	2.60676
ENSDARG00000057736	ano10a	0.896285		ENSDARG00000060534	sgpp1	0.822512		ENSDARG00000078942	enox2	-0.909156	-1.08385
ENSDARG00000057719	atl2	0.831419		ENSDARG00000060510	cul4b	-0.753555		ENSDARG00000079271	dcxr	0.969602	0.820669
ENSDARG00000057699	styx	-0.896013		ENSDARG00000060489	mrpl32	-0.595044		ENSDARG00000079296	gcga	2.38375	2.33498
ENSDARG00000057698	ctsd	0.660226		ENSDARG00000060477	vps8	0.619061		ENSDARG00000079313	pelp1	-1.266	-0.915325
ENSDARG00000057652	dbpb	1.56208		ENSDARG00000060438	tbl1x	-0.933865		ENSDARG00000079391	mrpl42	-0.831727	-0.948447
ENSDARG00000057568	nefla	3.77286		ENSDARG00000060252	mogs	1.18498		ENSDARG00000079415	dnajc30b	-1.36846	-1.18275
ENSDARG00000057562	polr3c	-0.830979		ENSDARG00000060184	pkn1a	0.760228		ENSDARG00000079605	prmt5	-1.55681	-1.2576
ENSDARG00000057452	ston2	-1.26757		ENSDARG00000060153	h6pd	0.909424		ENSDARG00000079672	efl1	-1.83435	-1.30395
ENSDARG00000057433	st6galnac5b	2.57932		ENSDARG00000060093	dapk1	2.18883		ENSDARG00000079731	kif13ba	0.950078	0.991009
ENSDARG00000057287	slc25a16	-0.923877		ENSDARG00000060089	btaf1	-0.597254		ENSDARG00000079783	isg20	-1.24351	-0.93751
ENSDARG00000057128	hadhaa	0.879022		ENSDARG00000060029	fam160b2	0.613469		ENSDARG00000079932	zgc:152830	0.79395	1.37291
ENSDARG00000056966	nek7	-0.848394		ENSDARG00000059944	c1qtnf2	1.55398		ENSDARG00000080987	CR847546.1	-3.45641	-2.69147
ENSDARG00000056914	emg1	-0.98691		ENSDARG00000059923	slc25a47a	0.78368		ENSDARG00000081270	rn7sk	-2.04178	-1.20361
ENSDARG00000056885	per1a	1.9308		ENSDARG00000059916	hyal1	-1.23782		ENSDARG00000083108	BX276180.3	-4.43337	-2.61063
ENSDARG00000056801	sufu	-0.794478		ENSDARG00000059836	ddit3	-0.73836		ENSDARG00000086254	hhla2b.2	1.18205	0.659292
ENSDARG00000056745	necab2	4.40423		ENSDARG00000059770	cpt1aa	0.80842		ENSDARG00000086352	zp2.1	-4.8515	-2.8677
ENSDARG00000056653	fhl1b	-1.44116		ENSDARG00000059700	agmat	0.698843		ENSDARG00000086411	srsf10b	-1.77316	-1.36889
ENSDARG00000056633	fgf13b	-2.03226		ENSDARG00000059699	dnajc16	2.69814		ENSDARG00000086645	hs3st3b1b	0.928358	0.678203
ENSDARG00000056587	cyp2r1	4.08326		ENSDARG00000059651	cidec	-0.823182		ENSDARG00000086848	atad3	-0.823419	-0.656139
ENSDARG00000056475	trnau1apb	-0.9373		ENSDARG00000059474	mlxip	-0.791535		ENSDARG00000087352	dnah2	-3.87173	-2.84966
ENSDARG00000056369	ufsp2	-0.735334		ENSDARG00000059460	sbf2	1.31167		ENSDARG00000087363	si:dkeyp-46h3.6	-4.45741	-4.74832
ENSDARG00000056331	ahcyl1	1.03781		ENSDARG00000059406	raf1b	-0.850687		ENSDARG00000087583	zgc:171717	-6.36034	-3.98048
ENSDARG00000056228	pld1a	0.733278		ENSDARG00000059349	homer2	1.12928		ENSDARG00000087697	lpl	-0.888761	-1.81593
ENSDARG00000056210	hspa1b	-4.00302		ENSDARG00000059323	rpn1	1.84691		ENSDARG00000087732	BX649540.1	-2.86522	-3.21312
ENSDARG00000056160	hspd1	-1.32206		ENSDARG00000059303	hnrnpl2	-0.746509		ENSDARG00000087911	psme4a	-1.18859	-2.01073
ENSDARG00000056119	eef1g	-0.735179		ENSDARG00000059294	marco	0.922331		ENSDARG00000087921	plce1	1.07211	0.899327
ENSDARG00000056102	uxs1	0.688694		ENSDARG00000059097	nktr	-0.716444		ENSDARG00000087941	pde8a	-0.830607	-0.685315
ENSDARG00000056001	fryb	0.865434		ENSDARG00000059060	lgalsla	-0.93446		ENSDARG00000088357	acadl	0.818897	0.844904
ENSDARG00000055996	rps8a	-0.693643		ENSDARG00000059054	pdk2b	-1.27497		ENSDARG00000088366	zgc:77938	1.91019	1.70766
ENSDARG00000055945	asph	0.742495		ENSDARG00000059035	porb	-1.24857		ENSDARG00000088444	selenol	0.612705	0.71309
ENSDARG00000055874	cpe	2.55885		ENSDARG00000058962	txnl4b	2.23176		ENSDARG00000088492	cntrl	0.755086	0.643106
ENSDARG00000055838	mettl16	-1.25945		ENSDARG00000058958	trim35-7	-4.22704		ENSDARG00000089050	cuzd1.1	-2.24349	-2.9768
ENSDARG00000055730	trim35-29	-4.62649		ENSDARG00000058953	abcc4	-1.23257		ENSDARG00000089362	grn1	0.919217	1.28543
ENSDARG00000055708	timm8b	-0.991598		ENSDARG00000058946	CU856539.2	0.881956		ENSDARG00000089382	zgc:158463	-1.42157	-1.49648
ENSDARG00000055672	map3k10	0.667465		ENSDARG00000058873	ptpdc1b	-2.3576		ENSDARG00000089480	si:dkey-12j5.1	-1.01871	-0.708001
ENSDARG00000055642	GPT	3.42808		ENSDARG00000058806	naxe	1.27382		ENSDARG00000089769	hapln1a	-3.73677	-4.23536
ENSDARG00000055639	ruvbl2	-1.63587		ENSDARG00000058666	dennd2da	1.12695		ENSDARG00000089791	slc25a32a	1.98251	1.04593
ENSDARG00000055530	sertad2b	1.08427		ENSDARG00000058650	dpm3	1.3026		ENSDARG00000089913	cacna1g	1.15407	1.27316
ENSDARG00000055455	gpm6aa	2.95572		ENSDARG00000058492	si:dkey-30c15.17	-0.651405		ENSDARG00000089921	smim4	-0.909299	-1.0129
ENSDARG00000055389	si:dkey-67c22.2	-0.746128		ENSDARG00000058463	ndufab1a	0.616174		ENSDARG00000090195	mtx3	1.30558	1.4236
ENSDARG00000055360	llph	-1.11009		ENSDARG00000058462	zgc:158846	-1.98809		ENSDARG00000090386	cd3eap	-1.73806	-0.832028
ENSDARG00000055344	mipep	-0.77249		ENSDARG00000058366	si:dkey-222f8.3	0.936292		ENSDARG00000090454	gnb1a	0.847534	0.860705
ENSDARG00000055270	si:ch1073-358c10.1	-3.03516		ENSDARG00000058292	sephs1	-0.957794		ENSDARG00000090457	BX296538.1	2.16016	2.27325
ENSDARG00000055240	xdh	0.628937		ENSDARG00000058285	cpt1b	-0.922799		ENSDARG00000090690	nell2a	3.03055	3.37375
ENSDARG00000055159	cyp27a1.4	1.21473		ENSDARG00000058230	rps6kb1b	-0.708565		ENSDARG00000090814	si:dkey-18a10.3	-1.97973	-2.38467
ENSDARG00000055151	smyd2a	-0.706081		ENSDARG00000058005	hgd	-0.981052		ENSDARG00000090822	zgc:171517	-5.01172	-4.53022
ENSDARG00000055120	ctsba	0.941149		ENSDARG00000057767	nudt4a	-0.714312		ENSDARG00000090980	apof	-1.11424	-2.19278
ENSDARG00000055115	dtnbp1a	1.20004		ENSDARG00000057672	plpp5	1.46286		ENSDARG00000091161	rpz	1.31629	1.5734
ENSDARG00000055054	bcl9l	0.886009		ENSDARG00000057630	galm	0.714314		ENSDARG00000091558	si:ch211-251f6.7	-5.91748	-2.53151
ENSDARG00000054984	zbtb41	1.31595		ENSDARG00000057598	s100b	-3.67741		ENSDARG00000091931	gpatch4	-2.39688	-1.76246
ENSDARG00000054980	ebna1bp2	-1.59858		ENSDARG00000057513	mdm4	0.815868		ENSDARG00000092026	zgc:173545	-6.91095	-7.26904
ENSDARG00000054916	eif4ebp3	-1.13805		ENSDARG00000057419	slc44a5b	-0.620755		ENSDARG00000092033	si:dkey-239h2.3	-1.38608	-2.56586
ENSDARG00000054786	faah2b	-4.88138		ENSDARG00000057218	tbc1d15	-0.676047		ENSDARG00000092057	si:dkey-90l23.1	-5.12271	-3.44197
ENSDARG00000054771	ghra	0.986881		ENSDARG00000057016	cdc14ab	-1.25405		ENSDARG00000092071	si:ch211-117n7.6	1.40413	0.718392
ENSDARG00000054588	cox6a2	0.589524		ENSDARG00000057011	dpm1	0.7997		ENSDARG00000092112	tomm40	-0.974063	-0.61282
ENSDARG00000054534	ACOT12	1.21907		ENSDARG00000056862	cep63	-0.641059		ENSDARG00000092115	eif4a1a	-1.61592	-0.988109
ENSDARG00000054530	rars1	-1.05312		ENSDARG00000056830	si:ch211-107m4.1	-1.63628		ENSDARG00000092124	cox14	-0.918207	-0.962266
ENSDARG00000054418	ssuh2.2	1.41375		ENSDARG00000056803	ap1s1	0.81287		ENSDARG00000092310	si:ch211-199g17.2	-1.38944	-1.07388
ENSDARG00000054313	zp3f.2	-5.55342		ENSDARG00000056783	raraa	1.16841		ENSDARG00000092337	CU467861.6	-1.34285	-1.74393
ENSDARG00000054304	homeza	-0.973457		ENSDARG00000056726	mettl7a	-0.684351		ENSDARG00000092578	si:ch211-222e20.4	0.831028	1.23096
ENSDARG00000054300	dhrs1	0.818066		ENSDARG00000056722	cd99l2	0.594334		ENSDARG00000092602	BX546499.1	3.3665	2.62648
ENSDARG00000054259	nat10	-1.06604		ENSDARG00000056719	slc6a19b	-2.06642		ENSDARG00000092702	si:dkeyp-20e4.8	-5.72603	-4.25649
ENSDARG00000054211	st8sia7.1	-2.78819		ENSDARG00000056691	cpeb4a	-1.14027		ENSDARG00000092858	si:ch1073-126c3.2	-0.779696	-0.73769
ENSDARG00000054154	bms1	-1.91166		ENSDARG00000056680	stc2a	3.5126		ENSDARG00000092863	CU138515.1	-4.25527	-3.66871
ENSDARG00000054060	pof1b	0.651845		ENSDARG00000056650	zgc:113276	-4.63181		ENSDARG00000092976	si:ch211-127i16.2	1.7414	1.01988
ENSDARG00000053963	npm2b	-4.70522		ENSDARG00000056638	pir	-1.11467		ENSDARG00000093173	si:dkey-93m18.6	-1.38583	-1.35752
ENSDARG00000053912	fbl	-1.1815		ENSDARG00000056621	ctcf	0.60613		ENSDARG00000093176	PPT2	-3.70832	-2.77301
ENSDARG00000053890	tmem62	0.865557		ENSDARG00000056619	arhgap42a	1.75356		ENSDARG00000093619	sult3st2	-2.0013	-1.21963
ENSDARG00000053845	cbln14	0.933208		ENSDARG00000056462	crp2	-1.32893		ENSDARG00000093841	zgc:152936	-3.56022	-3.94886
ENSDARG00000053805	trub1	-1.52616		ENSDARG00000056410	fdx1	-1.12067		ENSDARG00000093886	tmsb5	-5.98662	-4.59305
ENSDARG00000053802	cbln5	0.721387		ENSDARG00000056387	rnf17	-4.55492		ENSDARG00000094097	CR936321.5	-2.17743	-1.9487
ENSDARG00000053558	rtkn2a	-4.41699		ENSDARG00000056268	atxn7l2b	-1.109		ENSDARG00000094110	AL954145.2	-1.21349	1.32387
ENSDARG00000053554	wdr76	-3.8475		ENSDARG00000056252	sort1b	1.04012		ENSDARG00000094489	si:dkey-58f10.6	1.41901	1.77414
ENSDARG00000053542	kctd12.2	0.942406		ENSDARG00000056203	si:ch211-201h21.5	-0.833008		ENSDARG00000094929	apoa4b.2	0.807984	1.40806
ENSDARG00000053460	si:dkey-283b1.7	-2.7139		ENSDARG00000056128	fastkd1	0.687766		ENSDARG00000094965	nfil3-5	-1.54908	-1.03384
ENSDARG00000053457	rpl23	-0.758071		ENSDARG00000056034	pip4p2	3.59116		ENSDARG00000095050	si:dkey-7f3.14	-0.857758	-0.706408
ENSDARG00000053395	cdkn2aipnl	-0.774521		ENSDARG00000056026	tprg1	1.76058		ENSDARG00000095142	si:ch211-208h16.4	2.88748	3.20921
ENSDARG00000053215	me1	0.845549		ENSDARG00000056008	atp5mc1	1.52249		ENSDARG00000095705	CDPF1	-0.9543	-0.723443
ENSDARG00000053155	alg3	-1.10766		ENSDARG00000055974	tpmt.1	-0.81443		ENSDARG00000095791	FP067424.1	-1.08164	-1.43488
ENSDARG00000053138	lrrc47	-1.22018		ENSDARG00000055885	tex10	-0.668151		ENSDARG00000095843	col24a1	2.80037	2.37159
ENSDARG00000053091	DAB2	-1.04864		ENSDARG00000055876	msmo1	2.3927		ENSDARG00000095865	oxr1a	0.966897	1.12663
ENSDARG00000052957	plcd3a	1.1395		ENSDARG00000055835	slc26a6	2.21698		ENSDARG00000095867	si:ch73-132k15.2	-4.13615	-5.63297
ENSDARG00000052912	si:dkey-57n24.6	1.59219		ENSDARG00000055705	f5	-0.771977		ENSDARG00000095879	wdr46	-1.20219	-0.900349
ENSDARG00000052765	gria2b	3.09589		ENSDARG00000055655	birc5b	-3.56341		ENSDARG00000095947	adkb	-1.91887	-0.930922
ENSDARG00000052690	arrdc3a	1.35875		ENSDARG00000055622	zgc:153345	-3.26135		ENSDARG00000096508	BX322618.1	-0.670345	-1.00448
ENSDARG00000052642	shisa9b	-4.66662		ENSDARG00000055591	pipox	1.35595		ENSDARG00000096667	hemgn	1.15204	0.727201
ENSDARG00000052638	fam210b	0.805432		ENSDARG00000055575	pcolce2b	-1.55955		ENSDARG00000096722	si:dkey-16i5.8	1.01241	1.11109
ENSDARG00000052480	pdcd11	-1.80704		ENSDARG00000055550	casp21	1.5392		ENSDARG00000096792	BX004999.1	1.76316	1.22245
ENSDARG00000052348	smarca5	-0.73374		ENSDARG00000055539	epdl2	4.47895		ENSDARG00000096979	NPC2	1.39138	1.87971
ENSDARG00000052139	notch3	1.11446		ENSDARG00000055502	cicb	0.913244		ENSDARG00000097017	mical3a	0.94902	0.81755
ENSDARG00000052131	gli3	2.59067		ENSDARG00000055477	pelo	1.0917		ENSDARG00000097583	arfgap3	-1.46058	0.720263
ENSDARG00000052059	PAQR9	0.878944		ENSDARG00000055383	C3H16orf72	-0.639594		ENSDARG00000097643	CU138509.1	-5.26789	-4.7348
ENSDARG00000051923	ccnb1	-3.97985		ENSDARG00000055253	slc12a10.3	-5.12073		ENSDARG00000098024	si:dkey-262k9.2	-1.09798	-1.21224
ENSDARG00000051902	prmt7	-1.05176		ENSDARG00000055099	fam184b	-2.56841		ENSDARG00000098075	sh3bgrl3	1.36289	0.997797
ENSDARG00000051890	hp	-1.88964		ENSDARG00000055026	ptch2	-2.79507		ENSDARG00000098090	CABZ01088308.1	3.28313	4.20819
ENSDARG00000051889	dhodh	-1.94135		ENSDARG00000054867	hibch	1.28165		ENSDARG00000098141	supt3h	-1.00906	-0.822115
ENSDARG00000051851	ctu2	-1.30773		ENSDARG00000054833	nucb1	0.755036		ENSDARG00000098334	exosc3	-1.60247	-1.77643
ENSDARG00000046030	zgc:110339	0.63833		ENSDARG00000054749	lmo4b	-4.30986		ENSDARG00000098338	si:ch73-340n8.4	-1.34992	-0.954517
ENSDARG00000045929	oaz2a	0.756582		ENSDARG00000054696	psmb4	0.718353		ENSDARG00000098374	ENSDARG00000098374	0.879708	0.709596
ENSDARG00000045913	mrps10	-0.938586		ENSDARG00000054619	fras1	2.13599		ENSDARG00000098375	polr1a	-0.648665	-0.618087
ENSDARG00000045886	slc38a2	-1.62283		ENSDARG00000054473	tinf2	-1.66275		ENSDARG00000098414	ninl	-2.67977	-2.40207
ENSDARG00000045857	cebpz	-0.745864		ENSDARG00000054323	pparab	1.10527		ENSDARG00000098433	utp6	-1.36515	-0.656639
ENSDARG00000045843	apex1	-2.60695		ENSDARG00000054218	si:ch73-269m23.5	0.660063		ENSDARG00000098507	lyar	-1.36753	-0.946809
ENSDARG00000045638	slc13a1	-3.9325		ENSDARG00000054050	vsig8a	2.30185		ENSDARG00000098544	ncdn	-0.926121	-0.784147
ENSDARG00000045636	rbl2	1.10826		ENSDARG00000053956	sptbn2	1.07048		ENSDARG00000098586	zgc:194887	2.10657	2.9023
ENSDARG00000045562	pus1	-1.28297		ENSDARG00000053716	zgc:153990	-1.32839		ENSDARG00000098660	CU469526.1	-1.76292	-1.02945
ENSDARG00000045530	si:ch211-244b2.4	1.10267		ENSDARG00000053636	cracr2b	-1.35181		ENSDARG00000098666	si:dkey-93h22.8	-1.90673	-1.03803
ENSDARG00000045519	sfmbt2	-0.933388		ENSDARG00000053620	ebi3	-0.86713		ENSDARG00000098739	h2af1al	-4.12322	-3.28298
ENSDARG00000045442	cpb1	-0.653666		ENSDARG00000053575	gpat2	3.79416		ENSDARG00000098802	map7d1a	1.37804	0.994176
ENSDARG00000045398	mtrr	-1.01303		ENSDARG00000053559	tspan3b	3.31661		ENSDARG00000098834	sox4b	1.02168	1.90452
ENSDARG00000045254	zmp:0000000624	-0.867341		ENSDARG00000053535	lmo7b	-2.83547		ENSDARG00000098859	nop14	-1.04164	-0.765261
ENSDARG00000045248	h3f3d	-0.965093		ENSDARG00000053217	cox7a2a	0.902428		ENSDARG00000098868	XPO5	-1.22078	-1.04176
ENSDARG00000045167	dlgap5	-2.7721		ENSDARG00000053136	b2m	-0.595624		ENSDARG00000098935	bxdc2	-1.90536	-0.992396
ENSDARG00000045132	vdac1	-0.958367		ENSDARG00000053087	mthfr	1.83181		ENSDARG00000098967	rabgap1	0.723377	0.699634
ENSDARG00000045123	oplah	1.48366		ENSDARG00000053068	cyp8b1	-0.796873		ENSDARG00000099022	faua	-0.854469	-0.700441
ENSDARG00000045092	cdk5rap3	-0.822413		ENSDARG00000053047	eif2s2	0.622017		ENSDARG00000099079	aclya	1.19614	0.961916
ENSDARG00000045051	slc16a3	-4.26788		ENSDARG00000053027	si:dkey-33i11.1	0.902336		ENSDARG00000099080	sbno1	-0.942419	-0.696445
ENSDARG00000045025	ift52	1.08158		ENSDARG00000053021	grsf1	-0.859967		ENSDARG00000099154	CABZ01032488.1	1.35952	1.13171
ENSDARG00000045019	aamp	-0.934847		ENSDARG00000052859	chp1	-1.01091		ENSDARG00000099156	katnal1	1.08253	1.00919
ENSDARG00000044982	dhrs3a	-2.75376		ENSDARG00000052734	hmgcra	3.13221		ENSDARG00000099185	chia.2	-5.02534	-4.66813
ENSDARG00000044809	fpgs	-0.622914		ENSDARG00000052702	capn1a	0.62578		ENSDARG00000099499	ndufa4l	0.764435	0.585888
ENSDARG00000044803	dhrs3b	1.30812		ENSDARG00000052578	c6ast4	1.95567		ENSDARG00000099528	dus3l	-1.12026	-1.11947
ENSDARG00000044628	dtd1	-1.59905		ENSDARG00000052170	uap1	-0.904858		ENSDARG00000099546	kynu	1.09394	1.17901
ENSDARG00000044612	c1qb	0.799345		ENSDARG00000052099	agxta	-0.854842		ENSDARG00000099547	nbeal1	1.29672	1.14019
ENSDARG00000044601	rtn4a	0.636894		ENSDARG00000052020	cmtm4	1.73994		ENSDARG00000099652	xpot	-1.09433	-0.681365
ENSDARG00000044575	vars1	-0.985781		ENSDARG00000052000	cav2	-1.09805		ENSDARG00000099742	heatr1	-2.30949	-1.07012
ENSDARG00000044488	pak1ip1	-1.13524		ENSDARG00000051986	ndufs8a	0.65781		ENSDARG00000099771	gne	1.26958	1.08639
ENSDARG00000044431	ppig	-0.912139		ENSDARG00000051892	kcng4b	6.0837		ENSDARG00000099801	topaz1	-3.82585	-4.55492
ENSDARG00000044402	nop16	-1.52056		ENSDARG00000051762	CABZ01080568.1	2.52563		ENSDARG00000099865	hnrnpabb	-0.682881	-0.695066
ENSDARG00000044365	angptl3	1.17905		ENSDARG00000046142	asgrl1	-0.588006		ENSDARG00000100020	pim1	-2.22762	-1.04246
ENSDARG00000044143	nol8	-1.46328		ENSDARG00000046054	CT027815.1	-1.10011		ENSDARG00000100209	prpf39	-1.00616	-0.703554
ENSDARG00000044093	rpl13a	-0.703594		ENSDARG00000046012	slc47a1	-0.807963		ENSDARG00000100376	amdhd2	0.743402	0.620963
ENSDARG00000043976	etf1b	-0.792197		ENSDARG00000045914	si:ch211-51e12.7	-1.30447		ENSDARG00000100406	zgc:112265	-0.627989	-0.685737
ENSDARG00000043960	rpf2	-1.60028		ENSDARG00000045870	plekha5	0.977993		ENSDARG00000100426	fam167b	1.79052	1.1961
ENSDARG00000043928	gpn1	-0.817807		ENSDARG00000045789	srgap1b	-4.32992		ENSDARG00000100480	si:ch73-364h19.2	-1.83213	1.56899
ENSDARG00000043865	timm9	-0.73567		ENSDARG00000045705	meig1	1.30811		ENSDARG00000100505	ddx52	-1.87536	-1.26732
ENSDARG00000043850	ftr54	1.71827		ENSDARG00000045704	dclre1c	-1.0959		ENSDARG00000100531	abhd14b	1.43524	1.47311
ENSDARG00000043843	akap7	1.08735		ENSDARG00000045618	clta	0.82194		ENSDARG00000100549	CABZ01079427.1	0.660913	0.597769
ENSDARG00000043608	eif4ebp1	-0.625607		ENSDARG00000045518	tmem110l	-1.08175		ENSDARG00000100588	rpl36	-0.68477	-0.615772
ENSDARG00000043566	nepro	-1.37091		ENSDARG00000045484	dcp1b	0.767928		ENSDARG00000100635	chia.1	-4.74486	-3.84612
ENSDARG00000043562	zgc:65997	-0.773448		ENSDARG00000045306	slc51a	-0.807444		ENSDARG00000100697	FQ323156.1	-2.96786	-2.334
ENSDARG00000043542	zpr1	-0.857075		ENSDARG00000045230	cox6b1	0.922819		ENSDARG00000100719	uraha	1.37725	0.829703
ENSDARG00000043536	si:dkey-86e18.1	-1.09427		ENSDARG00000045199	CAPN1	0.810032		ENSDARG00000100936	CR790368.1	-4.2886	-2.75961
ENSDARG00000043518	si:dkey-239i20.2	1.81981		ENSDARG00000045074	arl4d	-0.714763		ENSDARG00000100986	CABZ01117503.1	3.08019	3.56323
ENSDARG00000043448	itm2ca	2.61538		ENSDARG00000045014	tuba2	-1.27626		ENSDARG00000101024	nufip1	-1.86457	-0.727403
ENSDARG00000043431	b3gntl1	-1.34249		ENSDARG00000044972	bcap31	1.62131		ENSDARG00000101176	ugt1b7	1.34334	1.33706
ENSDARG00000043416	tnfaip2a	1.85349		ENSDARG00000044808	slc4a4b	1.7403		ENSDARG00000101180	mcm7	-0.589305	-0.921802
ENSDARG00000043328	fip1l1a	-1.25256		ENSDARG00000044753	idh3b	1.37001		ENSDARG00000101306	mrpl15	-0.706091	-0.86498
ENSDARG00000043304	nop2	-1.59362		ENSDARG00000044691	ppp1r3b	1.1387		ENSDARG00000101438	lonp2	1.04484	1.25689
ENSDARG00000043257	ckbb	-1.35271		ENSDARG00000044669	hp1bp3	1.315		ENSDARG00000101456	acp5b	2.85478	1.42715
ENSDARG00000043249	irf1b	1.2935		ENSDARG00000044642	sc5d	1.99593		ENSDARG00000101472	pop4	-1.00249	-0.945028
ENSDARG00000043209	nsun5	-1.54199		ENSDARG00000044632	myo7ab	1.76277		ENSDARG00000101561	dbt	-0.886783	-0.759313
ENSDARG00000043180	gpd1b	0.741312		ENSDARG00000044540	fkbp2	2.24621		ENSDARG00000101578	e2f4	-0.883242	-0.807692
ENSDARG00000043173	cela1.3	-0.937298		ENSDARG00000044526	camk1ga	-1.579		ENSDARG00000101633	LO017682.1	-2.10239	-2.41721
ENSDARG00000043137	cdca8	-2.36229		ENSDARG00000044319	fstl4	-3.94612		ENSDARG00000101719	pargl	0.87084	1.13137
ENSDARG00000043134	cux1b	0.747839		ENSDARG00000044098	egr2a	1.65772		ENSDARG00000101722	larp1	-0.893334	-0.807764
ENSDARG00000042989	si:dkeyp-84f3.5	-0.699814		ENSDARG00000044090	zmpste24	0.796031		ENSDARG00000101903	zfyve9a	0.873254	1.08581
ENSDARG00000042984	fpr1	-3.24308		ENSDARG00000043997	cyp2x8	-1.58618		ENSDARG00000102055	hadhb	0.871031	0.811057
ENSDARG00000042864	rpl7l1	-1.19727		ENSDARG00000043781	psmb10	0.861219		ENSDARG00000102076	spink2.1	-1.23776	-1.78733
ENSDARG00000042839	dph6	-1.30759		ENSDARG00000043722	cpa4	0.791007		ENSDARG00000102129	crygn1	2.41617	2.12136
ENSDARG00000042807	slc16a4	1.1379		ENSDARG00000043719	c3a.6	-0.619584		ENSDARG00000102138	foxa1	0.827612	0.784574
ENSDARG00000042799	atpaf1	-0.659391		ENSDARG00000043658	cxadr	0.703608		ENSDARG00000102160	si:dkeyp-61b2.1	-3.18227	-2.25812
ENSDARG00000042780	apoba	0.852981		ENSDARG00000043584	ifit15	-4.32936		ENSDARG00000102200	man2a1	0.823856	0.956582
ENSDARG00000042652	rreb1b	0.920638		ENSDARG00000043571	KIF2A	-0.631384		ENSDARG00000102254	pycr1a	-1.55854	-0.878306
ENSDARG00000042620	gstr	0.64279		ENSDARG00000043457	gapdh	-1.01765		ENSDARG00000102353	ddx47	-1.9542	-1.48956
ENSDARG00000042590	rbm19	-1.50123		ENSDARG00000043417	eipr1	1.16175		ENSDARG00000102456	cfhl4	-0.673997	-0.73071
ENSDARG00000042520	UTP14C	-1.14458		ENSDARG00000043394	si:dkey-71h2.2	-1.66269		ENSDARG00000102590	polr3h	-1.26855	-0.975098
ENSDARG00000042484	tle2a	-1.55413		ENSDARG00000043332	prkcz	-0.900164		ENSDARG00000102703	CR848025.3	3.56839	3.65847
ENSDARG00000042379	TMEM120A	1.64922		ENSDARG00000043313	ank2b	1.61462		ENSDARG00000102805	cyp2aa12	-0.946974	-1.42051
ENSDARG00000042344	trmt6	-1.60002		ENSDARG00000043102	lxn	-0.758703		ENSDARG00000102894	CABZ01057159.1	1.14567	2.01745
ENSDARG00000042270	arsa	1.01056		ENSDARG00000043010	camk2d1	0.98867		ENSDARG00000103125	tsc2	0.748235	0.646574
ENSDARG00000042249	FRMD4A	1.36758		ENSDARG00000042956	cyp2ad6	-1.26952		ENSDARG00000103163	tomm20a	-0.712582	-0.633147
ENSDARG00000042215	pias4b	-4.74862		ENSDARG00000042920	sult3st3	-1.31584		ENSDARG00000103277	cyp24a1	-2.18765	-2.38857
ENSDARG00000042138	selp	-1.84859		ENSDARG00000042861	ltk	2.24453		ENSDARG00000103337	rrp1	-1.78092	-1.08615
ENSDARG00000042045	hmg20b	0.748654		ENSDARG00000042853	ivd	-0.863929		ENSDARG00000103342	wu:fa56d06	-2.09182	-3.09731
ENSDARG00000041896	dnajc5ga	-1.11324		ENSDARG00000042824	nfe2l2a	-0.58861		ENSDARG00000103411	CT583728.6	-4.38784	-8.70065
ENSDARG00000041848	rh50	5.34509		ENSDARG00000042728	plaa	-0.790614		ENSDARG00000103428	ogdhb	-0.758115	-0.740197
ENSDARG00000041703	rrbp1b	-1.28675		ENSDARG00000042708	tuba8l	0.825836		ENSDARG00000103432	exosc4	-1.21052	-0.621764
ENSDARG00000041644	si:dkey-194e6.1	-1.96759		ENSDARG00000042659	thyn1	2.36369		ENSDARG00000103498	epd	2.74718	-3.47403
ENSDARG00000041595	ces3	0.875937		ENSDARG00000042613	crp3	-0.686583		ENSDARG00000103553	sf3b3	-1.22934	-0.716659
ENSDARG00000041572	zfpm1	0.93059		ENSDARG00000042548	tpd52l1	-1.09033		ENSDARG00000103594	npm3	-1.74697	-0.614725
ENSDARG00000041560	PHAF1	-0.693867		ENSDARG00000042521	si:dkey-251i10.1	-1.36239		ENSDARG00000103659	bco1l	-2.28888	-1.44336
ENSDARG00000041530	ppih	-1.93771		ENSDARG00000042469	ndufa12	0.709789		ENSDARG00000103679	bmp16	-1.30693	-1.12843
ENSDARG00000041502	tgfb1a	0.802725		ENSDARG00000042428	gstt1a	-1.32554		ENSDARG00000103682	si:dkey-23i12.5	-1.60878	-1.75599
ENSDARG00000041493	ipo4	-0.774902		ENSDARG00000042337	chrac1	0.946002		ENSDARG00000103743	si:dkeyp-72e1.9	1.85176	1.65002
ENSDARG00000041397	eif2b2	-0.770825		ENSDARG00000042329	BCR	1.49749		ENSDARG00000103759	fahd2a	0.798125	0.790789
ENSDARG00000041317	rangap1a	-0.677242		ENSDARG00000042221	mthfd1l	4.16258		ENSDARG00000103760	cfhl2	0.922703	0.7603
ENSDARG00000041108	ctsh	0.81893		ENSDARG00000042210	sema3ab	1.50341		ENSDARG00000103762	rln1	5.15956	4.21518
ENSDARG00000041078	chka	-1.97789		ENSDARG00000042172	c7a	1.12069		ENSDARG00000103915	ero1b	1.18846	1.72184
ENSDARG00000040942	pnp6	-3.73445		ENSDARG00000042124	si:dkey-4e7.3	0.806266		ENSDARG00000103919	si:ch73-1a9.3	1.32277	1.32592
ENSDARG00000040910	ildr1b	0.603018		ENSDARG00000042112	dio1	-0.751493		ENSDARG00000104166	si:ch211-232d10.1	-1.51194	-1.72361
ENSDARG00000040890	fdps	1.22646		ENSDARG00000042094	eef2a.1	-0.992684		ENSDARG00000104207	pcyt1bb	-1.68683	-0.905733
ENSDARG00000040869	upp1	0.757011		ENSDARG00000042021	mapk12a	1.06283		ENSDARG00000104246	exosc3	-1.27209	-1.11886
ENSDARG00000040815	tsku	0.83856		ENSDARG00000041875	ube2v1	0.786248		ENSDARG00000104353	nop58	-2.05533	-1.04166
ENSDARG00000040732	elavl2	-3.46516		ENSDARG00000041689	usf1	1.00506		ENSDARG00000104370	esm1	2.87008	4.16542
ENSDARG00000040727	tfb1m	-0.89242		ENSDARG00000041685	si:dkey-105h12.2	0.683164		ENSDARG00000104491	ampd2a	0.855167	1.21108
ENSDARG00000040713	rbbp9	-0.776535		ENSDARG00000041631	psme3ip1	1.04326		ENSDARG00000104541	msh6	-1.04087	-1.81097
ENSDARG00000040712	adprh	1.32632		ENSDARG00000041623	mt2	-1.43646		ENSDARG00000104550	clcn2b	-0.919309	-0.855892
ENSDARG00000040707	chchd4b	-1.63922		ENSDARG00000041505	itm2bb	-0.772787		ENSDARG00000104708	ddx24	-1.36534	-1.28997
ENSDARG00000040666	nifk	-1.41744		ENSDARG00000041431	slc24a1	3.88284		ENSDARG00000104869	CABZ01085878.1	-1.83577	-0.919978
ENSDARG00000040649	prickle1a	1.19361		ENSDARG00000041391	tmed10	1.60894		ENSDARG00000104938	ftsj3	-2.30617	-1.42443
ENSDARG00000040557	exosc5	-1.26825		ENSDARG00000041372	C8H9orf64	-1.17428		ENSDARG00000104949	slc27a1b	-0.898819	-0.903614
ENSDARG00000040469	enpp6	0.918178		ENSDARG00000041363	dctn3	1.11328		ENSDARG00000105009	ddah2	1.4545	1.65615
ENSDARG00000040440	snrpd2	-1.15676		ENSDARG00000041314	ndufb9	0.95159		ENSDARG00000105037	snrpf	-1.34247	-0.994245
ENSDARG00000040350	rpp38	-1.16298		ENSDARG00000041110	dnajc3a	1.422		ENSDARG00000105043	si:dkey-152b24.6	-5.5068	-4.21723
ENSDARG00000040309	pxdc1b	-1.50375		ENSDARG00000041022	pdcd4b	-1.4581		ENSDARG00000105117	sdad1	-1.37573	-1.48504
ENSDARG00000040290	pon3.2	0.68567		ENSDARG00000040944	ntd5	1.27314		ENSDARG00000105187	gcshb	0.794152	0.613993
ENSDARG00000040282	zgc:92590	-0.950353		ENSDARG00000040930	deptor	-0.589811		ENSDARG00000105208	zgc:85843	1.3534	0.758954
ENSDARG00000040249	tlr18	-3.24174		ENSDARG00000040907	gcgb	2.40351		ENSDARG00000105209	ENSDARG00000105209	1.02251	0.771938
ENSDARG00000040224	krcp	-2.89841		ENSDARG00000040874	add3a	0.75898		ENSDARG00000105212	cfhl1	0.825854	0.678325
ENSDARG00000040186	fam210ab	-1.26218		ENSDARG00000040623	fosl2	2.09232		ENSDARG00000105223	pmp22a	-1.78486	-1.24977
ENSDARG00000040081	zp3d.1	-5.67678		ENSDARG00000040610	si:ch73-352p4.8	1.71968		ENSDARG00000105273	FP074902.2	-2.42207	-2.88475
ENSDARG00000040041	mcm4	-1.50561		ENSDARG00000040564	hnrnpul1	0.66275		ENSDARG00000105286	ddx54	-1.7257	-0.859309
ENSDARG00000040033	trmt11	-0.988383		ENSDARG00000040338	hvcn1	-1.06589		ENSDARG00000105335	si:dkey-241l7.2	-3.47104	-2.77842
ENSDARG00000040027	osbpl10b	-1.27006		ENSDARG00000040334	mat2aa	1.2299		ENSDARG00000105352	hist1h4l	2.35119	2.58351
ENSDARG00000039997	ptp4a3a	-1.22165		ENSDARG00000040314	psph	0.775826		ENSDARG00000105547	CR388231.5	1.68831	2.6478
ENSDARG00000039987	hivep2a	1.26273		ENSDARG00000040266	sox19b	-3.78293		ENSDARG00000105779	BX322787.1	-1.2835	-1.66214
ENSDARG00000039969	akirin1	-0.676047		ENSDARG00000040265	mpdu1b	0.979227		ENSDARG00000106560	MCMDC2	-1.04894	-2.05848
ENSDARG00000039899	zbtb7a	1.50455		ENSDARG00000040253	onecutl	-0.825866		ENSDARG00000106684	AL929192.1	-5.44717	-4.91362
ENSDARG00000039752	si:dkey-167k11.5	-0.64365		ENSDARG00000040157	glt8d1	0.758746		ENSDARG00000107226	si:dkeyp-98a7.3	-5.53012	-4.99716
ENSDARG00000039730	zgc:112160	-0.899036		ENSDARG00000040133	ackr4b	-0.834935		ENSDARG00000109510	lsm12b	-0.808078	-0.917156
ENSDARG00000039647	slc6a1b	2.86749		ENSDARG00000040046	snai2	-2.84983		ENSDARG00000109902	tmem254	0.852642	0.615423
ENSDARG00000039601	ier3ip1	-0.905324		ENSDARG00000040039	pttg1ipb	-1.99605		ENSDARG00000111509	dtwd1	-0.908801	-0.776324
ENSDARG00000039458	lhx4	1.2151		ENSDARG00000040031	tardbp	-0.685073		ENSDARG00000111902	FO704772.1	-2.65322	-2.28696
ENSDARG00000039423	AL831745.1	1.39395		ENSDARG00000039943	tent5ba	2.35426		ENSDARG00000112527	FP325130.1	1.17703	1.25804
ENSDARG00000039400	polr1c	-1.7701		ENSDARG00000039934	hlcs	0.589064		ENSDARG00000112644	CU459056.1	1.1733	1.27062
ENSDARG00000039399	nt5c2a	0.767209		ENSDARG00000039915	bola1	0.8495		ENSDARG00000112702	BX537263.3	-2.69839	-3.04212
ENSDARG00000039350	ssbp1	-1.47118		ENSDARG00000039914	gapdhs	0.814661		ENSDARG00000112826	CABZ01058107.1	-2.42642	-2.08586
ENSDARG00000039345	drg1	-1.48346		ENSDARG00000039892	gnpnat1	-0.773751		ENSDARG00000113543	CU633775.2	0.861779	-1.25234
ENSDARG00000039310	parla	0.79372		ENSDARG00000039757	mcfd2	1.95424		ENSDARG00000114086	DOCK9	0.728469	0.97105
ENSDARG00000039243	zgc:152791	2.00845		ENSDARG00000039459	qsox1	0.669232		ENSDARG00000114355	BX537263.4	-4.63233	-3.62388
ENSDARG00000039117	tefa	1.23316		ENSDARG00000039429	adka	0.978596		ENSDARG00000114552	siva1	-3.0046	-2.50323
ENSDARG00000039020	fbxo5	-3.23044		ENSDARG00000039335	st6gal2a	-2.1984		ENSDARG00000114885	pxmp4	1.8801	1.84663
ENSDARG00000038768	mrpl12	-0.775325		ENSDARG00000039302	terfa	-1.12805		ENSDARG00000114958	zp3	-4.18021	-3.24899
ENSDARG00000038703	hkdc1	1.46084		ENSDARG00000039269	arg2	-2.93267		ENSDARG00000115082	CABZ01057928.1	-0.939722	-1.31577
ENSDARG00000038694	zgc:101744	0.623075		ENSDARG00000039217	orc1	-1.94035		ENSDARG00000115657	prkcaa	1.35229	1.12141
ENSDARG00000038639	elovl6l	-2.72777		ENSDARG00000039213	prpf38a	-1.24541		ENSDARG00000115716	CT583728.23	-4.65781	-6.28309
ENSDARG00000038609	mpz	2.68927		ENSDARG00000039123	trim9	-2.75784		ENSDARG00000115988	AL935186.11	-4.9724	-4.43997
ENSDARG00000038574	scg2b	2.52031		ENSDARG00000039064	st3gal7	0.919405		ENSDARG00000116076	FO704772.3	-1.65275	-1.87247
ENSDARG00000038456	mrps35	-0.785595		ENSDARG00000038976	pdcd7	-0.920533		ENSDARG00000117174	CT583728.27	-1.19149	-0.835567
ENSDARG00000038360	thg1l	-1.53499		ENSDARG00000038954	ctnnbip1	1.0647		ENSDARG00000117211	CR936462.1	-1.56263	-1.15894
ENSDARG00000038296	tmem86b	0.874469		ENSDARG00000038901	tmem256	0.786934
ENSDARG00000038239	tnpo2	-1.0783		ENSDARG00000038863	babam2	1.10316
ENSDARG00000038222	tyw3	-1.25561		ENSDARG00000038608	sdhc	0.634192
ENSDARG00000038156	dusp11	-0.902412		ENSDARG00000038577	cox6c	1.11647
ENSDARG00000038066	kpna2	-2.03982		ENSDARG00000038386	ascl1a	4.04553
ENSDARG00000038027	nol12	-1.35977		ENSDARG00000038359	enosf1	1.10962
ENSDARG00000038000	crls1	-1.13979		ENSDARG00000038293	zgc:103559	0.753654
ENSDARG00000037998	flot1b	0.738287		ENSDARG00000038225	nras	0.635885
ENSDARG00000037960	lrrc17	1.70189		ENSDARG00000038213	slc35b1	1.49385
ENSDARG00000037835	polr3k	1.6826		ENSDARG00000038076	romo1	-0.744629
ENSDARG00000037738	fbxl3l	0.872377		ENSDARG00000038068	ddx5	-0.910303
ENSDARG00000037706	gss	-1.31028		ENSDARG00000038059	grb2b	1.022
ENSDARG00000037679	MPC2	1.07267		ENSDARG00000038028	ndufa6	0.668721
ENSDARG00000037640	aurkb	-3.27424		ENSDARG00000037966	thoc6	-4.83413
ENSDARG00000037619	ENSDARG00000037619	3.71151		ENSDARG00000037963	nek6	1.17469
ENSDARG00000037570	polr1d	-1.28265		ENSDARG00000037962	psmb7	0.848454
ENSDARG00000037555	atoh8	-1.42366		ENSDARG00000037961	rcn3	2.26808
ENSDARG00000037403	hspa8b	3.48757		ENSDARG00000037879	lfng	-0.893545
ENSDARG00000037393	slc43a1a	-2.47797		ENSDARG00000037870	actb2	-0.589679
ENSDARG00000037378	qdprb1	-1.06591		ENSDARG00000037836	igfals	-0.89248
ENSDARG00000037363	dennd2b	0.668348		ENSDARG00000037655	pls3	0.624317
ENSDARG00000037362	scube2	1.08042		ENSDARG00000037654	pmm2	1.85169
ENSDARG00000037358	polr3e	-1.3117		ENSDARG00000037618	ddit4	-1.40938
ENSDARG00000037261	mtap	-0.89959		ENSDARG00000037429	tll1	2.07086
ENSDARG00000037174	nek12	-3.23916		ENSDARG00000037421	egr1	0.774809
ENSDARG00000037158	rcc1	-2.4403		ENSDARG00000037406	wdr19	1.28828
ENSDARG00000037140	pfkfb1	-1.07164		ENSDARG00000037361	kdelr2b	1.69557
ENSDARG00000037121	mat2ab	-1.68933		ENSDARG00000037318	ddost	2.53232
ENSDARG00000036995	lsm6	-1.25058		ENSDARG00000037281	fgg	-0.718298
ENSDARG00000036966	hsd3b7	1.00869		ENSDARG00000037172	ddrgk1	1.16786
ENSDARG00000036878	sh3bgrl2	0.795744		ENSDARG00000037099	irs2a	-1.02404
ENSDARG00000036844	tsen54	-1.12255		ENSDARG00000037079	cfap36	1.37958
ENSDARG00000036569	bach2a	-2.5894		ENSDARG00000037064	galca	1.13785
ENSDARG00000036549	agpat3	0.772967		ENSDARG00000037000	fkbp11	2.69092
ENSDARG00000036546	pdxkb	1.34081		ENSDARG00000036967	smox	0.858306
ENSDARG00000036494	gstcd	-0.911737		ENSDARG00000036903	irak1bp1	1.47018
ENSDARG00000036482	hexim1	0.687688		ENSDARG00000036865	slc2a12	-0.692413
ENSDARG00000036359	riox2	-1.01225		ENSDARG00000036864	slc34a2b	0.794339
ENSDARG00000036279	lamc1	0.686375		ENSDARG00000036848	slc43a2a	0.749501
ENSDARG00000036247	tmem144b	-5.52671		ENSDARG00000036833	upp2	-1.62815
ENSDARG00000036245	wipf3	1.50293		ENSDARG00000036811	ifrd2	0.697659
ENSDARG00000036214	dazl	-4.88201		ENSDARG00000036754	hmgn3	1.66084
ENSDARG00000036171	rnasel3	0.680543		ENSDARG00000036445	serpinh2	1.43341
ENSDARG00000036076	heatr3	-1.72674		ENSDARG00000036329	ndufa1	0.869815
ENSDARG00000036061	ogfod1	-1.15178		ENSDARG00000036299	nucb2a	0.702872
ENSDARG00000035942	hrh3	1.61252		ENSDARG00000036239	gatm	2.25699
ENSDARG00000035913	yars1	-1.19892		ENSDARG00000036164	cars1	0.999945
ENSDARG00000035909	mfsd2ab	1.93225		ENSDARG00000036161	hnrnpa0l	-0.894019
ENSDARG00000035879	fuca1.2	1.04964		ENSDARG00000036136	tipin	-1.56812
ENSDARG00000035871	rpl30	-0.763113		ENSDARG00000036135	bbox1	0.813345
ENSDARG00000035810	rgcc	1.97675		ENSDARG00000036107	txnipa	1.11051
ENSDARG00000035808	clcn4	1.49961		ENSDARG00000036059	tmppe	1.22242
ENSDARG00000035706	dock6	0.648951		ENSDARG00000036058	gnao1b	-3.02571
ENSDARG00000035692	rps3a	-0.72247		ENSDARG00000036057	tradd	-0.918205
ENSDARG00000035680	zgc:113424	-4.99917		ENSDARG00000036036	mdka	1.4432
ENSDARG00000035652	sat1a.1	0.957126		ENSDARG00000036028	arrdc3b	0.949637
ENSDARG00000035622	xbp1	-1.2385		ENSDARG00000035990	cited4a	1.07382
ENSDARG00000035573	AK6	-1.33868		ENSDARG00000035887	zgc:91944	0.876384
ENSDARG00000035571	abhd17b	0.96943		ENSDARG00000035872	hsd17b12b	1.56352
ENSDARG00000035549	uprt	-1.0133		ENSDARG00000035809	col1a1b	1.02365
ENSDARG00000035546	jmjd7	-0.942373		ENSDARG00000035699	srp19	1.12183
ENSDARG00000035507	ddx31	-1.19522		ENSDARG00000035665	si:dkey-267n13.1	1.94967
ENSDARG00000035264	riok2	-1.73369		ENSDARG00000035631	sdf2l1	1.56378
ENSDARG00000035257	akr1a1a	0.816229		ENSDARG00000035595	ficd	1.52939
ENSDARG00000035120	gldc	-0.828552		ENSDARG00000035577	cds2	0.795821
ENSDARG00000034933	chchd3b	3.07096		ENSDARG00000035562	mpdu1a	1.00631
ENSDARG00000034897	rps10	-0.626973		ENSDARG00000035535	rasa1a	0.7132
ENSDARG00000034871	mid2	0.968161		ENSDARG00000035519	histh1l	1.01491
ENSDARG00000034825	uspl1	-0.746681		ENSDARG00000035508	barhl1a	-3.67181
ENSDARG00000034705	pvalb7	4.8176		ENSDARG00000035398	enc1	0.730073
ENSDARG00000034700	vegfab	0.60991		ENSDARG00000035329	capns1a	1.14252
ENSDARG00000034396	mars1	-0.865154		ENSDARG00000035256	eef2l2	3.06032
ENSDARG00000034321	palmdb	0.718548		ENSDARG00000035171	btg4	-3.96583
ENSDARG00000034307	chrne	-1.21405		ENSDARG00000035131	surf4l	1.13095
ENSDARG00000034291	rpl37	-0.797008		ENSDARG00000035018	thy1	-2.2292
ENSDARG00000034060	elac2	-0.828282		ENSDARG00000034957	hddc2	-1.14586
ENSDARG00000034048	zgc:92275	0.890212		ENSDARG00000034714	esyt1a	1.1851
ENSDARG00000033987	rsrc1	-1.55312		ENSDARG00000034568	fitm2	-1.06457
ENSDARG00000033928	ndfip2	1.29181		ENSDARG00000034443	mpped2	1.07657
ENSDARG00000033871	derl3	0.89141		ENSDARG00000034326	ing3	-1.06906
ENSDARG00000033802	cyp27a7	1.12827		ENSDARG00000033861	sepsecs	-1.33389
ENSDARG00000033451	atpsckmt	-1.69661		ENSDARG00000033845	igsf9ba	-1.45588
ENSDARG00000033450	nkap	0.636693		ENSDARG00000033771	hspbap1	0.981269
ENSDARG00000033418	gpatch1	0.71677		ENSDARG00000033754	rbm48	-1.86755
ENSDARG00000033307	igf2b	1.06127		ENSDARG00000033666	pi4k2a	-0.666679
ENSDARG00000033251	osbpl3a	1.02305		ENSDARG00000033594	ido1	-0.681394
ENSDARG00000033175	snrpe	-1.86549		ENSDARG00000033566	cyp17a1	-5.15858
ENSDARG00000033172	nr2f5	1.03349		ENSDARG00000033489	ube2j1	0.604074
ENSDARG00000033160	nr1d1	2.37257		ENSDARG00000033440	metap1	-0.620931
ENSDARG00000032876	trit1	-0.920858		ENSDARG00000033437	rps6ka1	1.31089
ENSDARG00000032838	si:dkey-206f10.1	2.46065		ENSDARG00000033376	chchd4a	-1.13236
ENSDARG00000032584	thnsl2	0.822373		ENSDARG00000033227	lect2l	1.23455
ENSDARG00000032516	rrp36	-1.2709		ENSDARG00000032816	tm7sf2	0.817345
ENSDARG00000032430	ppp2r1bb	0.698225		ENSDARG00000032780	pigf	1.7168
ENSDARG00000032161	srgap2	0.821592		ENSDARG00000032705	foxg1b	-2.2416
ENSDARG00000031782	crybg1a	1.00205		ENSDARG00000032639	cd36	-5.09358
ENSDARG00000031774	pus7	-1.25833		ENSDARG00000032614	msi2b	-1.01496
ENSDARG00000031647	stat2	0.759257		ENSDARG00000032601	macrod2	0.847713
ENSDARG00000031560	srpk1b	-1.05565		ENSDARG00000032553	egln3	1.68643
ENSDARG00000031228	podxl	-0.652692		ENSDARG00000032431	mpv17	1.47933
ENSDARG00000031119	baiap2l1b	0.788654		ENSDARG00000032405	ckap4	2.35461
ENSDARG00000030964	pde12	-1.29199		ENSDARG00000032373	rnf145b	0.586431
ENSDARG00000030949	srprb	-1.06489		ENSDARG00000032340	serhl	1.43396
ENSDARG00000030700	ctps1a	-1.34886		ENSDARG00000032319	mest	0.726074
ENSDARG00000030632	ccdc3b	3.25715		ENSDARG00000032296	pomp	0.798371
ENSDARG00000030602	rps19	-0.667636		ENSDARG00000032175	puf60a	-0.599347
ENSDARG00000030532	arhgef12a	-1.03022		ENSDARG00000032102	prdx3	0.778972
ENSDARG00000030478	zgc:66484	1.27123		ENSDARG00000031971	poglut2	1.59144
ENSDARG00000030289	jag1a	1.09655		ENSDARG00000031952	mb	0.913603
ENSDARG00000030267	gtf3aa	-1.65464		ENSDARG00000031929	stard14	-1.90567
ENSDARG00000030161	ppp1r14bb	0.779437		ENSDARG00000031848	pparg	-0.836358
ENSDARG00000029822	cel.2	-0.741065		ENSDARG00000031814	dhrs13b.1	-1.08386
ENSDARG00000029639	tomm70a	-0.666457		ENSDARG00000031776	fthl27	-1.25604
ENSDARG00000029472	afdna	-0.859207		ENSDARG00000031683	fosab	1.53492
ENSDARG00000029305	baiap2l1a	2.10544		ENSDARG00000031506	flvcr2b	0.96631
ENSDARG00000029177	lnx2a	-2.81717		ENSDARG00000031336	hsd20b2	-1.1154
ENSDARG00000029088	guf1	-1.10694		ENSDARG00000031325	tmed1a	1.88503
ENSDARG00000029011	xpnpep1	-1.08885		ENSDARG00000031269	rnf123	1.34962
ENSDARG00000028848	lsm12a	-1.04703		ENSDARG00000031095	veph1	2.72289
ENSDARG00000028824	slc34a1a	-4.74789		ENSDARG00000030872	cetp	-1.22861
ENSDARG00000028815	zgc:162945	-0.975398		ENSDARG00000030583	foxk2	-0.876763
ENSDARG00000028804	ankrd9	3.48054		ENSDARG00000030537	psmc1a	0.615247
ENSDARG00000028793	nlk2	0.743683		ENSDARG00000030530	slc22a2	-1.16874
ENSDARG00000028784	si:dkey-24p1.6	-2.73761		ENSDARG00000030465	tmem263	1.1516
ENSDARG00000028715	mindy3	-1.44885		ENSDARG00000030441	ppa1b	0.91304
ENSDARG00000028386	htatip2	1.12593		ENSDARG00000030440	rsrp1	-0.664336
ENSDARG00000028335	hmga1a	-0.802721		ENSDARG00000030367	metrn	-0.904083
ENSDARG00000028259	aldh3a2a	0.954992		ENSDARG00000030326	efna1a	-0.926603
ENSDARG00000028131	hccsa.1	-1.09726		ENSDARG00000030237	pgrmc2	1.07612
ENSDARG00000027828	grin1a	2.37344		ENSDARG00000030176	zgc:92429	-4.10317
ENSDARG00000027825	naa50	-0.877034		ENSDARG00000030104	sh3bp4	2.38225
ENSDARG00000027620	bco2l	3.07499		ENSDARG00000030087	nfkbib	-0.852902
ENSDARG00000027465	rmnd1	-1.15116		ENSDARG00000029931	atp13a1	1.08469
ENSDARG00000027461	mettl26	1.06885		ENSDARG00000029928	ap3m1	1.41261
ENSDARG00000027419	gad1b	1.96452		ENSDARG00000029911	casc3	-0.863895
ENSDARG00000027397	vangl2	0.728293		ENSDARG00000029905	phyhd1	-0.610622
ENSDARG00000027234	ift88	1.20134		ENSDARG00000029848	zgc:161973	-1.32568
ENSDARG00000027112	ephb4b	0.670092		ENSDARG00000029766	nr1i2	-0.651842
ENSDARG00000027046	scyl3	-1.11084		ENSDARG00000029587	msra	0.716291
ENSDARG00000026767	nol11	-1.0275		ENSDARG00000029476	ldlra	-1.91371
ENSDARG00000026723	syncripl	-0.596138		ENSDARG00000029370	ankrd6b	-1.25121
ENSDARG00000026582	iscub	0.592055		ENSDARG00000029230	pnp4b	-0.854532
ENSDARG00000026183	polr2eb	-0.89847		ENSDARG00000029168	ppfibp2b	-0.594723
ENSDARG00000025972	mcts1	-0.815683		ENSDARG00000028971	cpsf2	-0.872208
ENSDARG00000025855	camk2n1a	1.58264		ENSDARG00000028943	mtss1la	-0.711949
ENSDARG00000025728	grin1b	4.20539		ENSDARG00000028748	tm9sf3	0.788008
ENSDARG00000025641	gli2a	1.40879		ENSDARG00000028448	edem2	0.887624
ENSDARG00000025605	nvl	-1.15795		ENSDARG00000028367	sult2st3	1.74072
ENSDARG00000025513	dip2cb	1.11675		ENSDARG00000028336	dhdhl	0.617159
ENSDARG00000025467	aatf	-1.45036		ENSDARG00000028159	tead1a	0.842825
ENSDARG00000025391	pfdn2	-0.706657		ENSDARG00000028048	rdh8a	1.11216
ENSDARG00000025386	lsm14b	-4.41366		ENSDARG00000027966	ap1s3b	0.919491
ENSDARG00000025174	zgc:103482	-4.2918		ENSDARG00000027750	dpp7	0.608717
ENSDARG00000025012	tpi1a	-4.42553		ENSDARG00000027572	as3mt	-0.657868
ENSDARG00000024904	stil	-3.53761		ENSDARG00000027310	lsp1a	1.03216
ENSDARG00000024877	ptgr1	0.896865		ENSDARG00000027249	btg1	-1.44012
ENSDARG00000024619	foxo6b	6.22723		ENSDARG00000027222	adgrg1	-1.28403
ENSDARG00000024561	nolc1	-1.13331		ENSDARG00000027183	namptb	-0.957424
ENSDARG00000024381	msto1	-0.792424		ENSDARG00000027065	slc38a3a	-0.640791
ENSDARG00000024365	crlf1a	0.950641		ENSDARG00000026908	tmed2	0.757046
ENSDARG00000024026	sdf2	-0.884093		ENSDARG00000026655	tspo	0.840498
ENSDARG00000023766	gnsa	0.702633		ENSDARG00000026081	lhcgr	2.00003
ENSDARG00000023724	cdc42se1	1.12029		ENSDARG00000026053	hltf	2.73565
ENSDARG00000023028	cdv3	-0.971687		ENSDARG00000025859	lmf2b	2.49189
ENSDARG00000023002	dtl	-5.21182		ENSDARG00000025826	gna12a	0.828308
ENSDARG00000022952	zgc:66448	-0.976618		ENSDARG00000025718	cxxc1b	-0.810053
ENSDARG00000022918	tbcc	-0.803623		ENSDARG00000025679	comtb	1.11348
ENSDARG00000022772	OSBP2	1.16483		ENSDARG00000025601	trim35-14	-4.31547
ENSDARG00000022767	apobb.1	0.696555		ENSDARG00000025595	agmo	-0.713648
ENSDARG00000022652	psmf1	0.788221		ENSDARG00000025507	wdr24	-0.789681
ENSDARG00000022650	cyp2ad3	0.871739		ENSDARG00000025375	idh1	1.04118
ENSDARG00000022648	otud3	-0.835362		ENSDARG00000025094	edem1	0.96639
ENSDARG00000022309	dspa	1.07646		ENSDARG00000025074	slc25a10	-0.687053
ENSDARG00000022261	pdzk1	-2.11919		ENSDARG00000024874	dock4b	0.888372
ENSDARG00000022232	ppan	-1.07288		ENSDARG00000024654	pgm3	2.1236
ENSDARG00000022218	uck1	0.939723		ENSDARG00000024295	slc11a2	0.586904
ENSDARG00000022213	uck2b	-0.759524		ENSDARG00000024278	adh8b	-0.936841
ENSDARG00000021794	hmmr	-4.4806		ENSDARG00000024032	coch	-1.86183
ENSDARG00000021753	ccdc25	-0.996277		ENSDARG00000023927	dnajc24	1.96317
ENSDARG00000021589	tmem60	-1.29113		ENSDARG00000023768	mfsd4aa	2.19503
ENSDARG00000021556	ubl3b	0.71956		ENSDARG00000023759	zgc:73226	4.72365
ENSDARG00000021483	cdc14b	0.780295		ENSDARG00000023536	nnt	1.62657
ENSDARG00000021383	naalad2	-1.92844		ENSDARG00000023309	spryd4	-0.818822
ENSDARG00000021351	nefma	3.58183		ENSDARG00000023237	syne3	0.953925
ENSDARG00000021143	rtn1b	1.16369		ENSDARG00000023157	cbln10	-0.659971
ENSDARG00000021135	dhrs4	0.615326		ENSDARG00000023151	ucp1	-1.82272
ENSDARG00000021113	ptmaa	1.15776		ENSDARG00000023026	pkp2	0.679917
ENSDARG00000021112	c1d	-1.10681		ENSDARG00000022974	wdr13	0.773197
ENSDARG00000021107	sf3a2	-1.16377		ENSDARG00000022968	fxr1	-1.06492
ENSDARG00000020984	slc16a10	1.07381		ENSDARG00000022788	cops7a	0.709715
ENSDARG00000020913	ddx56	-1.12169		ENSDARG00000022712	stat3	0.875821
ENSDARG00000020834	si:dkey-230p4.1	-1.53222		ENSDARG00000022689	itgb1b.2	-0.770185
ENSDARG00000020812	si:ch73-177h5.2	-2.55711		ENSDARG00000022509	cox4i2	-0.945964
ENSDARG00000020777	cep85l	-0.988811		ENSDARG00000022456	eno1a	1.39412
ENSDARG00000020711	rrm2	-5.11635		ENSDARG00000022438	cox6a1	1.87437
ENSDARG00000020679	clpp	-0.601098		ENSDARG00000022424	slc26a5	-1.04655
ENSDARG00000020645	slc7a3a	-1.41473		ENSDARG00000022418	faf1	0.619244
ENSDARG00000020642	gtdc1	-1.80707		ENSDARG00000022315	atp6v1g1	1.34937
ENSDARG00000020527	nup62l	-0.710947		ENSDARG00000022295	hnf1bb	-0.681257
ENSDARG00000020265	angptl6	0.609376		ENSDARG00000022183	gsto1	4.35498
ENSDARG00000020197	rpl5a	-0.772009		ENSDARG00000022045	map1ab	2.3832
ENSDARG00000020077	nol10	-1.17321		ENSDARG00000021985	ercc2	-1.0368
ENSDARG00000019998	slc30a7	-0.700103		ENSDARG00000021855	arnt	0.599968
ENSDARG00000019969	smarcd3b	0.785544		ENSDARG00000021811	calm1a	-1.04248
ENSDARG00000019778	rps6	-0.652757		ENSDARG00000021702	pdcd4a	1.26374
ENSDARG00000019707	spout1	-1.08003		ENSDARG00000021582	dynlrb1	2.24949
ENSDARG00000019529	parp1	-1.03172		ENSDARG00000021494	hnf4a	-1.44914
ENSDARG00000019451	pcsk2	4.81734		ENSDARG00000021374	cab39l1	-0.88256
ENSDARG00000019294	cbln8	0.684118		ENSDARG00000021309	rhoca	0.808138
ENSDARG00000019280	lars1b	-1.35891		ENSDARG00000021184	rbfox1l	2.76239
ENSDARG00000019230	rpl7a	-0.663812		ENSDARG00000021137	adgrv1	2.55101
ENSDARG00000019062	arpc5b	0.772896		ENSDARG00000021124	cfl1	1.08292
ENSDARG00000018985	castor2	-0.867078		ENSDARG00000021059	alas1	1.67082
ENSDARG00000018902	pes	-1.10094		ENSDARG00000021048	clptm1l	1.6042
ENSDARG00000018890	snrpa	-0.927236		ENSDARG00000021046	rhbdd1	1.51527
ENSDARG00000018846	dgat2	0.815176		ENSDARG00000020956	pck2	-0.628741
ENSDARG00000018698	carm1	-0.870969		ENSDARG00000020926	creb3l3l	-0.663932
ENSDARG00000018650	gtpbp3	-2.27954		ENSDARG00000020893	slc25a55a	-0.748487
ENSDARG00000018643	igf2a	0.896888		ENSDARG00000020876	pdk2a	0.966814
ENSDARG00000018637	sec61g	-0.840743		ENSDARG00000020866	apoa4b.2	1.28871
ENSDARG00000018559	kdm7ab	0.745112		ENSDARG00000020693	sesn1	0.660048
ENSDARG00000018491	pdia4	-1.74156		ENSDARG00000020621	ap1b1	0.591485
ENSDARG00000018460	mbnl2	0.967214		ENSDARG00000020504	h3f3b.1	-0.876462
ENSDARG00000018411	mknk1	1.03125		ENSDARG00000020455	si:ch211-171h4.3	-2.79697
ENSDARG00000018263	pdia2	-1.33596		ENSDARG00000020364	fbp1b	-1.65835
ENSDARG00000018146	gpx1a	0.657537		ENSDARG00000020363	snrnp25	1.15764
ENSDARG00000018060	pik3r2	0.731123		ENSDARG00000020301	os9	1.11936
ENSDARG00000017891	tcp1	-0.59941		ENSDARG00000020289	pif1	-3.95291
ENSDARG00000017781	hsd17b10	-1.84463		ENSDARG00000020278	si:dkeyp-120h9.1	2.50895
ENSDARG00000017741	g3bp1	-0.861244		ENSDARG00000020149	acoxl	2.04524
ENSDARG00000017703	paqr3a	-0.945275		ENSDARG00000020143	pah	-0.749458
ENSDARG00000017696	utp25	-1.66845		ENSDARG00000020046	ahr1a	-3.23532
ENSDARG00000017624	krt4	-0.800951		ENSDARG00000019924	cmpk	0.766185
ENSDARG00000017605	rpp40	-2.23152		ENSDARG00000019877	rbks	1.03632
ENSDARG00000017602	ccng2	0.810273		ENSDARG00000019763	acp5a	-3.57534
ENSDARG00000017489	ifi45	1.30868		ENSDARG00000019549	cds1	0.722698
ENSDARG00000017444	hal	0.611045		ENSDARG00000019541	gpt2l	-0.812008
ENSDARG00000017439	eif4ba	0.758256		ENSDARG00000019420	etnk1	-0.640684
ENSDARG00000017388	gstt1b	1.30515		ENSDARG00000019404	atp5f1d	0.686307
ENSDARG00000017359	mettl8	-1.86013		ENSDARG00000019328	plxna4	0.982618
ENSDARG00000017274	opn1sw2	3.27713		ENSDARG00000019302	mid1ip1b	1.9847
ENSDARG00000017261	gdpd1	1.38278		ENSDARG00000019278	GNB4	1.20804
ENSDARG00000017199	elp2	-1.5276		ENSDARG00000019137	tram1	0.933847
ENSDARG00000017193	cnn1a	-4.70879		ENSDARG00000018936	zcchc17	1.11975
ENSDARG00000017121	mafba	1.14047		ENSDARG00000018921	lratd1	-1.05602
ENSDARG00000017058	large2	0.704497		ENSDARG00000018618	cpsf6	0.767438
ENSDARG00000016871	smarce1	-0.67303		ENSDARG00000018524	midn	1.32417
ENSDARG00000016868	rhobtb4	0.633581		ENSDARG00000018272	wdr33	0.648754
ENSDARG00000016858	smad7	1.14582		ENSDARG00000018266	mthfd1a	2.5642
ENSDARG00000016783	srsf6b	-0.66909		ENSDARG00000018178	pgm2	-1.61432
ENSDARG00000016753	ipo9	-0.769483		ENSDARG00000018145	mid1ip1l	-1.63393
ENSDARG00000016527	helz2	1.33659		ENSDARG00000018124	psmd3	0.942202
ENSDARG00000016484	dkc1	-1.70473		ENSDARG00000018111	kdm7aa	-0.628598
ENSDARG00000016470	anxa5b	-1.36509		ENSDARG00000017982	cyp39a1	-0.976308
ENSDARG00000016439	slc7a1a	-2.38097		ENSDARG00000017882	rdh1	-0.707345
ENSDARG00000016357	fmo5	0.61874		ENSDARG00000017842	syvn1	0.788798
ENSDARG00000016173	cct3	-0.632917		ENSDARG00000017775	atp5mc3a	0.868325
ENSDARG00000016138	nme6	-1.74939		ENSDARG00000017772	mdh1aa	-0.824136
ENSDARG00000016117	exd2	-0.812962		ENSDARG00000017636	rnf167	0.634019
ENSDARG00000016084	spsb4a	-1.07793		ENSDARG00000017494	tgfbr1a	-1.1236
ENSDARG00000016048	gpat3	0.719394		ENSDARG00000017441	mylz3	1.53957
ENSDARG00000016038	hacd3	1.06067		ENSDARG00000017294	gnai2b	1.34602
ENSDARG00000015985	abcc9	1.26895		ENSDARG00000017230	fbxw11b	-0.766857
ENSDARG00000015970	phip	1.02435		ENSDARG00000017105	vaspb	0.720839
ENSDARG00000015930	rwdd1	-0.715494		ENSDARG00000016904	bckdk	0.865912
ENSDARG00000015921	pwp1	-1.4294		ENSDARG00000016886	dnajb9b	4.64974
ENSDARG00000015915	slc25a36b	0.703719		ENSDARG00000016733	psat1	2.76551
ENSDARG00000015889	zc3h15	-0.821525		ENSDARG00000016724	zgc:162339	-1.35759
ENSDARG00000015862	rpl5b	-0.743213		ENSDARG00000016649	akr7a3	0.859825
ENSDARG00000015822	sesn3	0.873616		ENSDARG00000016623	si:ch211-195b13.1	-2.15489
ENSDARG00000015352	lsg1	-0.912151		ENSDARG00000016598	ckmt1	2.27448
ENSDARG00000015128	rpl27	-0.668813		ENSDARG00000016494	ddc	-1.28492
ENSDARG00000014973	ntng1a	4.89366		ENSDARG00000016448	vtg3	0.614473
ENSDARG00000014692	znf622	-0.626142		ENSDARG00000016280	eif1ad	-0.708334
ENSDARG00000014685	esco2	-4.30281		ENSDARG00000016233	sdr16c5a	-0.710277
ENSDARG00000014591	ilf2	-0.680661		ENSDARG00000016163	usp33	0.768762
ENSDARG00000014556	serpinb1l3	-0.72271		ENSDARG00000016056	mhc1laa	0.882565
ENSDARG00000014499	nutf2l	-0.888406		ENSDARG00000015978	COX5B	1.84956
ENSDARG00000014428	ppp2r5d	0.816007		ENSDARG00000015922	stk17al	-1.33204
ENSDARG00000014386	galnt6	-2.39216		ENSDARG00000015917	rnft1	0.733393
ENSDARG00000014378	slc12a4	-0.795461		ENSDARG00000015805	cgnl1	0.682411
ENSDARG00000014373	ddx4	-4.63089		ENSDARG00000015749	hps3	0.828246
ENSDARG00000014031	abcc2	0.710208		ENSDARG00000015559	fstl1a	8.68913
ENSDARG00000014017	rrm1	-1.53272		ENSDARG00000015537	gad2	-4.22595
ENSDARG00000013881	pi4k2b	0.84368		ENSDARG00000015472	gpc4	-0.903286
ENSDARG00000013856	amy2a	-1.29897		ENSDARG00000015394	thoc7	-0.899109
ENSDARG00000013855	slc12a3	-4.6973		ENSDARG00000015355	fosl1a	2.88529
ENSDARG00000013839	aldh3b1	-1.86107		ENSDARG00000015349	mfge8a	1.61151
ENSDARG00000013830	osbpl2b	0.935611		ENSDARG00000015228	ero1a	3.49396
ENSDARG00000013804	capns1b	0.675587		ENSDARG00000015164	mknk2b	-2.28277
ENSDARG00000013802	pcid2	-0.762094		ENSDARG00000015088	dnajb11	1.57981
ENSDARG00000013784	zgc:77158	-1.55091		ENSDARG00000014945	znf598	-0.773948
ENSDARG00000013478	rrp15	-1.42769		ENSDARG00000014915	ndufab1b	0.731506
ENSDARG00000013453	tdrd9	-3.41559		ENSDARG00000014817	ranbp1	-0.914168
ENSDARG00000013295	slc2a3a	4.61866		ENSDARG00000014717	dync1h1	0.7364
ENSDARG00000013072	mmp15b	0.740912		ENSDARG00000014599	slc5a6b	0.591641
ENSDARG00000013050	abcc12	0.869441		ENSDARG00000014565	eif4e1b	-3.79125
ENSDARG00000013024	erap1a	1.3011		ENSDARG00000014366	luc7l3	-0.64396
ENSDARG00000012981	osbpl7	-5.38368		ENSDARG00000014361	tmbim4	0.785542
ENSDARG00000012953	mob1bb	-0.784533		ENSDARG00000014333	ormdl1	0.611555
ENSDARG00000012915	ech1	0.853898		ENSDARG00000014313	atp5pf	0.586865
ENSDARG00000012790	tmem161a	-1.02001		ENSDARG00000014222	zgc:86598	-0.587252
ENSDARG00000012729	hcls1	1.23389		ENSDARG00000014139	srp72	0.606796
ENSDARG00000012684	atp2b1a	1.25095		ENSDARG00000014015	pdia7	0.788257
ENSDARG00000012632	zgc:92749	1.32143		ENSDARG00000013961	slc31a1	0.830753
ENSDARG00000012593	col5a1	-1.37778		ENSDARG00000013946	ivns1abpb	-1.37194
ENSDARG00000012495	mphosph10	-1.23409		ENSDARG00000013928	plekhb2	1.13458
ENSDARG00000012234	psme3	-0.977004		ENSDARG00000013871	slc5a1	-1.55381
ENSDARG00000012113	c19h1orf109	-1.16402		ENSDARG00000013841	abl2	-0.736223
ENSDARG00000012044	polr3gla	-2.19015		ENSDARG00000013794	klf11b	1.21676
ENSDARG00000011909	itpr2	-1.00961		ENSDARG00000013670	hyou1	1.36203
ENSDARG00000011801	wars2	-2.36016		ENSDARG00000013655	tpd52l2b	0.739836
ENSDARG00000011570	pou6f1	1.2363		ENSDARG00000013500	abca2	1.01683
ENSDARG00000011545	arrb2b	0.589172		ENSDARG00000013430	bhmt	-0.74059
ENSDARG00000011418	sigmar1	-1.15902		ENSDARG00000013351	cirbpb	-0.85952
ENSDARG00000011405	rps9	-0.617011		ENSDARG00000013333	ndufa10	0.703304
ENSDARG00000011246	krr1	-0.93235		ENSDARG00000013329	ttc5	-1.15847
ENSDARG00000011190	fgfr1b	1.96598		ENSDARG00000013250	tars1	1.07951
ENSDARG00000011125	snrpb	-1.02451		ENSDARG00000013236	dhcr24	1.72282
ENSDARG00000011094	ccna2	-2.84765		ENSDARG00000013222	slc35a3a	0.684306
ENSDARG00000011079	wdr3	-0.810342		ENSDARG00000013207	zeb1b	0.848252
ENSDARG00000011076	zgc:91968	-5.2813		ENSDARG00000013144	atp1b1a	-1.24282
ENSDARG00000011020	hnrnpa1a	-0.598599		ENSDARG00000012840	alg9	1.24648
ENSDARG00000010978	trmt1	-1.16441		ENSDARG00000012788	foxa3	0.624084
ENSDARG00000010905	mettl13	-1.49041		ENSDARG00000012656	atf6	1.19675
ENSDARG00000010764	flj13639	2.14623		ENSDARG00000012625	prkag2a	-1.15051
ENSDARG00000010745	dnaja2b	0.858448		ENSDARG00000012609	hpxa	-0.628436
ENSDARG00000010729	CABZ01073795.1	1.21814		ENSDARG00000012603	eif3ja	-0.624966
ENSDARG00000010655	ppm1k	-0.853645		ENSDARG00000012499	per1b	-1.05801
ENSDARG00000010437	tent5c	-1.7357		ENSDARG00000012381	hsc70	-2.30896
ENSDARG00000010021	grpel1	-0.920779		ENSDARG00000012369	rdh10b	0.850759
ENSDARG00000009978	icn	-1.06623		ENSDARG00000012306	syt13	-4.11434
ENSDARG00000009864	ddx55	-0.693453		ENSDARG00000012141	papolg	-0.670883
ENSDARG00000009837	agk	-0.783819		ENSDARG00000012140	ccnl1b	-0.710238
ENSDARG00000009796	klc1a	0.894978		ENSDARG00000012125	cnga1b	3.55415
ENSDARG00000009771	ppme1	0.770178		ENSDARG00000011769	cpm	-1.0662
ENSDARG00000009594	nr1d2b	0.713683		ENSDARG00000011493	dcun1d3	-0.842538
ENSDARG00000009443	zgc:92137	-1.55613		ENSDARG00000011462	otub1b	1.18141
ENSDARG00000009285	rpl15	-0.64987		ENSDARG00000011373	mknk2a	-1.68476
ENSDARG00000009209	slc9a6a	0.604809		ENSDARG00000011122	pptc7a	-1.06979
ENSDARG00000009170	ctr9	-0.609186		ENSDARG00000010946	cbsb	-1.1322
ENSDARG00000009031	tnikb	-1.31246		ENSDARG00000010823	memo1	0.989352
ENSDARG00000008976	mdn1	-1.02789		ENSDARG00000010673	trim16	-0.769169
ENSDARG00000008852	elp4	-0.913602		ENSDARG00000010572	slc25a25a	-1.06895
ENSDARG00000008835	si:dkey-46g23.5	-6.32494		ENSDARG00000010519	per3	-2.02095
ENSDARG00000008805	orc3	-1.7023		ENSDARG00000010408	igsf9b	1.48301
ENSDARG00000008502	pno1	-0.765198		ENSDARG00000010248	wdr54	2.5752
ENSDARG00000008494	myl6	-1.6278		ENSDARG00000010146	cpa2	1.40454
ENSDARG00000008491	si:ch211-107o10.3	-1.4595		ENSDARG00000009939	micu2	0.900229
ENSDARG00000008490	ltv1	-1.09134		ENSDARG00000009870	mapk8b	1.02965
ENSDARG00000008480	trmt61a	-1.30742		ENSDARG00000009830	hdlbpa	0.598799
ENSDARG00000008439	atxn10	-1.6304		ENSDARG00000009825	mmp23bb	1.21683
ENSDARG00000008395	snupn	-1.11864		ENSDARG00000009783	slc49a4	0.663416
ENSDARG00000008388	mmp14b	0.701734		ENSDARG00000009724	rpn2	0.957856
ENSDARG00000008243	cct8	-0.588562		ENSDARG00000009677	dlg1	0.928332
ENSDARG00000008239	mocs3	-1.36967		ENSDARG00000009640	psmb1	0.587006
ENSDARG00000008105	mettl2a	-1.67233		ENSDARG00000009549	ubr4	0.661438
ENSDARG00000008014	nudt17	0.886285		ENSDARG00000009505	prelid3b	-1.24782
ENSDARG00000007982	onecut1	1.2403		ENSDARG00000009390	npl	-0.718924
ENSDARG00000007842	MCHR2	2.39711		ENSDARG00000009342	txndc5	0.857453
ENSDARG00000007751	lmnl3	-2.93262		ENSDARG00000009252	napepld	1.6482
ENSDARG00000007744	tsr1	-1.27986		ENSDARG00000009074	cbr4	1.36812
ENSDARG00000007531	zcchc9	-0.94867		ENSDARG00000009001	pdia6	1.76497
ENSDARG00000007490	adrb1	-4.29125		ENSDARG00000008966	tbl1xr1b	0.624843
ENSDARG00000007485	epc2	-0.90887		ENSDARG00000008947	rtf1	-0.585389
ENSDARG00000007398	lrrk1	1.60772		ENSDARG00000008936	sec11a	1.1816
ENSDARG00000007385	cct7	-0.898253		ENSDARG00000008904	smarca2	0.629133
ENSDARG00000007320	rpl7	-0.760223		ENSDARG00000008884	hprt1	-0.695782
ENSDARG00000007217	wdr55	-1.78518		ENSDARG00000008790	actr3b	-2.47635
ENSDARG00000007216	abce1	-1.30427		ENSDARG00000008639	kifap3a	1.87019
ENSDARG00000007179	sash1a	1.31218		ENSDARG00000008287	fam114a1	1.02882
ENSDARG00000007086	aqp10a	1.27719		ENSDARG00000008235	cog5	2.17612
ENSDARG00000006747	tmem178b	2.40613		ENSDARG00000008192	pank1a	-0.788275
ENSDARG00000006598	sgk2b	1.20177		ENSDARG00000008165	caspa	2.01386
ENSDARG00000006434	polr1e	-1.28477		ENSDARG00000007975	fth1b	1.13166
ENSDARG00000006413	rpl38	-0.697088		ENSDARG00000007955	iars1	0.857333
ENSDARG00000006219	gnl3	-1.22144		ENSDARG00000007943	gabpb2a	-0.749685
ENSDARG00000006200	eif4g1a	-1.0121		ENSDARG00000007786	tmx2b	-0.695449
ENSDARG00000005842	cd9a	0.664342		ENSDARG00000007708	nsa2	-0.629154
ENSDARG00000005799	smim14	0.896363		ENSDARG00000007639	cnot4b	-0.787458
ENSDARG00000005738	rpf1	-0.96585		ENSDARG00000007526	ndufs2	0.670837
ENSDARG00000005690	slc25a23a	1.13768		ENSDARG00000007276	ela3l	0.646947
ENSDARG00000005619	nek2	-2.58301		ENSDARG00000007247	ric8a	-1.10028
ENSDARG00000005560	ywhah	0.830619		ENSDARG00000006924	fbxo38	0.706801
ENSDARG00000005462	kif4	-2.26854		ENSDARG00000006818	urod	2.50372
ENSDARG00000005454	tacc3	-2.01084		ENSDARG00000006812	wdr26b	0.995065
ENSDARG00000005191	ahcy	-0.672683		ENSDARG00000006640	eomesa	-3.38811
ENSDARG00000005095	glcea	3.56043		ENSDARG00000006601	kaznb	1.07697
ENSDARG00000005057	dimt1l	-1.57089		ENSDARG00000006526	fn1b	-0.846632
ENSDARG00000005004	slc5a12	-5.36502		ENSDARG00000006501	cyp2x10.2	-1.62129
ENSDARG00000004953	mxb	3.22758		ENSDARG00000006456	pdgfrl	2.44831
ENSDARG00000004952	rsad2	2.21173		ENSDARG00000006447	slc19a3a	2.27103
ENSDARG00000004880	acsm3	2.28012		ENSDARG00000006215	akr1b1.1	-1.08669
ENSDARG00000004874	spata6l	-4.7188		ENSDARG00000006040	cyp20a1	0.977582
ENSDARG00000004843	foxp1a	-0.798892		ENSDARG00000005891	cyb5r3	0.769603
ENSDARG00000004823	asz1	-5.3587		ENSDARG00000005827	eif2s1a	-0.61802
ENSDARG00000004774	wdr36	-0.951365		ENSDARG00000005789	enpp1	-1.04576
ENSDARG00000004754	hspa4a	-1.15435		ENSDARG00000005713	ethe1	0.602419
ENSDARG00000004745	lmbr1l	-1.32513		ENSDARG00000005651	hrasb	-1.79337
ENSDARG00000004713	mad2l1	-2.95993		ENSDARG00000005643	gcat	-1.06334
ENSDARG00000004692	nabp1a	-1.03855		ENSDARG00000005578	ugp2a	-0.606094
ENSDARG00000004687	acaa1	0.879248		ENSDARG00000005423	pgam1a	-0.661029
ENSDARG00000004621	gpm6ab	0.977251		ENSDARG00000005335	slc22a4	-4.45504
ENSDARG00000004470	prkcsh	-1.31837		ENSDARG00000005049	rab20	0.776737
ENSDARG00000004325	casp9	-1.03644		ENSDARG00000004979	elovl5	1.36745
ENSDARG00000004318	cbwd	-1.35111		ENSDARG00000004904	gys2	-0.978152
ENSDARG00000004199	spam1	1.82855		ENSDARG00000004877	rock2b	-1.14394
ENSDARG00000004189	cbx1a	1.1233		ENSDARG00000004726	trappc11	0.620963
ENSDARG00000004169	stmn1a	-2.212		ENSDARG00000004697	rxrgb	-0.724863
ENSDARG00000004141	ENSDARG00000004141	-0.865541		ENSDARG00000004574	gtf3c2	-1.77677
ENSDARG00000003941	rrs1	-0.934458		ENSDARG00000004497	tspan33a	-1.23794
ENSDARG00000003920	setb	-0.781279		ENSDARG00000004452	tardbpl	-0.88488
ENSDARG00000003750	pfas	-1.52821		ENSDARG00000004211	ccdc106a	-0.8962
ENSDARG00000003693	hars	-1.52442		ENSDARG00000004131	rttn	1.51546
ENSDARG00000003635	mogat3b	1.04533		ENSDARG00000004111	esr1	1.03215
ENSDARG00000003570	hsp90b1	-0.739111		ENSDARG00000003989	crhr1	-2.40333
ENSDARG00000003564	dohh	-0.644803		ENSDARG00000003974	spoplb	-1.08562
ENSDARG00000003527	mak16	-1.29404		ENSDARG00000003934	nxnl2	-3.43701
ENSDARG00000003475	sult1st5	1.45545		ENSDARG00000003909	ftr01	2.13007
ENSDARG00000003411	foxa2	0.715634		ENSDARG00000003854	acsl1b	1.22999
ENSDARG00000003287	wdr12	-1.12364		ENSDARG00000003795	idh2	0.901347
ENSDARG00000003270	dhps	-1.02053		ENSDARG00000003789	dennd5b	0.585263
ENSDARG00000003217	urb2	-1.14919		ENSDARG00000003757	cnpy1	2.46342
ENSDARG00000003216	anxa2a	-1.2232		ENSDARG00000003655	tmem59l	-3.26762
ENSDARG00000003206	chchd6a	-0.875447		ENSDARG00000003486	ppp1caa	-1.14663
ENSDARG00000003169	magi1b	-0.702621		ENSDARG00000003251	zbtb22b	-1.25637
ENSDARG00000002991	cep135	-1.85618		ENSDARG00000003244	gbp3	-1.16589
ENSDARG00000002968	a1cf	0.831378		ENSDARG00000003210	ano2a	1.96819
ENSDARG00000002880	vps50	-1.05644		ENSDARG00000003189	psmd1	0.589469
ENSDARG00000002840	si:dkey-28b4.8	0.775181		ENSDARG00000003167	mlst8	0.772158
ENSDARG00000002830	trmt2a	-0.936266		ENSDARG00000003144	pxmp2	-0.827973
ENSDARG00000002720	utp15	-1.17805		ENSDARG00000003087	ubxn6	-0.642599
ENSDARG00000002597	pabpc1l	-5.37779		ENSDARG00000003032	eif4a1b	-0.62964
ENSDARG00000002591	ruvbl1	-1.17775		ENSDARG00000002994	itpkca	-1.37025
ENSDARG00000002576	cabp5a	4.72043		ENSDARG00000002758	dedd1	-0.597152
ENSDARG00000002330	lhx8a	-5.47529		ENSDARG00000002745	tdh	-2.00137
ENSDARG00000002267	dcaf13	-1.06266		ENSDARG00000002549	eif3eb	-1.301
ENSDARG00000002197	pygl	1.03273		ENSDARG00000002509	zgc:153911	2.90362
ENSDARG00000002168	tra2b	-1.19798		ENSDARG00000002355	shpk	0.983734
ENSDARG00000001994	stxbp1a	2.12628		ENSDARG00000002344	tubb4b	-0.644334
ENSDARG00000001578	echs1	0.595586		ENSDARG00000002271	zfand5b	-0.796335
ENSDARG00000001057	bysl	-1.08226		ENSDARG00000002255	epb41l3a	4.03505
ENSDARG00000000887	zgc:56699	-6.34424		ENSDARG00000002165	psme1	1.33974
				ENSDARG00000001975	hsd11b2	-2.44749
				ENSDARG00000001953	pfkfb3	1.28377
				ENSDARG00000001890	stt3b	0.924117
				ENSDARG00000001733	gulp1a	2.28287
				ENSDARG00000000853	dstyk	-0.63619
				ENSDARG00000000730	slc6a22.1	0.743397
				ENSDARG00000000568	ell	-0.880138
				ENSDARG00000000563	ttn.1	5.47193
				ENSDARG00000000551	slc1a4	5.32015
				ENSDARG00000000529	ofd1	1.33657
				ENSDARG00000000241	slc40a1	1.29642
				ENSDARG00000000069	dap	2.05112
				ENSDARG00000000018	nrf1	-0.849246
