# Supplementary material for: Effects of Nutritionally Induced Obesity on Metabolic Pathways of Zebrafish
Source: Int J Mol Sci. 2023 Jan 17;24(3):1850. doi: 10.3390/ijms24031850 (PMC9914946; doi:10.3390/ijms24031850)
Supplement: Supplementary file 1 [file ijms-24-01850-s001.zip › Supplementary materials/Table S3 GO enrichment analysis results of identified key genes.xlsx.xlsx]

## Sheet: 1307 common elements in "a"
1307 common elements in "a"
Term	Database	ID	Input number	Background number	P-Value	Corrected P-Value	Input	Hyperlink
nucleolus	Gene Ontology	GO:0005730	65	192	9.55935e-27	1.91091e-23	ENSDARG00000006219|ENSDARG00000104531|ENSDARG00000044488|ENSDARG00000024561|ENSDARG00000042520|ENSDARG00000087779|ENSDARG00000017696|ENSDARG00000020913|ENSDARG00000063626|ENSDARG00000020077|ENSDARG00000021112|ENSDARG00000037835|ENSDARG00000026767|ENSDARG00000069878|ENSDARG00000003941|ENSDARG00000043960|ENSDARG00000005738|ENSDARG00000099280|ENSDARG00000004774|ENSDARG00000055360|ENSDARG00000053963|…	http://amigo.geneontology.org/amigo/term/GO:0005730
RNA binding	Gene Ontology	GO:0003723	103	658	1.22649e-18	1.22588e-15	ENSDARG00000087779|ENSDARG00000013802|ENSDARG00000074565|ENSDARG00000014373|ENSDARG00000044628|ENSDARG00000008502|ENSDARG00000069780|ENSDARG00000040666|ENSDARG00000069422|ENSDARG00000034897|ENSDARG00000087996|ENSDARG00000011020|ENSDARG00000038027|ENSDARG00000015862|ENSDARG00000056475|ENSDARG00000044143|ENSDARG00000009285|ENSDARG00000009864|ENSDARG00000043209|ENSDARG00000005057|ENSDARG00000043328|…	http://amigo.geneontology.org/amigo/term/GO:0003723
rRNA processing	Gene Ontology	GO:0006364	32	72	1.59276e-16	1.06131e-13	ENSDARG00000042520|ENSDARG00000088619|ENSDARG00000021112|ENSDARG00000026767|ENSDARG00000013478|ENSDARG00000061865|ENSDARG00000059711|ENSDARG00000005738|ENSDARG00000016484|ENSDARG00000008976|ENSDARG00000002267|ENSDARG00000054259|ENSDARG00000001057|ENSDARG00000104227|ENSDARG00000032516|ENSDARG00000069422|ENSDARG00000018902|ENSDARG00000054154|ENSDARG00000098934|ENSDARG00000004774|ENSDARG00000002720|…	http://amigo.geneontology.org/amigo/term/GO:0006364
ribosome biogenesis	Gene Ontology	GO:0042254	26	52	1.26321e-14	6.31288e-12	ENSDARG00000069878|ENSDARG00000007744|ENSDARG00000017696|ENSDARG00000039400|ENSDARG00000044488|ENSDARG00000003941|ENSDARG00000075380|ENSDARG00000059887|ENSDARG00000005738|ENSDARG00000097630|ENSDARG00000019230|ENSDARG00000002267|ENSDARG00000037570|ENSDARG00000025605|ENSDARG00000104227|ENSDARG00000032516|ENSDARG00000003217|ENSDARG00000069422|ENSDARG00000018902|ENSDARG00000054154|ENSDARG00000035507|…	http://amigo.geneontology.org/amigo/term/GO:0042254
tRNA processing	Gene Ontology	GO:0008033	21	61	1.12179e-09	3.73743e-07	ENSDARG00000008852|ENSDARG00000074565|ENSDARG00000008239|ENSDARG00000042344|ENSDARG00000069278|ENSDARG00000038222|ENSDARG00000077607|ENSDARG00000008480|ENSDARG00000010978|ENSDARG00000032876|ENSDARG00000051851|ENSDARG00000034060|ENSDARG00000054259|ENSDARG00000008105|ENSDARG00000090581|ENSDARG00000038360|ENSDARG00000017199|ENSDARG00000018650|ENSDARG00000067918|ENSDARG00000076518|ENSDARG00000091851	http://amigo.geneontology.org/amigo/term/GO:0008033
small-subunit processome	Gene Ontology	GO:0032040	15	34	1.91722e-08	5.47504e-06	ENSDARG00000059711|ENSDARG00000099280|ENSDARG00000042520|ENSDARG00000017696|ENSDARG00000056914|ENSDARG00000004774|ENSDARG00000020077|ENSDARG00000002267|ENSDARG00000011246|ENSDARG00000069878|ENSDARG00000052480|ENSDARG00000053912|ENSDARG00000012495|ENSDARG00000011079|ENSDARG00000105012	http://amigo.geneontology.org/amigo/term/GO:0032040
methyltransferase activity	Gene Ontology	GO:0008168	29	144	3.40997e-08	8.52067e-06	ENSDARG00000051902|ENSDARG00000104531|ENSDARG00000038222|ENSDARG00000091531|ENSDARG00000010978|ENSDARG00000040033|ENSDARG00000102608|ENSDARG00000075368|ENSDARG00000002830|ENSDARG00000055151|ENSDARG00000100242|ENSDARG00000076518|ENSDARG00000069278|ENSDARG00000055838|ENSDARG00000078894|ENSDARG00000102144|ENSDARG00000056914|ENSDARG00000008480|ENSDARG00000010905|ENSDARG00000008105|ENSDARG00000103478|…	http://amigo.geneontology.org/amigo/term/GO:0008168
cytosol	Gene Ontology	GO:0005829	88	832	5.50514e-08	1.22275e-05	ENSDARG00000104674|ENSDARG00000099106|ENSDARG00000054771|ENSDARG00000103422|ENSDARG00000031119|ENSDARG00000058030|ENSDARG00000055151|ENSDARG00000025012|ENSDARG00000044809|ENSDARG00000032161|ENSDARG00000098785|ENSDARG00000035549|ENSDARG00000040027|ENSDARG00000076182|ENSDARG00000037738|ENSDARG00000045929|ENSDARG00000005191|ENSDARG00000015352|ENSDARG00000045123|ENSDARG00000045398|ENSDARG00000045019|…	http://amigo.geneontology.org/amigo/term/GO:0005829
methylation	Gene Ontology	GO:0032259	25	119	1.47314e-07	2.94481e-05	ENSDARG00000051902|ENSDARG00000040033|ENSDARG00000038222|ENSDARG00000102144|ENSDARG00000010978|ENSDARG00000104531|ENSDARG00000076518|ENSDARG00000075368|ENSDARG00000002830|ENSDARG00000055151|ENSDARG00000055838|ENSDARG00000078894|ENSDARG00000069278|ENSDARG00000008480|ENSDARG00000091531|ENSDARG00000008105|ENSDARG00000103478|ENSDARG00000010905|ENSDARG00000018698|ENSDARG00000043304|ENSDARG00000043209|…	http://amigo.geneontology.org/amigo/term/GO:0032259
preribosome, large subunit precursor	Gene Ontology	GO:0030687	11	22	5.80387e-07	0.000105472	ENSDARG00000018902|ENSDARG00000005738|ENSDARG00000003287|ENSDARG00000054980|ENSDARG00000003527|ENSDARG00000008976|ENSDARG00000013478|ENSDARG00000003941|ENSDARG00000014692|ENSDARG00000022232|ENSDARG00000079089	http://amigo.geneontology.org/amigo/term/GO:0030687
ribosome	Gene Ontology	GO:0005840	26	152	2.60256e-06	0.00041213	ENSDARG00000053457|ENSDARG00000060199|ENSDARG00000045913|ENSDARG00000011405|ENSDARG00000075325|ENSDARG00000034291|ENSDARG00000038456|ENSDARG00000058030|ENSDARG00000006413|ENSDARG00000100513|ENSDARG00000044093|ENSDARG00000019230|ENSDARG00000035692|ENSDARG00000034897|ENSDARG00000015128|ENSDARG00000019778|ENSDARG00000038768|ENSDARG00000042864|ENSDARG00000104011|ENSDARG00000007320|ENSDARG00000020197|…	http://amigo.geneontology.org/amigo/term/GO:0005840
tRNA methylation	Gene Ontology	GO:0030488	10	21	2.68018e-06	0.00041213	ENSDARG00000042344|ENSDARG00000069278|ENSDARG00000093563|ENSDARG00000038222|ENSDARG00000097465|ENSDARG00000008480|ENSDARG00000071878|ENSDARG00000079055|ENSDARG00000018650|ENSDARG00000076518	http://amigo.geneontology.org/amigo/term/GO:0030488
structural constituent of ribosome	Gene Ontology	GO:0003735	26	154	3.21493e-06	0.000459045	ENSDARG00000057855|ENSDARG00000053457|ENSDARG00000060199|ENSDARG00000045913|ENSDARG00000011405|ENSDARG00000042864|ENSDARG00000034291|ENSDARG00000038456|ENSDARG00000006413|ENSDARG00000100513|ENSDARG00000044093|ENSDARG00000035692|ENSDARG00000034897|ENSDARG00000101794|ENSDARG00000015128|ENSDARG00000019778|ENSDARG00000038768|ENSDARG00000075325|ENSDARG00000104011|ENSDARG00000007320|ENSDARG00000020197|…	http://amigo.geneontology.org/amigo/term/GO:0003735
nucleus	Gene Ontology	GO:0005634	278	3826	3.62991e-06	0.000459822	ENSDARG00000075560|ENSDARG00000099106|ENSDARG00000076171|ENSDARG00000087779|ENSDARG00000054304|ENSDARG00000114425|ENSDARG00000026767|ENSDARG00000104071|ENSDARG00000043928|ENSDARG00000075543|ENSDARG00000103422|ENSDARG00000058522|ENSDARG00000077013|ENSDARG00000055151|ENSDARG00000014373|ENSDARG00000045562|ENSDARG00000008502|ENSDARG00000056119|ENSDARG00000008976|ENSDARG00000075323|ENSDARG00000025174|…	http://amigo.geneontology.org/amigo/term/GO:0005634
translation	Gene Ontology	GO:0006412	34	240	3.68041e-06	0.000459822	ENSDARG00000053457|ENSDARG00000054530|ENSDARG00000045913|ENSDARG00000011405|ENSDARG00000075325|ENSDARG00000034396|ENSDARG00000034291|ENSDARG00000006413|ENSDARG00000011801|ENSDARG00000100513|ENSDARG00000044093|ENSDARG00000060199|ENSDARG00000056119|ENSDARG00000044575|ENSDARG00000098627|ENSDARG00000035692|ENSDARG00000015128|ENSDARG00000019778|ENSDARG00000101061|ENSDARG00000038768|ENSDARG00000041397|…	http://amigo.geneontology.org/amigo/term/GO:0006412
rRNA binding	Gene Ontology	GO:0019843	10	23	5.07607e-06	0.000596887	ENSDARG00000005738|ENSDARG00000043960|ENSDARG00000017696|ENSDARG00000056914|ENSDARG00000038027|ENSDARG00000011405|ENSDARG00000075325|ENSDARG00000022232|ENSDARG00000034291|ENSDARG00000059887	http://amigo.geneontology.org/amigo/term/GO:0019843
maturation of LSU-rRNA from tricistronic rRNA transcript (SSU-rRNA, 5.8S rRNA, LSU-rRNA)	Gene Ontology	GO:0000463	8	13	6.64452e-06	0.000737911	ENSDARG00000018902|ENSDARG00000043960|ENSDARG00000003287|ENSDARG00000042864|ENSDARG00000095817|ENSDARG00000007320|ENSDARG00000040666|ENSDARG00000060308	http://amigo.geneontology.org/amigo/term/GO:0000463
mitochondrion	Gene Ontology	GO:0005739	70	708	1.07663e-05	0.00113273	ENSDARG00000074169|ENSDARG00000043865|ENSDARG00000059805|ENSDARG00000060199|ENSDARG00000070061|ENSDARG00000057128|ENSDARG00000045913|ENSDARG00000044809|ENSDARG00000033802|ENSDARG00000097465|ENSDARG00000101791|ENSDARG00000105214|ENSDARG00000038456|ENSDARG00000001578|ENSDARG00000024381|ENSDARG00000059887|ENSDARG00000010021|ENSDARG00000012915|ENSDARG00000009837|ENSDARG00000104173|ENSDARG00000011801|…	http://amigo.geneontology.org/amigo/term/GO:0005739
maturation of LSU-rRNA	Gene Ontology	GO:0000470	8	15	1.45583e-05	0.00132282	ENSDARG00000005738|ENSDARG00000043960|ENSDARG00000003527|ENSDARG00000043304|ENSDARG00000013478|ENSDARG00000069878|ENSDARG00000019230|ENSDARG00000069422	http://amigo.geneontology.org/amigo/term/GO:0000470
pseudouridine synthesis	Gene Ontology	GO:0001522	8	15	1.45583e-05	0.00132282	ENSDARG00000031774|ENSDARG00000074565|ENSDARG00000016484|ENSDARG00000045562|ENSDARG00000053805|ENSDARG00000069780|ENSDARG00000104227|ENSDARG00000076526	http://amigo.geneontology.org/amigo/term/GO:0001522
RNA polymerase III complex	Gene Ontology	GO:0005666	9	21	1.66087e-05	0.00144351	ENSDARG00000062915|ENSDARG00000026183|ENSDARG00000057562|ENSDARG00000039400|ENSDARG00000037835|ENSDARG00000037570|ENSDARG00000037358|ENSDARG00000012044|ENSDARG00000069373	http://amigo.geneontology.org/amigo/term/GO:0005666
cytosolic large ribosomal subunit	Gene Ontology	GO:0022625	12	42	2.00516e-05	0.00167013	ENSDARG00000015862|ENSDARG00000006413|ENSDARG00000101794|ENSDARG00000015128|ENSDARG00000009285|ENSDARG00000044093|ENSDARG00000053457|ENSDARG00000042864|ENSDARG00000019230|ENSDARG00000035871|ENSDARG00000007320|ENSDARG00000020197	http://amigo.geneontology.org/amigo/term/GO:0022625
aminoacyl-tRNA ligase activity	Gene Ontology	GO:0004812	11	38	4.00052e-05	0.00307578	ENSDARG00000060494|ENSDARG00000011801|ENSDARG00000054530|ENSDARG00000091247|ENSDARG00000019280|ENSDARG00000044575|ENSDARG00000061100|ENSDARG00000034396|ENSDARG00000003693|ENSDARG00000035913|ENSDARG00000103799	http://amigo.geneontology.org/amigo/term/GO:0004812
tRNA aminoacylation for protein translation	Gene Ontology	GO:0006418	10	32	5.2199e-05	0.00386466	ENSDARG00000060494|ENSDARG00000011801|ENSDARG00000054530|ENSDARG00000019280|ENSDARG00000044575|ENSDARG00000061100|ENSDARG00000034396|ENSDARG00000003693|ENSDARG00000035913|ENSDARG00000103799	http://amigo.geneontology.org/amigo/term/GO:0006418
unfolded protein binding	Gene Ontology	GO:0051082	15	75	7.23713e-05	0.0051668	ENSDARG00000010021|ENSDARG00000007385|ENSDARG00000104674|ENSDARG00000003570|ENSDARG00000017891|ENSDARG00000010745|ENSDARG00000008243|ENSDARG00000054418|ENSDARG00000025391|ENSDARG00000056210|ENSDARG00000016173|ENSDARG00000037403|ENSDARG00000058030|ENSDARG00000036076|ENSDARG00000058522	http://amigo.geneontology.org/amigo/term/GO:0051082
DNA-directed 5'-3' RNA polymerase activity	Gene Ontology	GO:0003899	9	27	8.1982e-05	0.0056511	ENSDARG00000062915|ENSDARG00000077469|ENSDARG00000026183|ENSDARG00000057562|ENSDARG00000039400|ENSDARG00000037835|ENSDARG00000037570|ENSDARG00000101220|ENSDARG00000076509	http://amigo.geneontology.org/amigo/term/GO:0003899
protein folding	Gene Ontology	GO:0006457	16	86	8.93797e-05	0.00576355	ENSDARG00000010021|ENSDARG00000007385|ENSDARG00000104674|ENSDARG00000003570|ENSDARG00000017891|ENSDARG00000010745|ENSDARG00000008243|ENSDARG00000018491|ENSDARG00000089626|ENSDARG00000025391|ENSDARG00000056160|ENSDARG00000018263|ENSDARG00000044431|ENSDARG00000022918|ENSDARG00000016173|ENSDARG00000041530	http://amigo.geneontology.org/amigo/term/GO:0006457
maturation of SSU-rRNA from tricistronic rRNA transcript (SSU-rRNA, 5.8S rRNA, LSU-rRNA)	Gene Ontology	GO:0000462	8	22	0.000124725	0.00755531	ENSDARG00000062612|ENSDARG00000054154|ENSDARG00000007744|ENSDARG00000017696|ENSDARG00000020077|ENSDARG00000002267|ENSDARG00000055996|ENSDARG00000032516	http://amigo.geneontology.org/amigo/term/GO:0000462
tRNA wobble uridine modification	Gene Ontology	GO:0002098	7	16	0.000133398	0.0075624	ENSDARG00000008239|ENSDARG00000051851|ENSDARG00000008852|ENSDARG00000017199|ENSDARG00000018650|ENSDARG00000067918|ENSDARG00000094204	http://amigo.geneontology.org/amigo/term/GO:0002098
ribosomal large subunit biogenesis	Gene Ontology	GO:0042273	7	16	0.000133398	0.0075624	ENSDARG00000101794|ENSDARG00000054980|ENSDARG00000044402|ENSDARG00000044488|ENSDARG00000003941|ENSDARG00000014692|ENSDARG00000036076	http://amigo.geneontology.org/amigo/term/GO:0042273
ligase activity	Gene Ontology	GO:0016874	15	80	0.000136191	0.0075624	ENSDARG00000011801|ENSDARG00000054530|ENSDARG00000098766|ENSDARG00000037706|ENSDARG00000034396|ENSDARG00000078512|ENSDARG00000044575|ENSDARG00000069029|ENSDARG00000044809|ENSDARG00000003693|ENSDARG00000030700|ENSDARG00000035913|ENSDARG00000042839|ENSDARG00000098386|ENSDARG00000103799	http://amigo.geneontology.org/amigo/term/GO:0016874
cytoplasm	Gene Ontology	GO:0005737	230	3250	0.000153442	0.00829004	ENSDARG00000060841|ENSDARG00000104674|ENSDARG00000099106|ENSDARG00000023724|ENSDARG00000076280|ENSDARG00000025391|ENSDARG00000035257|ENSDARG00000067889|ENSDARG00000104071|ENSDARG00000094204|ENSDARG00000043928|ENSDARG00000008239|ENSDARG00000017388|ENSDARG00000058522|ENSDARG00000089767|ENSDARG00000077686|ENSDARG00000025012|ENSDARG00000044628|ENSDARG00000070657|ENSDARG00000056119|ENSDARG00000103251|…	http://amigo.geneontology.org/amigo/term/GO:0005737
pseudouridine synthase activity	Gene Ontology	GO:0009982	6	12	0.000233691	0.0119781	ENSDARG00000031774|ENSDARG00000074565|ENSDARG00000016484|ENSDARG00000045562|ENSDARG00000053805|ENSDARG00000069780	http://amigo.geneontology.org/amigo/term/GO:0009982
RNA modification	Gene Ontology	GO:0009451	6	12	0.000233691	0.0119781	ENSDARG00000031774|ENSDARG00000074565|ENSDARG00000016484|ENSDARG00000045562|ENSDARG00000053805|ENSDARG00000069780	http://amigo.geneontology.org/amigo/term/GO:0009451
tRNA binding	Gene Ontology	GO:0000049	10	41	0.000293795	0.0146824	ENSDARG00000101061|ENSDARG00000103799|ENSDARG00000044628|ENSDARG00000010978|ENSDARG00000091247|ENSDARG00000051851|ENSDARG00000054259|ENSDARG00000094204|ENSDARG00000035913|ENSDARG00000076518	http://amigo.geneontology.org/amigo/term/GO:0000049
maturation of SSU-rRNA	Gene Ontology	GO:0030490	6	13	0.000326294	0.0155301	ENSDARG00000036995|ENSDARG00000075323|ENSDARG00000035264|ENSDARG00000026767|ENSDARG00000069878|ENSDARG00000011079	http://amigo.geneontology.org/amigo/term/GO:0030490
tRNA modification	Gene Ontology	GO:0006400	6	13	0.000326294	0.0155301	ENSDARG00000032876|ENSDARG00000053805|ENSDARG00000090581|ENSDARG00000038360|ENSDARG00000018650|ENSDARG00000076518	http://amigo.geneontology.org/amigo/term/GO:0006400
chaperonin-containing T-complex	Gene Ontology	GO:0005832	5	8	0.000372655	0.0169304	ENSDARG00000007385|ENSDARG00000104674|ENSDARG00000017891|ENSDARG00000016173|ENSDARG00000008243	http://amigo.geneontology.org/amigo/term/GO:0005832
L-ornithine transmembrane transporter activity	Gene Ontology	GO:0000064	5	8	0.000372655	0.0169304	ENSDARG00000063539|ENSDARG00000061566|ENSDARG00000016439|ENSDARG00000100227|ENSDARG00000020645	http://amigo.geneontology.org/amigo/term/GO:0000064
U4/U6 x U5 tri-snRNP complex	Gene Ontology	GO:0046540	7	20	0.000401131	0.0178191	ENSDARG00000036995|ENSDARG00000033175|ENSDARG00000040440|ENSDARG00000058306|ENSDARG00000069878|ENSDARG00000011125|ENSDARG00000067639	http://amigo.geneontology.org/amigo/term/GO:0046540
helicase activity	Gene Ontology	GO:0004386	14	82	0.000521308	0.0226542	ENSDARG00000061177|ENSDARG00000062612|ENSDARG00000061865|ENSDARG00000035507|ENSDARG00000014373|ENSDARG00000091831|ENSDARG00000002591|ENSDARG00000063626|ENSDARG00000013453|ENSDARG00000075543|ENSDARG00000055639|ENSDARG00000040041|ENSDARG00000020913|ENSDARG00000009864	http://amigo.geneontology.org/amigo/term/GO:0004386
oxidoreductase activity	Gene Ontology	GO:0016491	49	526	0.000748546	0.0318371	ENSDARG00000070168|ENSDARG00000070061|ENSDARG00000071164|ENSDARG00000033802|ENSDARG00000070140|ENSDARG00000021135|ENSDARG00000028259|ENSDARG00000070029|ENSDARG00000076056|ENSDARG00000069966|ENSDARG00000024877|ENSDARG00000055159|ENSDARG00000003564|ENSDARG00000043180|ENSDARG00000079280|ENSDARG00000105151|ENSDARG00000056587|ENSDARG00000071082|ENSDARG00000045843|ENSDARG00000034048|ENSDARG00000036966|…	http://amigo.geneontology.org/amigo/term/GO:0016491
90S preribosome	Gene Ontology	GO:0030686	5	10	0.000795549	0.0331313	ENSDARG00000075323|ENSDARG00000075380|ENSDARG00000032516|ENSDARG00000099280|ENSDARG00000054154	http://amigo.geneontology.org/amigo/term/GO:0030686
regulation of cell cycle	Gene Ontology	GO:0051726	14	87	0.000874531	0.0356773	ENSDARG00000018902|ENSDARG00000003287|ENSDARG00000067850|ENSDARG00000039020|ENSDARG00000098622|ENSDARG00000055389|ENSDARG00000045636|ENSDARG00000017602|ENSDARG00000105046|ENSDARG00000035810|ENSDARG00000055996|ENSDARG00000007320|ENSDARG00000037738|ENSDARG00000023002	http://amigo.geneontology.org/amigo/term/GO:0051726
ATPase activity	Gene Ontology	GO:0016887	22	177	0.000906127	0.0362269	ENSDARG00000061890|ENSDARG00000035573|ENSDARG00000074635|ENSDARG00000055639|ENSDARG00000062519|ENSDARG00000058030|ENSDARG00000071009|ENSDARG00000008976|ENSDARG00000013453|ENSDARG00000103551|ENSDARG00000025605|ENSDARG00000013050|ENSDARG00000070078|ENSDARG00000014031|ENSDARG00000056210|ENSDARG00000007216|ENSDARG00000015985|ENSDARG00000002840|ENSDARG00000037403|ENSDARG00000080018|ENSDARG00000052348|…	http://amigo.geneontology.org/amigo/term/GO:0016887
U1 snRNP	Gene Ontology	GO:0005685	6	17	0.00101175	0.0396566	ENSDARG00000033175|ENSDARG00000058467|ENSDARG00000040440|ENSDARG00000011125|ENSDARG00000018890|ENSDARG00000099667	http://amigo.geneontology.org/amigo/term/GO:0005685
U5 snRNP	Gene Ontology	GO:0005682	5	11	0.00110695	0.0422467	ENSDARG00000033175|ENSDARG00000011125|ENSDARG00000058306|ENSDARG00000040440|ENSDARG00000099667	http://amigo.geneontology.org/amigo/term/GO:0005682
protein import into nucleus	Gene Ontology	GO:0006606	9	41	0.0011201	0.0422467	ENSDARG00000038239|ENSDARG00000008395|ENSDARG00000020527|ENSDARG00000041493|ENSDARG00000104071|ENSDARG00000016753|ENSDARG00000038066|ENSDARG00000036076|ENSDARG00000014499	http://amigo.geneontology.org/amigo/term/GO:0006606
cytoplasmic translation	Gene Ontology	GO:0002181	7	25	0.00120587	0.0431217	ENSDARG00000015889|ENSDARG00000101794|ENSDARG00000009285|ENSDARG00000039345|ENSDARG00000017439|ENSDARG00000071670|ENSDARG00000015930	http://amigo.geneontology.org/amigo/term/GO:0002181
L-arginine import across plasma membrane	Gene Ontology	GO:0097638	4	6	0.00127273	0.0431217	ENSDARG00000061566|ENSDARG00000016439|ENSDARG00000100227|ENSDARG00000020645	http://amigo.geneontology.org/amigo/term/GO:0097638
rRNA base methylation	Gene Ontology	GO:0070475	4	6	0.00127273	0.0431217	ENSDARG00000043304|ENSDARG00000055838|ENSDARG00000056914|ENSDARG00000043209	http://amigo.geneontology.org/amigo/term/GO:0070475
very-low-density lipoprotein particle	Gene Ontology	GO:0034361	4	6	0.00127273	0.0431217	ENSDARG00000022767|ENSDARG00000092170|ENSDARG00000042780|ENSDARG00000075016	http://amigo.geneontology.org/amigo/term/GO:0034361
rRNA methyltransferase activity	Gene Ontology	GO:0008649	4	6	0.00127273	0.0431217	ENSDARG00000053912|ENSDARG00000040727|ENSDARG00000005057|ENSDARG00000089033	http://amigo.geneontology.org/amigo/term/GO:0008649
L-ornithine transmembrane transport	Gene Ontology	GO:1903352	4	6	0.00127273	0.0431217	ENSDARG00000061566|ENSDARG00000016439|ENSDARG00000100227|ENSDARG00000020645	http://amigo.geneontology.org/amigo/term/GO:1903352
nucleotide binding	Gene Ontology	GO:0000166	109	1440	0.00139434	0.0464549	ENSDARG00000104674|ENSDARG00000022918|ENSDARG00000068621|ENSDARG00000043928|ENSDARG00000032838|ENSDARG00000058030|ENSDARG00000098080|ENSDARG00000014373|ENSDARG00000097615|ENSDARG00000101332|ENSDARG00000008976|ENSDARG00000044809|ENSDARG00000056966|ENSDARG00000011190|ENSDARG00000007385|ENSDARG00000035549|ENSDARG00000008243|ENSDARG00000070078|ENSDARG00000027112|ENSDARG00000100349|ENSDARG00000015352|…	http://amigo.geneontology.org/amigo/term/GO:0000166
Elongator holoenzyme complex	Gene Ontology	GO:0033588	4	7	0.00191643	0.0617893	ENSDARG00000017199|ENSDARG00000008852|ENSDARG00000067918|ENSDARG00000094204	http://amigo.geneontology.org/amigo/term/GO:0033588
intracellular membrane-bounded organelle	Gene Ontology	GO:0043231	25	230	0.00233315	0.0728744	ENSDARG00000016868|ENSDARG00000077080|ENSDARG00000041530|ENSDARG00000074635|ENSDARG00000022650|ENSDARG00000012684|ENSDARG00000009837|ENSDARG00000040027|ENSDARG00000062972|ENSDARG00000104593|ENSDARG00000012981|ENSDARG00000079516|ENSDARG00000056587|ENSDARG00000044431|ENSDARG00000077256|ENSDARG00000022772|ENSDARG00000098853|ENSDARG00000068840|ENSDARG00000096454|ENSDARG00000013830|ENSDARG00000033251|…	http://amigo.geneontology.org/amigo/term/GO:0043231
nuclear import signal receptor activity	Gene Ontology	GO:0061608	5	14	0.00258059	0.0793631	ENSDARG00000038066|ENSDARG00000038239|ENSDARG00000104071|ENSDARG00000041493|ENSDARG00000008395	http://amigo.geneontology.org/amigo/term/GO:0061608
rRNA methylation	Gene Ontology	GO:0031167	4	8	0.00275475	0.0809817	ENSDARG00000040727|ENSDARG00000053912|ENSDARG00000104531|ENSDARG00000005057	http://amigo.geneontology.org/amigo/term/GO:0031167
L-lysine transmembrane transporter activity	Gene Ontology	GO:0015189	4	8	0.00275475	0.0809817	ENSDARG00000061566|ENSDARG00000016439|ENSDARG00000100227|ENSDARG00000020645	http://amigo.geneontology.org/amigo/term/GO:0015189
catalytic activity	Gene Ontology	GO:0003824	41	450	0.00280267	0.0811961	ENSDARG00000040469|ENSDARG00000008239|ENSDARG00000037140|ENSDARG00000025513|ENSDARG00000004687|ENSDARG00000056228|ENSDARG00000001578|ENSDARG00000070029|ENSDARG00000027419|ENSDARG00000009771|ENSDARG00000025012|ENSDARG00000017058|ENSDARG00000098766|ENSDARG00000074684|ENSDARG00000037261|ENSDARG00000043257|ENSDARG00000042270|ENSDARG00000069373|ENSDARG00000070487|ENSDARG00000004952|ENSDARG00000101791|…	http://amigo.geneontology.org/amigo/term/GO:0003824
RNA helicase activity	Gene Ontology	GO:0003724	7	30	0.00292868	0.0836348	ENSDARG00000061177|ENSDARG00000061865|ENSDARG00000035507|ENSDARG00000014373|ENSDARG00000063626|ENSDARG00000013453|ENSDARG00000009864	http://amigo.geneontology.org/amigo/term/GO:0003724
transcription, DNA-templated	Gene Ontology	GO:0006351	11	69	0.00321783	0.0889377	ENSDARG00000062915|ENSDARG00000077469|ENSDARG00000026183|ENSDARG00000074996|ENSDARG00000057562|ENSDARG00000039400|ENSDARG00000037835|ENSDARG00000037570|ENSDARG00000037358|ENSDARG00000006434|ENSDARG00000101220	http://amigo.geneontology.org/amigo/term/GO:0006351
ribosomal small subunit assembly	Gene Ontology	GO:0000028	5	15	0.00329234	0.0889377	ENSDARG00000100513|ENSDARG00000034897|ENSDARG00000098934|ENSDARG00000030602|ENSDARG00000059887	http://amigo.geneontology.org/amigo/term/GO:0000028
sterol transporter activity	Gene Ontology	GO:0015248	5	15	0.00329234	0.0889377	ENSDARG00000033251|ENSDARG00000012981|ENSDARG00000022772|ENSDARG00000013830|ENSDARG00000040027	http://amigo.geneontology.org/amigo/term/GO:0015248
RNA polymerase I complex	Gene Ontology	GO:0005736	5	15	0.00329234	0.0889377	ENSDARG00000026183|ENSDARG00000077469|ENSDARG00000037570|ENSDARG00000006434|ENSDARG00000039400	http://amigo.geneontology.org/amigo/term/GO:0005736
arginine transmembrane transporter activity	Gene Ontology	GO:0015181	4	9	0.00381347	0.100304	ENSDARG00000061566|ENSDARG00000016439|ENSDARG00000100227|ENSDARG00000020645	http://amigo.geneontology.org/amigo/term/GO:0015181
maturation of 5.8S rRNA	Gene Ontology	GO:0000460	4	9	0.00381347	0.100304	ENSDARG00000021112|ENSDARG00000013478|ENSDARG00000005738|ENSDARG00000003527	http://amigo.geneontology.org/amigo/term/GO:0000460
ATP binding	Gene Ontology	GO:0005524	110	1507	0.00392701	0.101949	ENSDARG00000104674|ENSDARG00000056160|ENSDARG00000068621|ENSDARG00000058030|ENSDARG00000014373|ENSDARG00000097615|ENSDARG00000101332|ENSDARG00000008976|ENSDARG00000044809|ENSDARG00000056966|ENSDARG00000011190|ENSDARG00000007385|ENSDARG00000063031|ENSDARG00000008243|ENSDARG00000070078|ENSDARG00000027112|ENSDARG00000100349|ENSDARG00000032838|ENSDARG00000042839|ENSDARG00000013881|ENSDARG00000009864|…	http://amigo.geneontology.org/amigo/term/GO:0005524
U2 snRNP	Gene Ontology	GO:0005686	5	16	0.00413504	0.105974	ENSDARG00000021107|ENSDARG00000011125|ENSDARG00000099667|ENSDARG00000040440|ENSDARG00000033175	http://amigo.geneontology.org/amigo/term/GO:0005686
mitochondrial matrix	Gene Ontology	GO:0005759	10	62	0.00452041	0.114384	ENSDARG00000104732|ENSDARG00000011801|ENSDARG00000004880|ENSDARG00000051923|ENSDARG00000029088|ENSDARG00000069278|ENSDARG00000056160|ENSDARG00000005057|ENSDARG00000026582|ENSDARG00000059887	http://amigo.geneontology.org/amigo/term/GO:0005759
protein refolding	Gene Ontology	GO:0042026	4	10	0.00511707	0.123241	ENSDARG00000056160|ENSDARG00000056210|ENSDARG00000058030|ENSDARG00000037403	http://amigo.geneontology.org/amigo/term/GO:0042026
preribosome, small subunit precursor	Gene Ontology	GO:0030688	4	10	0.00511707	0.123241	ENSDARG00000007744|ENSDARG00000001057|ENSDARG00000035264|ENSDARG00000008490	http://amigo.geneontology.org/amigo/term/GO:0030688
cellular response to unfolded protein	Gene Ontology	GO:0034620	4	10	0.00511707	0.123241	ENSDARG00000058365|ENSDARG00000056210|ENSDARG00000058030|ENSDARG00000037403	http://amigo.geneontology.org/amigo/term/GO:0034620
telomere maintenance via telomerase	Gene Ontology	GO:0007004	4	10	0.00511707	0.123241	ENSDARG00000104227|ENSDARG00000089626|ENSDARG00000076526|ENSDARG00000069422	http://amigo.geneontology.org/amigo/term/GO:0007004
lipid transport	Gene Ontology	GO:0006869	11	75	0.00563847	0.134182	ENSDARG00000011418|ENSDARG00000022767|ENSDARG00000022772|ENSDARG00000074635|ENSDARG00000075016|ENSDARG00000033251|ENSDARG00000035909|ENSDARG00000042780|ENSDARG00000040027|ENSDARG00000012981|ENSDARG00000013830	http://amigo.geneontology.org/amigo/term/GO:0006869
sterol binding	Gene Ontology	GO:0032934	5	18	0.00626253	0.144511	ENSDARG00000033251|ENSDARG00000012981|ENSDARG00000022772|ENSDARG00000013830|ENSDARG00000040027	http://amigo.geneontology.org/amigo/term/GO:0032934
protein folding chaperone	Gene Ontology	GO:0044183	4	11	0.00668853	0.144511	ENSDARG00000056210|ENSDARG00000058030|ENSDARG00000025391|ENSDARG00000037403	http://amigo.geneontology.org/amigo/term/GO:0044183
maturation of 5.8S rRNA from tricistronic rRNA transcript (SSU-rRNA, 5.8S rRNA, LSU-rRNA)	Gene Ontology	GO:0000466	3	5	0.00679541	0.144511	ENSDARG00000018902|ENSDARG00000003287|ENSDARG00000060308	http://amigo.geneontology.org/amigo/term/GO:0000466
endonucleolytic cleavage in ITS1 to separate SSU-rRNA from 5.8S rRNA and LSU-rRNA from tricistronic rRNA transcript (SSU-rRNA, 5.8S rRNA, LSU-rRNA)	Gene Ontology	GO:0000447	3	5	0.00679541	0.144511	ENSDARG00000075380|ENSDARG00000017605|ENSDARG00000003941	http://amigo.geneontology.org/amigo/term/GO:0000447
low-density lipoprotein particle receptor binding	Gene Ontology	GO:0050750	3	5	0.00679541	0.144511	ENSDARG00000022767|ENSDARG00000042780|ENSDARG00000075016	http://amigo.geneontology.org/amigo/term/GO:0050750
response to hydrogen peroxide	Gene Ontology	GO:0042542	3	5	0.00679541	0.144511	ENSDARG00000018146|ENSDARG00000104702|ENSDARG00000056885	http://amigo.geneontology.org/amigo/term/GO:0042542
U3 snoRNA binding	Gene Ontology	GO:0034511	3	5	0.00679541	0.144511	ENSDARG00000007744|ENSDARG00000017696|ENSDARG00000054154	http://amigo.geneontology.org/amigo/term/GO:0034511
small nucleolar ribonucleoprotein complex	Gene Ontology	GO:0005732	3	5	0.00679541	0.144511	ENSDARG00000036995|ENSDARG00000012495|ENSDARG00000069422	http://amigo.geneontology.org/amigo/term/GO:0005732
chromosome passenger complex	Gene Ontology	GO:0032133	3	5	0.00679541	0.144511	ENSDARG00000043137|ENSDARG00000037640|ENSDARG00000099194	http://amigo.geneontology.org/amigo/term/GO:0032133
triglyceride metabolic process	Gene Ontology	GO:0006641	3	5	0.00679541	0.144511	ENSDARG00000092170|ENSDARG00000062864|ENSDARG00000020645	http://amigo.geneontology.org/amigo/term/GO:0006641
isomerase activity	Gene Ontology	GO:0016853	12	90	0.00769116	0.161838	ENSDARG00000036966|ENSDARG00000074565|ENSDARG00000104809|ENSDARG00000041530|ENSDARG00000025012|ENSDARG00000068981|ENSDARG00000018263|ENSDARG00000070029|ENSDARG00000018491|ENSDARG00000069780|ENSDARG00000061274|ENSDARG00000044431	http://amigo.geneontology.org/amigo/term/GO:0016853
nucleotidyltransferase activity	Gene Ontology	GO:0016779	9	57	0.00778325	0.16207	ENSDARG00000062915|ENSDARG00000077469|ENSDARG00000008239|ENSDARG00000010437|ENSDARG00000076155|ENSDARG00000051851|ENSDARG00000038360|ENSDARG00000100157|ENSDARG00000101220	http://amigo.geneontology.org/amigo/term/GO:0016779
transferase activity	Gene Ontology	GO:0016740	105	1466	0.00792551	0.163331	ENSDARG00000060841|ENSDARG00000074169|ENSDARG00000038639|ENSDARG00000103478|ENSDARG00000074362|ENSDARG00000017388|ENSDARG00000055151|ENSDARG00000101332|ENSDARG00000056966|ENSDARG00000011190|ENSDARG00000077469|ENSDARG00000027112|ENSDARG00000008480|ENSDARG00000018846|ENSDARG00000100349|ENSDARG00000025855|ENSDARG00000040869|ENSDARG00000013881|ENSDARG00000043209|ENSDARG00000005057|ENSDARG00000027825|…	http://amigo.geneontology.org/amigo/term/GO:0016740
Cajal body	Gene Ontology	GO:0015030	4	12	0.00854906	0.174383	ENSDARG00000053912|ENSDARG00000034825|ENSDARG00000015352|ENSDARG00000035573	http://amigo.geneontology.org/amigo/term/GO:0015030
ribosomal large subunit assembly	Gene Ontology	GO:0000027	5	20	0.00905893	0.182917	ENSDARG00000015862|ENSDARG00000008976|ENSDARG00000022232|ENSDARG00000043960|ENSDARG00000020197	http://amigo.geneontology.org/amigo/term/GO:0000027
N-acetyltransferase activity	Gene Ontology	GO:0008080	6	29	0.00946484	0.184712	ENSDARG00000035652|ENSDARG00000086222|ENSDARG00000077256|ENSDARG00000027825|ENSDARG00000054259|ENSDARG00000102568	http://amigo.geneontology.org/amigo/term/GO:0008080
muscle cell fate specification	Gene Ontology	GO:0042694	3	6	0.00979461	0.184712	ENSDARG00000025641|ENSDARG00000101244|ENSDARG00000037362	http://amigo.geneontology.org/amigo/term/GO:0042694
U4 snRNP	Gene Ontology	GO:0005687	3	6	0.00979461	0.184712	ENSDARG00000033175|ENSDARG00000011125|ENSDARG00000099667	http://amigo.geneontology.org/amigo/term/GO:0005687
retinol dehydrogenase activity	Gene Ontology	GO:0004745	3	6	0.00979461	0.184712	ENSDARG00000035257|ENSDARG00000044982|ENSDARG00000044803	http://amigo.geneontology.org/amigo/term/GO:0004745
perinuclear endoplasmic reticulum	Gene Ontology	GO:0097038	3	6	0.00979461	0.184712	ENSDARG00000033251|ENSDARG00000012981|ENSDARG00000022772	http://amigo.geneontology.org/amigo/term/GO:0097038
3-chloroallyl aldehyde dehydrogenase activity	Gene Ontology	GO:0004028	3	6	0.00979461	0.184712	ENSDARG00000089924|ENSDARG00000028259|ENSDARG00000013839	http://amigo.geneontology.org/amigo/term/GO:0004028
regulation of exit from mitosis	Gene Ontology	GO:0007096	3	6	0.00979461	0.184712	ENSDARG00000021483|ENSDARG00000006219|ENSDARG00000098080	http://amigo.geneontology.org/amigo/term/GO:0007096
cytosolic small ribosomal subunit	Gene Ontology	GO:0022627	7	39	0.0100812	0.188339	ENSDARG00000101061|ENSDARG00000034897|ENSDARG00000100513|ENSDARG00000011405|ENSDARG00000035692|ENSDARG00000055996|ENSDARG00000030602	http://amigo.geneontology.org/amigo/term/GO:0022627
triglyceride biosynthetic process	Gene Ontology	GO:0019432	4	13	0.0107179	0.195109	ENSDARG00000016048|ENSDARG00000074169|ENSDARG00000003635|ENSDARG00000018846	http://amigo.geneontology.org/amigo/term/GO:0019432
RNA methylation	Gene Ontology	GO:0001510	4	13	0.0107179	0.195109	ENSDARG00000043304|ENSDARG00000103478|ENSDARG00000043209|ENSDARG00000075368	http://amigo.geneontology.org/amigo/term/GO:0001510
mitotic spindle organization	Gene Ontology	GO:0007052	5	21	0.0107363	0.195109	ENSDARG00000005454|ENSDARG00000024904|ENSDARG00000037640|ENSDARG00000071694|ENSDARG00000005462	http://amigo.geneontology.org/amigo/term/GO:0007052
regulation of cyclin-dependent protein serine/threonine kinase activity	Gene Ontology	GO:0000079	6	30	0.0108605	0.195587	ENSDARG00000051923|ENSDARG00000045092|ENSDARG00000017602|ENSDARG00000105046|ENSDARG00000098622|ENSDARG00000011094	http://amigo.geneontology.org/amigo/term/GO:0000079
heat shock protein binding	Gene Ontology	GO:0031072	5	22	0.012614	0.219265	ENSDARG00000054418|ENSDARG00000056210|ENSDARG00000010745|ENSDARG00000058030|ENSDARG00000037403	http://amigo.geneontology.org/amigo/term/GO:0031072
box C/D snoRNP assembly	Gene Ontology	GO:0000492	3	7	0.0134468	0.22152	ENSDARG00000095817|ENSDARG00000055639|ENSDARG00000002591	http://amigo.geneontology.org/amigo/term/GO:0000492
enoyl-CoA hydratase activity	Gene Ontology	GO:0004300	3	7	0.0134468	0.22152	ENSDARG00000057128|ENSDARG00000001578|ENSDARG00000070029	http://amigo.geneontology.org/amigo/term/GO:0004300
lipoprotein transport	Gene Ontology	GO:0042953	3	7	0.0134468	0.22152	ENSDARG00000022767|ENSDARG00000042780|ENSDARG00000075016	http://amigo.geneontology.org/amigo/term/GO:0042953
CDP-diacylglycerol biosynthetic process	Gene Ontology	GO:0016024	3	7	0.0134468	0.22152	ENSDARG00000016048|ENSDARG00000074169|ENSDARG00000100157	http://amigo.geneontology.org/amigo/term/GO:0016024
cholesterol transport	Gene Ontology	GO:0030301	3	7	0.0134468	0.22152	ENSDARG00000022767|ENSDARG00000042780|ENSDARG00000075016	http://amigo.geneontology.org/amigo/term/GO:0030301
ribosomal small subunit binding	Gene Ontology	GO:0043024	3	7	0.0134468	0.22152	ENSDARG00000007216|ENSDARG00000017439|ENSDARG00000059887	http://amigo.geneontology.org/amigo/term/GO:0043024
digestive tract development	Gene Ontology	GO:0048565	7	42	0.0141137	0.229376	ENSDARG00000062915|ENSDARG00000020527|ENSDARG00000055639|ENSDARG00000010655|ENSDARG00000058115|ENSDARG00000096454|ENSDARG00000060308	http://amigo.geneontology.org/amigo/term/GO:0048565
mitotic cell cycle phase transition	Gene Ontology	GO:0044772	5	23	0.0147018	0.235111	ENSDARG00000051923|ENSDARG00000017602|ENSDARG00000105046|ENSDARG00000098622|ENSDARG00000011094	http://amigo.geneontology.org/amigo/term/GO:0044772
fatty acid beta-oxidation	Gene Ontology	GO:0006635	5	23	0.0147018	0.235111	ENSDARG00000099056|ENSDARG00000057128|ENSDARG00000001578|ENSDARG00000070029|ENSDARG00000004687	http://amigo.geneontology.org/amigo/term/GO:0006635
oxidation-reduction process	Gene Ontology	GO:0055114	47	594	0.0155376	0.246505	ENSDARG00000070168|ENSDARG00000070061|ENSDARG00000071164|ENSDARG00000033802|ENSDARG00000070140|ENSDARG00000028259|ENSDARG00000070029|ENSDARG00000069966|ENSDARG00000024877|ENSDARG00000055159|ENSDARG00000003564|ENSDARG00000043180|ENSDARG00000098733|ENSDARG00000104593|ENSDARG00000105151|ENSDARG00000056587|ENSDARG00000071082|ENSDARG00000034048|ENSDARG00000036966|ENSDARG00000079773|ENSDARG00000051889|…	http://amigo.geneontology.org/amigo/term/GO:0055114
amino acid transmembrane transporter activity	Gene Ontology	GO:0015171	5	24	0.0170089	0.259297	ENSDARG00000061566|ENSDARG00000045886|ENSDARG00000016439|ENSDARG00000100227|ENSDARG00000020645	http://amigo.geneontology.org/amigo/term/GO:0015171
ATPase-coupled transmembrane transporter activity	Gene Ontology	GO:0042626	7	44	0.0173711	0.259297	ENSDARG00000015985|ENSDARG00000013050|ENSDARG00000074635|ENSDARG00000070078|ENSDARG00000014031|ENSDARG00000062519|ENSDARG00000061591	http://amigo.geneontology.org/amigo/term/GO:0042626
iron ion binding	Gene Ontology	GO:0005506	17	166	0.0176504	0.259297	ENSDARG00000007216|ENSDARG00000101423|ENSDARG00000069186|ENSDARG00000090063|ENSDARG00000069966|ENSDARG00000055159|ENSDARG00000036359|ENSDARG00000036061|ENSDARG00000068125|ENSDARG00000022650|ENSDARG00000033802|ENSDARG00000003564|ENSDARG00000104593|ENSDARG00000056587|ENSDARG00000071082|ENSDARG00000026582|ENSDARG00000105151	http://amigo.geneontology.org/amigo/term/GO:0005506
site of polarized growth	Gene Ontology	GO:0030427	3	8	0.0177708	0.259297	ENSDARG00000056001|ENSDARG00000012729|ENSDARG00000069113	http://amigo.geneontology.org/amigo/term/GO:0030427
transferase activity, transferring pentosyl groups	Gene Ontology	GO:0016763	3	8	0.0177708	0.259297	ENSDARG00000040942|ENSDARG00000040869|ENSDARG00000037261	http://amigo.geneontology.org/amigo/term/GO:0016763
cellular aldehyde metabolic process	Gene Ontology	GO:0006081	3	8	0.0177708	0.259297	ENSDARG00000089924|ENSDARG00000028259|ENSDARG00000013839	http://amigo.geneontology.org/amigo/term/GO:0006081
cholesterol transfer activity	Gene Ontology	GO:0120020	3	8	0.0177708	0.259297	ENSDARG00000022767|ENSDARG00000042780|ENSDARG00000075016	http://amigo.geneontology.org/amigo/term/GO:0120020
UMP salvage	Gene Ontology	GO:0044206	3	8	0.0177708	0.259297	ENSDARG00000022213|ENSDARG00000022218|ENSDARG00000040869	http://amigo.geneontology.org/amigo/term/GO:0044206
telomerase holoenzyme complex	Gene Ontology	GO:0005697	3	8	0.0177708	0.259297	ENSDARG00000104227|ENSDARG00000076526|ENSDARG00000069422	http://amigo.geneontology.org/amigo/term/GO:0005697
transferase activity, transferring acyl groups other than amino-acyl groups	Gene Ontology	GO:0016747	4	16	0.0192363	0.270799	ENSDARG00000018846|ENSDARG00000102568|ENSDARG00000086222|ENSDARG00000004687	http://amigo.geneontology.org/amigo/term/GO:0016747
U2-type prespliceosome	Gene Ontology	GO:0071004	4	16	0.0192363	0.270799	ENSDARG00000021107|ENSDARG00000058467|ENSDARG00000011125|ENSDARG00000099667	http://amigo.geneontology.org/amigo/term/GO:0071004
smoothened signaling pathway	Gene Ontology	GO:0007224	6	35	0.0200601	0.278473	ENSDARG00000056801|ENSDARG00000052131|ENSDARG00000024904|ENSDARG00000101244|ENSDARG00000037362|ENSDARG00000025641	http://amigo.geneontology.org/amigo/term/GO:0007224
metabolic process	Gene Ontology	GO:0008152	9	69	0.0219114	0.302075	ENSDARG00000008239|ENSDARG00000010905|ENSDARG00000017058|ENSDARG00000009443|ENSDARG00000014017|ENSDARG00000004199|ENSDARG00000035879|ENSDARG00000013856|ENSDARG00000070029	http://amigo.geneontology.org/amigo/term/GO:0008152
muscle organ development	Gene Ontology	GO:0007517	6	36	0.0223867	0.303529	ENSDARG00000018460|ENSDARG00000037362|ENSDARG00000025641|ENSDARG00000011545|ENSDARG00000056653|ENSDARG00000036279	http://amigo.geneontology.org/amigo/term/GO:0007517
keratin filament	Gene Ontology	GO:0045095	3	9	0.0227761	0.303529	ENSDARG00000068849|ENSDARG00000017624|ENSDARG00000058371	http://amigo.geneontology.org/amigo/term/GO:0045095
alternative mRNA splicing, via spliceosome	Gene Ontology	GO:0000380	3	9	0.0227761	0.303529	ENSDARG00000105293|ENSDARG00000016783|ENSDARG00000033987	http://amigo.geneontology.org/amigo/term/GO:0000380
aminoacyl-tRNA editing activity	Gene Ontology	GO:0002161	3	9	0.0227761	0.303529	ENSDARG00000044628|ENSDARG00000019280|ENSDARG00000044575	http://amigo.geneontology.org/amigo/term/GO:0002161
positive regulation of translational initiation	Gene Ontology	GO:0045948	3	9	0.0227761	0.303529	ENSDARG00000036214|ENSDARG00000025174|ENSDARG00000076509	http://amigo.geneontology.org/amigo/term/GO:0045948
fatty acid biosynthetic process	Gene Ontology	GO:0006633	7	48	0.0254071	0.33635	ENSDARG00000104732|ENSDARG00000004880|ENSDARG00000090063|ENSDARG00000038639|ENSDARG00000016038|ENSDARG00000078512|ENSDARG00000012632	http://amigo.geneontology.org/amigo/term/GO:0006633
misfolded protein binding	Gene Ontology	GO:0051787	4	18	0.0267159	0.350594	ENSDARG00000056210|ENSDARG00000033871|ENSDARG00000058030|ENSDARG00000037403	http://amigo.geneontology.org/amigo/term/GO:0051787
hydrolase activity	Gene Ontology	GO:0016787	74	1043	0.0277962	0.350594	ENSDARG00000040469|ENSDARG00000036171|ENSDARG00000099106|ENSDARG00000079572|ENSDARG00000008014|ENSDARG00000041108|ENSDARG00000075543|ENSDARG00000057698|ENSDARG00000039310|ENSDARG00000055639|ENSDARG00000105214|ENSDARG00000043928|ENSDARG00000056228|ENSDARG00000073742|ENSDARG00000053890|ENSDARG00000061865|ENSDARG00000009771|ENSDARG00000020913|ENSDARG00000098645|ENSDARG00000014373|ENSDARG00000039730|…	http://amigo.geneontology.org/amigo/term/GO:0016787
protein serine/threonine kinase activator activity	Gene Ontology	GO:0043539	3	10	0.0284649	0.350594	ENSDARG00000099194|ENSDARG00000079486|ENSDARG00000018643	http://amigo.geneontology.org/amigo/term/GO:0043539
posterior lateral line neuromast deposition	Gene Ontology	GO:0048922	3	10	0.0284649	0.350594	ENSDARG00000040910|ENSDARG00000041502|ENSDARG00000044601	http://amigo.geneontology.org/amigo/term/GO:0048922
peptidyl-arginine methylation	Gene Ontology	GO:0018216	3	10	0.0284649	0.350594	ENSDARG00000051902|ENSDARG00000091531|ENSDARG00000018698	http://amigo.geneontology.org/amigo/term/GO:0018216
epithelial cilium movement involved in extracellular fluid movement	Gene Ontology	GO:0003351	3	10	0.0284649	0.350594	ENSDARG00000055639|ENSDARG00000002591|ENSDARG00000027234	http://amigo.geneontology.org/amigo/term/GO:0003351
protein-arginine N-methyltransferase activity	Gene Ontology	GO:0016274	3	10	0.0284649	0.350594	ENSDARG00000051902|ENSDARG00000091531|ENSDARG00000018698	http://amigo.geneontology.org/amigo/term/GO:0016274
protein targeting	Gene Ontology	GO:0006605	3	10	0.0284649	0.350594	ENSDARG00000061124|ENSDARG00000102471|ENSDARG00000018637	http://amigo.geneontology.org/amigo/term/GO:0006605
amino acid transport	Gene Ontology	GO:0006865	5	28	0.0285877	0.350594	ENSDARG00000061566|ENSDARG00000045886|ENSDARG00000016439|ENSDARG00000100227|ENSDARG00000020645	http://amigo.geneontology.org/amigo/term/GO:0006865
cholesterol binding	Gene Ontology	GO:0015485	5	28	0.0285877	0.350594	ENSDARG00000033251|ENSDARG00000012981|ENSDARG00000022772|ENSDARG00000013830|ENSDARG00000040027	http://amigo.geneontology.org/amigo/term/GO:0015485
cyclin-dependent protein kinase holoenzyme complex	Gene Ontology	GO:0000307	5	28	0.0285877	0.350594	ENSDARG00000051923|ENSDARG00000017602|ENSDARG00000105046|ENSDARG00000098622|ENSDARG00000011094	http://amigo.geneontology.org/amigo/term/GO:0000307
fatty acid metabolic process	Gene Ontology	GO:0006631	9	73	0.0292548	0.354426	ENSDARG00000054534|ENSDARG00000090063|ENSDARG00000020645|ENSDARG00000016038|ENSDARG00000038639|ENSDARG00000074169|ENSDARG00000057128|ENSDARG00000012632|ENSDARG00000070029	http://amigo.geneontology.org/amigo/term/GO:0006631
nucleic acid binding	Gene Ontology	GO:0003676	78	1113	0.0307037	0.36974	ENSDARG00000040033|ENSDARG00000036171|ENSDARG00000039987|ENSDARG00000076171|ENSDARG00000070657|ENSDARG00000052131|ENSDARG00000069280|ENSDARG00000088619|ENSDARG00000063626|ENSDARG00000061100|ENSDARG00000074265|ENSDARG00000077400|ENSDARG00000062302|ENSDARG00000091947|ENSDARG00000095135|ENSDARG00000030267|ENSDARG00000002168|ENSDARG00000026723|ENSDARG00000097753|ENSDARG00000077013|ENSDARG00000002830|…	http://amigo.geneontology.org/amigo/term/GO:0003676
AMPA glutamate receptor complex	Gene Ontology	GO:0032281	5	29	0.0321025	0.384269	ENSDARG00000053460|ENSDARG00000070624|ENSDARG00000052765|ENSDARG00000070173|ENSDARG00000052642	http://amigo.geneontology.org/amigo/term/GO:0032281
protein kinase binding	Gene Ontology	GO:0019901	10	87	0.0326909	0.388983	ENSDARG00000105782|ENSDARG00000077080|ENSDARG00000016868|ENSDARG00000062080|ENSDARG00000070404|ENSDARG00000068849|ENSDARG00000099833|ENSDARG00000102216|ENSDARG00000059131|ENSDARG00000025855	http://amigo.geneontology.org/amigo/term/GO:0019901
ribonucleoprotein complex	Gene Ontology	GO:1990904	8	63	0.0337004	0.398622	ENSDARG00000017741|ENSDARG00000069878|ENSDARG00000059259|ENSDARG00000002597|ENSDARG00000019230|ENSDARG00000040732|ENSDARG00000026723|ENSDARG00000099667	http://amigo.geneontology.org/amigo/term/GO:1990904
CTP biosynthetic process	Gene Ontology	GO:0006241	3	11	0.0348324	0.407193	ENSDARG00000016138|ENSDARG00000030700|ENSDARG00000098386	http://amigo.geneontology.org/amigo/term/GO:0006241
cellular metabolic process	Gene Ontology	GO:0044237	3	11	0.0348324	0.407193	ENSDARG00000069373|ENSDARG00000041397|ENSDARG00000076509	http://amigo.geneontology.org/amigo/term/GO:0044237
precatalytic spliceosome	Gene Ontology	GO:0071011	4	20	0.035712	0.412649	ENSDARG00000033175|ENSDARG00000069878|ENSDARG00000040440|ENSDARG00000099667	http://amigo.geneontology.org/amigo/term/GO:0071011
spliceosomal snRNP assembly	Gene Ontology	GO:0000387	4	20	0.035712	0.412649	ENSDARG00000033175|ENSDARG00000051902|ENSDARG00000040440|ENSDARG00000099667	http://amigo.geneontology.org/amigo/term/GO:0000387
mRNA splicing, via spliceosome	Gene Ontology	GO:0000398	11	102	0.0373061	0.428592	ENSDARG00000036995|ENSDARG00000056475|ENSDARG00000058467|ENSDARG00000033175|ENSDARG00000069878|ENSDARG00000077400|ENSDARG00000033987|ENSDARG00000067639|ENSDARG00000018890|ENSDARG00000011125|ENSDARG00000099667	http://amigo.geneontology.org/amigo/term/GO:0000398
phospholipid biosynthetic process	Gene Ontology	GO:0008654	5	31	0.0399101	0.454864	ENSDARG00000016048|ENSDARG00000038000|ENSDARG00000074169|ENSDARG00000100157|ENSDARG00000101018	http://amigo.geneontology.org/amigo/term/GO:0008654
mitotic sister chromatid segregation	Gene Ontology	GO:0000070	4	21	0.0407887	0.454864	ENSDARG00000043137|ENSDARG00000099194|ENSDARG00000092651|ENSDARG00000024381	http://amigo.geneontology.org/amigo/term/GO:0000070
neural retina development	Gene Ontology	GO:0003407	4	21	0.0407887	0.454864	ENSDARG00000006219|ENSDARG00000098080|ENSDARG00000078970|ENSDARG00000040649	http://amigo.geneontology.org/amigo/term/GO:0003407
chordate embryonic development	Gene Ontology	GO:0043009	12	117	0.0412014	0.454864	ENSDARG00000006413|ENSDARG00000018460|ENSDARG00000105022|ENSDARG00000061890|ENSDARG00000062972|ENSDARG00000020197|ENSDARG00000035692|ENSDARG00000105214|ENSDARG00000055996|ENSDARG00000067639|ENSDARG00000070214|ENSDARG00000030602	http://amigo.geneontology.org/amigo/term/GO:0043009
negative regulation of TORC1 signaling	Gene Ontology	GO:1904262	3	12	0.0418684	0.454864	ENSDARG00000087782|ENSDARG00000015822|ENSDARG00000018985	http://amigo.geneontology.org/amigo/term/GO:1904262
heparan sulfate proteoglycan biosynthetic process	Gene Ontology	GO:0015012	3	12	0.0418684	0.454864	ENSDARG00000056102|ENSDARG00000005095|ENSDARG00000068981	http://amigo.geneontology.org/amigo/term/GO:0015012
Ino80 complex	Gene Ontology	GO:0031011	3	12	0.0418684	0.454864	ENSDARG00000055639|ENSDARG00000002591|ENSDARG00000103404	http://amigo.geneontology.org/amigo/term/GO:0031011
snoRNA binding	Gene Ontology	GO:0030515	3	12	0.0418684	0.454864	ENSDARG00000001057|ENSDARG00000104227|ENSDARG00000011079	http://amigo.geneontology.org/amigo/term/GO:0030515
RNA methyltransferase activity	Gene Ontology	GO:0008173	3	12	0.0418684	0.454864	ENSDARG00000002830|ENSDARG00000079055|ENSDARG00000075368	http://amigo.geneontology.org/amigo/term/GO:0008173
postsynaptic membrane	Gene Ontology	GO:0045211	12	118	0.0432998	0.467872	ENSDARG00000004953|ENSDARG00000032161|ENSDARG00000098612|ENSDARG00000053542|ENSDARG00000070173|ENSDARG00000052765|ENSDARG00000034307|ENSDARG00000069113|ENSDARG00000027828|ENSDARG00000052642|ENSDARG00000025728|ENSDARG00000099928	http://amigo.geneontology.org/amigo/term/GO:0045211
endoplasmic reticulum	Gene Ontology	GO:0005783	43	579	0.045706	0.47174	ENSDARG00000004745|ENSDARG00000060926|ENSDARG00000003570|ENSDARG00000035909|ENSDARG00000016038|ENSDARG00000055945|ENSDARG00000033928|ENSDARG00000079369|ENSDARG00000039601|ENSDARG00000056369|ENSDARG00000044601|ENSDARG00000090063|ENSDARG00000055115|ENSDARG00000005799|ENSDARG00000018263|ENSDARG00000011418|ENSDARG00000042780|ENSDARG00000079532|ENSDARG00000071082|ENSDARG00000045843|ENSDARG00000104508|…	http://amigo.geneontology.org/amigo/term/GO:0005783
regulation of actin filament polymerization	Gene Ontology	GO:0030833	4	22	0.0462528	0.47174	ENSDARG00000012729|ENSDARG00000069113|ENSDARG00000019062|ENSDARG00000031119	http://amigo.geneontology.org/amigo/term/GO:0030833
lipid transporter activity	Gene Ontology	GO:0005319	4	22	0.0462528	0.47174	ENSDARG00000022767|ENSDARG00000074635|ENSDARG00000042780|ENSDARG00000075016	http://amigo.geneontology.org/amigo/term/GO:0005319
exocrine pancreas development	Gene Ontology	GO:0031017	6	44	0.0476418	0.47174	ENSDARG00000018902|ENSDARG00000062915|ENSDARG00000020527|ENSDARG00000017696|ENSDARG00000003270|ENSDARG00000029177	http://amigo.geneontology.org/amigo/term/GO:0031017
GATOR2 complex	Gene Ontology	GO:0061700	2	5	0.0493063	0.47174	ENSDARG00000015822|ENSDARG00000018985	http://amigo.geneontology.org/amigo/term/GO:0061700
box C/D snoRNP complex	Gene Ontology	GO:0031428	2	5	0.0493063	0.47174	ENSDARG00000053912|ENSDARG00000069878	http://amigo.geneontology.org/amigo/term/GO:0031428
3-hydroxyacyl-CoA dehydrogenase activity	Gene Ontology	GO:0003857	2	5	0.0493063	0.47174	ENSDARG00000057128|ENSDARG00000070029	http://amigo.geneontology.org/amigo/term/GO:0003857
axonal growth cone	Gene Ontology	GO:0044295	2	5	0.0493063	0.47174	ENSDARG00000055455|ENSDARG00000004621	http://amigo.geneontology.org/amigo/term/GO:0044295
retinoid metabolic process	Gene Ontology	GO:0001523	2	5	0.0493063	0.47174	ENSDARG00000044982|ENSDARG00000044803	http://amigo.geneontology.org/amigo/term/GO:0001523
transcription initiation from RNA polymerase III promoter	Gene Ontology	GO:0006384	2	5	0.0493063	0.47174	ENSDARG00000069373|ENSDARG00000102091	http://amigo.geneontology.org/amigo/term/GO:0006384
cardiolipin biosynthetic process	Gene Ontology	GO:0032049	2	5	0.0493063	0.47174	ENSDARG00000038000|ENSDARG00000100157	http://amigo.geneontology.org/amigo/term/GO:0032049
peptidyl-diphthamide biosynthetic process from peptidyl-histidine	Gene Ontology	GO:0017183	2	5	0.0493063	0.47174	ENSDARG00000042839|ENSDARG00000100242	http://amigo.geneontology.org/amigo/term/GO:0017183
organic anion transmembrane transporter activity	Gene Ontology	GO:0008514	2	5	0.0493063	0.47174	ENSDARG00000104108|ENSDARG00000014031	http://amigo.geneontology.org/amigo/term/GO:0008514
negative regulation of catalytic activity	Gene Ontology	GO:0043086	2	5	0.0493063	0.47174	ENSDARG00000057699|ENSDARG00000045929	http://amigo.geneontology.org/amigo/term/GO:0043086
positive regulation of endocytosis	Gene Ontology	GO:0045807	2	5	0.0493063	0.47174	ENSDARG00000037998|ENSDARG00000053091	http://amigo.geneontology.org/amigo/term/GO:0045807
negative regulation of mitotic nuclear division	Gene Ontology	GO:0045839	2	5	0.0493063	0.47174	ENSDARG00000016138|ENSDARG00000039020	http://amigo.geneontology.org/amigo/term/GO:0045839
mitochondrial inner membrane	Gene Ontology	GO:0005743	15	162	0.0494453	0.47174	ENSDARG00000039310|ENSDARG00000009837|ENSDARG00000043865|ENSDARG00000059805|ENSDARG00000034933|ENSDARG00000057287|ENSDARG00000028131|ENSDARG00000029088|ENSDARG00000056160|ENSDARG00000055708|ENSDARG00000051889|ENSDARG00000003206|ENSDARG00000100157|ENSDARG00000054588|ENSDARG00000059887	http://amigo.geneontology.org/amigo/term/GO:0005743
clathrin adaptor activity	Gene Ontology	GO:0035615	3	13	0.0495575	0.47174	ENSDARG00000096454|ENSDARG00000057452|ENSDARG00000062972	http://amigo.geneontology.org/amigo/term/GO:0035615
glutamine metabolic process	Gene Ontology	GO:0006541	3	13	0.0495575	0.47174	ENSDARG00000030700|ENSDARG00000098386|ENSDARG00000003750	http://amigo.geneontology.org/amigo/term/GO:0006541
larval locomotory behavior	Gene Ontology	GO:0008345	3	13	0.0495575	0.47174	ENSDARG00000032584|ENSDARG00000109715|ENSDARG00000102453	http://amigo.geneontology.org/amigo/term/GO:0008345
ribonuclease activity	Gene Ontology	GO:0004540	3	13	0.0495575	0.47174	ENSDARG00000016527|ENSDARG00000036171|ENSDARG00000060559	http://amigo.geneontology.org/amigo/term/GO:0004540

## Sheet: 1320 common elements in "b"
1320 common elements in "b"
Term	Database	ID	Input number	Background number	P-Value	Corrected P-Value	Input	Hyperlink
oxidation-reduction process	Gene Ontology	GO:0055114	81	594	4.5231e-12	3.04404e-09	ENSDARG00000070775|ENSDARG00000023536|ENSDARG00000020149|ENSDARG00000003795|ENSDARG00000099389|ENSDARG00000042956|ENSDARG00000036135|ENSDARG00000007526|ENSDARG00000006215|ENSDARG00000020143|ENSDARG00000005891|ENSDARG00000053087|ENSDARG00000110366|ENSDARG00000091211|ENSDARG00000033594|ENSDARG00000059035|ENSDARG00000077004|ENSDARG00000060153|ENSDARG00000060594|ENSDARG00000051986|ENSDARG00000043997|…	http://amigo.geneontology.org/amigo/term/GO:0055114
endoplasmic reticulum	Gene Ontology	GO:0005783	73	579	1.22211e-09	6.1686e-07	ENSDARG00000062280|ENSDARG00000060534|ENSDARG00000071414|ENSDARG00000015228|ENSDARG00000103979|ENSDARG00000069135|ENSDARG00000031971|ENSDARG00000009724|ENSDARG00000075346|ENSDARG00000100185|ENSDARG00000017982|ENSDARG00000057011|ENSDARG00000070452|ENSDARG00000013670|ENSDARG00000037961|ENSDARG00000063030|ENSDARG00000073999|ENSDARG00000014333|ENSDARG00000058650|ENSDARG00000070097|ENSDARG00000026908|…	http://amigo.geneontology.org/amigo/term/GO:0005783
endoplasmic reticulum membrane	Gene Ontology	GO:0005789	47	293	1.71467e-09	6.92385e-07	ENSDARG00000060534|ENSDARG00000035577|ENSDARG00000060252|ENSDARG00000035631|ENSDARG00000061778|ENSDARG00000019549|ENSDARG00000075346|ENSDARG00000063588|ENSDARG00000017982|ENSDARG00000057011|ENSDARG00000015228|ENSDARG00000058650|ENSDARG00000103979|ENSDARG00000101627|ENSDARG00000025595|ENSDARG00000069980|ENSDARG00000086481|ENSDARG00000034568|ENSDARG00000076296|ENSDARG00000012840|ENSDARG00000100823|…	http://amigo.geneontology.org/amigo/term/GO:0005789
cellular response to estrogen stimulus	Gene Ontology	GO:0071391	15	31	7.16007e-09	2.06517e-06	ENSDARG00000009830|ENSDARG00000101627|ENSDARG00000023151|ENSDARG00000092419|ENSDARG00000004111|ENSDARG00000069980|ENSDARG00000016448|ENSDARG00000020143|ENSDARG00000037000|ENSDARG00000020364|ENSDARG00000078429|ENSDARG00000012609|ENSDARG00000092126|ENSDARG00000092028|ENSDARG00000013961	http://amigo.geneontology.org/amigo/term/GO:0071391
oxidoreductase activity	Gene Ontology	GO:0016491	66	526	9.1335e-09	2.30507e-06	ENSDARG00000070775|ENSDARG00000015228|ENSDARG00000070021|ENSDARG00000099389|ENSDARG00000042956|ENSDARG00000101190|ENSDARG00000017772|ENSDARG00000006215|ENSDARG00000005891|ENSDARG00000053087|ENSDARG00000013236|ENSDARG00000028336|ENSDARG00000033594|ENSDARG00000077004|ENSDARG00000060594|ENSDARG00000043997|ENSDARG00000101074|ENSDARG00000025375|ENSDARG00000080010|ENSDARG00000018111|ENSDARG00000028048|…	http://amigo.geneontology.org/amigo/term/GO:0016491
mitochondrion	Gene Ontology	GO:0005739	69	708	1.85724e-05	0.00416641	ENSDARG00000114237|ENSDARG00000014915|ENSDARG00000068187|ENSDARG00000075766|ENSDARG00000022438|ENSDARG00000074754|ENSDARG00000074756|ENSDARG00000061201|ENSDARG00000036135|ENSDARG00000104172|ENSDARG00000039915|ENSDARG00000021059|ENSDARG00000059923|ENSDARG00000045230|ENSDARG00000038028|ENSDARG00000038076|ENSDARG00000068478|ENSDARG00000016904|ENSDARG00000054867|ENSDARG00000032431|ENSDARG00000102874|…	http://amigo.geneontology.org/amigo/term/GO:0005739
oligosaccharyltransferase complex	Gene Ontology	GO:0008250	6	8	4.52066e-05	0.0088633	ENSDARG00000104901|ENSDARG00000037318|ENSDARG00000009724|ENSDARG00000059323|ENSDARG00000096118|ENSDARG00000102105	http://amigo.geneontology.org/amigo/term/GO:0008250
iron ion binding	Gene Ontology	GO:0005506	24	166	7.04593e-05	0.0118548	ENSDARG00000070775|ENSDARG00000099389|ENSDARG00000042956|ENSDARG00000036135|ENSDARG00000020143|ENSDARG00000070021|ENSDARG00000094210|ENSDARG00000031776|ENSDARG00000007975|ENSDARG00000025595|ENSDARG00000101190|ENSDARG00000017982|ENSDARG00000044642|ENSDARG00000032553|ENSDARG00000033566|ENSDARG00000053068|ENSDARG00000006040|ENSDARG00000069735|ENSDARG00000043997|ENSDARG00000076221|ENSDARG00000055876|…	http://amigo.geneontology.org/amigo/term/GO:0005506
cytoplasm	Gene Ontology	GO:0005737	231	3250	0.000109952	0.0147995	ENSDARG00000023237|ENSDARG00000006640|ENSDARG00000007975|ENSDARG00000013430|ENSDARG00000022968|ENSDARG00000103957|ENSDARG00000042824|ENSDARG00000004904|ENSDARG00000070453|ENSDARG00000077301|ENSDARG00000033861|ENSDARG00000055655|ENSDARG00000101047|ENSDARG00000056691|ENSDARG00000043997|ENSDARG00000031269|ENSDARG00000005827|ENSDARG00000099184|ENSDARG00000100003|ENSDARG00000009870|ENSDARG00000086998|…	http://amigo.geneontology.org/amigo/term/GO:0005737
iron ion transport	Gene Ontology	GO:0006826	7	16	0.000132751	0.0167515	ENSDARG00000077372|ENSDARG00000031776|ENSDARG00000007975|ENSDARG00000113977|ENSDARG00000076221|ENSDARG00000000241|ENSDARG00000094210	http://amigo.geneontology.org/amigo/term/GO:0006826
cytochrome-c oxidase activity	Gene Ontology	GO:0004129	8	24	0.000202852	0.0240917	ENSDARG00000015978|ENSDARG00000022509|ENSDARG00000022438|ENSDARG00000097209|ENSDARG00000104537|ENSDARG00000038577|ENSDARG00000053217|ENSDARG00000099663	http://amigo.geneontology.org/amigo/term/GO:0004129
ferrous iron binding	Gene Ontology	GO:0008198	8	25	0.000255433	0.0286511	ENSDARG00000031776|ENSDARG00000007975|ENSDARG00000099389|ENSDARG00000032553|ENSDARG00000019763|ENSDARG00000076221|ENSDARG00000023927|ENSDARG00000094210	http://amigo.geneontology.org/amigo/term/GO:0008198
catalytic activity	Gene Ontology	GO:0003824	45	450	0.000306391	0.0321551	ENSDARG00000060252|ENSDARG00000063218|ENSDARG00000061201|ENSDARG00000017772|ENSDARG00000036833|ENSDARG00000093411|ENSDARG00000070230|ENSDARG00000033861|ENSDARG00000077004|ENSDARG00000060594|ENSDARG00000057630|ENSDARG00000032319|ENSDARG00000037064|ENSDARG00000099730|ENSDARG00000011122|ENSDARG00000018266|ENSDARG00000027183|ENSDARG00000052099|ENSDARG00000025094|ENSDARG00000002745|ENSDARG00000067520|…	http://amigo.geneontology.org/amigo/term/GO:0003824
proteasome complex	Gene Ontology	GO:0000502	11	50	0.000318525	0.0321551	ENSDARG00000009640|ENSDARG00000030537|ENSDARG00000018124|ENSDARG00000101560|ENSDARG00000086618|ENSDARG00000003189|ENSDARG00000037963|ENSDARG00000037962|ENSDARG00000002165|ENSDARG00000054696|ENSDARG00000098391	http://amigo.geneontology.org/amigo/term/GO:0000502
cellular iron ion homeostasis	Gene Ontology	GO:0006879	8	27	0.000394076	0.0378876	ENSDARG00000077372|ENSDARG00000031776|ENSDARG00000007975|ENSDARG00000113977|ENSDARG00000012609|ENSDARG00000076221|ENSDARG00000000241|ENSDARG00000094210	http://amigo.geneontology.org/amigo/term/GO:0006879
ferric iron binding	Gene Ontology	GO:0008199	6	14	0.000443487	0.0407	ENSDARG00000031776|ENSDARG00000007975|ENSDARG00000113977|ENSDARG00000019763|ENSDARG00000076221|ENSDARG00000094210	http://amigo.geneontology.org/amigo/term/GO:0008199
endoplasmic reticulum lumen	Gene Ontology	GO:0005788	7	21	0.000508188	0.0411565	ENSDARG00000103979|ENSDARG00000031971|ENSDARG00000020301|ENSDARG00000102808|ENSDARG00000013670|ENSDARG00000099664|ENSDARG00000061354	http://amigo.geneontology.org/amigo/term/GO:0005788
protein N-linked glycosylation via asparagine	Gene Ontology	GO:0018279	5	9	0.000552479	0.0411565	ENSDARG00000037318|ENSDARG00000001890|ENSDARG00000096118|ENSDARG00000104953|ENSDARG00000059323	http://amigo.geneontology.org/amigo/term/GO:0018279
fatty acid metabolic process	Gene Ontology	GO:0006631	13	73	0.000570768	0.0411565	ENSDARG00000014915|ENSDARG00000004979|ENSDARG00000053575|ENSDARG00000020149|ENSDARG00000054323|ENSDARG00000058463|ENSDARG00000061201|ENSDARG00000061660|ENSDARG00000009074|ENSDARG00000059770|ENSDARG00000058285|ENSDARG00000100185|ENSDARG00000060594	http://amigo.geneontology.org/amigo/term/GO:0006631
mitochondrial respiratory chain complex I	Gene Ontology	GO:0005747	9	37	0.000592201	0.0412294	ENSDARG00000014915|ENSDARG00000038028|ENSDARG00000058463|ENSDARG00000007526|ENSDARG00000042469|ENSDARG00000013333|ENSDARG00000041314|ENSDARG00000036329|ENSDARG00000051986	http://amigo.geneontology.org/amigo/term/GO:0005747
mitochondrial inner membrane	Gene Ontology	GO:0005743	21	162	0.000716941	0.0482501	ENSDARG00000014313|ENSDARG00000010572|ENSDARG00000093448|ENSDARG00000038028|ENSDARG00000099663|ENSDARG00000042521|ENSDARG00000075933|ENSDARG00000036239|ENSDARG00000102048|ENSDARG00000020893|ENSDARG00000068187|ENSDARG00000104696|ENSDARG00000059923|ENSDARG00000102822|ENSDARG00000038076|ENSDARG00000042469|ENSDARG00000076381|ENSDARG00000102874|ENSDARG00000032431|ENSDARG00000022438|ENSDARG00000069116	http://amigo.geneontology.org/amigo/term/GO:0005743
heme binding	Gene Ontology	GO:0020037	20	154	0.000929398	0.0605308	ENSDARG00000079305|ENSDARG00000070775|ENSDARG00000006501|ENSDARG00000070021|ENSDARG00000042956|ENSDARG00000069735|ENSDARG00000031952|ENSDARG00000006040|ENSDARG00000043997|ENSDARG00000017982|ENSDARG00000010946|ENSDARG00000101190|ENSDARG00000099774|ENSDARG00000110366|ENSDARG00000033594|ENSDARG00000031506|ENSDARG00000103295|ENSDARG00000033566|ENSDARG00000053068|ENSDARG00000092091	http://amigo.geneontology.org/amigo/term/GO:0020037
steroid hydroxylase activity	Gene Ontology	GO:0008395	10	52	0.00145085	0.0852476	ENSDARG00000070775|ENSDARG00000006501|ENSDARG00000042956|ENSDARG00000101190|ENSDARG00000043997|ENSDARG00000017982|ENSDARG00000110366|ENSDARG00000070021|ENSDARG00000103295|ENSDARG00000092091	http://amigo.geneontology.org/amigo/term/GO:0008395
protein disulfide isomerase activity	Gene Ontology	GO:0003756	5	12	0.00149502	0.0852476	ENSDARG00000009001|ENSDARG00000015228|ENSDARG00000039459|ENSDARG00000009342|ENSDARG00000014015	http://amigo.geneontology.org/amigo/term/GO:0003756
mitochondrial electron transport, cytochrome c to oxygen	Gene Ontology	GO:0006123	5	12	0.00149502	0.0852476	ENSDARG00000015978|ENSDARG00000022509|ENSDARG00000099663|ENSDARG00000104537|ENSDARG00000022438	http://amigo.geneontology.org/amigo/term/GO:0006123
Golgi organization	Gene Ontology	GO:0007030	10	53	0.00164423	0.0897217	ENSDARG00000062280|ENSDARG00000004726|ENSDARG00000033666|ENSDARG00000069980|ENSDARG00000087180|ENSDARG00000026908|ENSDARG00000041391|ENSDARG00000031325|ENSDARG00000099554|ENSDARG00000087640	http://amigo.geneontology.org/amigo/term/GO:0007030
regulation of lipid biosynthetic process	Gene Ontology	GO:0046890	4	7	0.00191092	0.10153	ENSDARG00000099399|ENSDARG00000059836|ENSDARG00000019302|ENSDARG00000018145	http://amigo.geneontology.org/amigo/term/GO:0046890
oxidoreductase activity, acting on the CH-OH group of donors, NAD or NADP as acceptor	Gene Ontology	GO:0016616	9	48	0.00287343	0.144143	ENSDARG00000012369|ENSDARG00000025375|ENSDARG00000016233|ENSDARG00000044753|ENSDARG00000017772|ENSDARG00000052734|ENSDARG00000009074|ENSDARG00000099315|ENSDARG00000003795	http://amigo.geneontology.org/amigo/term/GO:0016616
cell redox homeostasis	Gene Ontology	GO:0045454	10	58	0.00294787	0.144143	ENSDARG00000100374|ENSDARG00000007786|ENSDARG00000039459|ENSDARG00000009342|ENSDARG00000032102|ENSDARG00000014015|ENSDARG00000003934|ENSDARG00000009001|ENSDARG00000059699|ENSDARG00000069013	http://amigo.geneontology.org/amigo/term/GO:0045454
response to estradiol	Gene Ontology	GO:0032355	6	22	0.00299852	0.144143	ENSDARG00000092419|ENSDARG00000004111|ENSDARG00000016448|ENSDARG00000078429|ENSDARG00000092126|ENSDARG00000092028	http://amigo.geneontology.org/amigo/term/GO:0032355
lipid transporter activity	Gene Ontology	GO:0005319	6	22	0.00299852	0.144143	ENSDARG00000100524|ENSDARG00000092419|ENSDARG00000016448|ENSDARG00000078429|ENSDARG00000092126|ENSDARG00000092028	http://amigo.geneontology.org/amigo/term/GO:0005319
transferase activity, transferring phosphorus-containing groups	Gene Ontology	GO:0016772	5	15	0.00328126	0.154067	ENSDARG00000016904|ENSDARG00000035577|ENSDARG00000019549|ENSDARG00000069752|ENSDARG00000016598	http://amigo.geneontology.org/amigo/term/GO:0016772
NAD binding	Gene Ontology	GO:0051287	7	31	0.00341381	0.156647	ENSDARG00000039914|ENSDARG00000044753|ENSDARG00000025375|ENSDARG00000007526|ENSDARG00000023536|ENSDARG00000003795|ENSDARG00000043457	http://amigo.geneontology.org/amigo/term/GO:0051287
intracellular sequestering of iron ion	Gene Ontology	GO:0006880	4	9	0.00380275	0.170617	ENSDARG00000031776|ENSDARG00000076221|ENSDARG00000094210|ENSDARG00000007975	http://amigo.geneontology.org/amigo/term/GO:0006880
endoplasmic reticulum-Golgi intermediate compartment	Gene Ontology	GO:0005793	7	32	0.00397385	0.174388	ENSDARG00000069980|ENSDARG00000054833|ENSDARG00000026908|ENSDARG00000041391|ENSDARG00000031325|ENSDARG00000039892|ENSDARG00000036299	http://amigo.geneontology.org/amigo/term/GO:0005793
translation initiation factor activity	Gene Ontology	GO:0003743	10	61	0.00405955	0.174388	ENSDARG00000003032|ENSDARG00000062139|ENSDARG00000012603|ENSDARG00000005827|ENSDARG00000002549|ENSDARG00000053047|ENSDARG00000016280|ENSDARG00000116712|ENSDARG00000014565|ENSDARG00000076815	http://amigo.geneontology.org/amigo/term/GO:0003743
protein N-linked glycosylation	Gene Ontology	GO:0006487	7	33	0.00460082	0.189573	ENSDARG00000060252|ENSDARG00000004726|ENSDARG00000078785|ENSDARG00000009724|ENSDARG00000012840|ENSDARG00000037654|ENSDARG00000102105	http://amigo.geneontology.org/amigo/term/GO:0006487
glucose metabolic process	Gene Ontology	GO:0006006	4	10	0.00510286	0.202065	ENSDARG00000039914|ENSDARG00000060153|ENSDARG00000057630|ENSDARG00000043457	http://amigo.geneontology.org/amigo/term/GO:0006006
transmembrane transport	Gene Ontology	GO:0055085	45	528	0.00554437	0.205522	ENSDARG00000070522|ENSDARG00000051892|ENSDARG00000042521|ENSDARG00000000241|ENSDARG00000058953|ENSDARG00000009783|ENSDARG00000059923|ENSDARG00000086786|ENSDARG00000020278|ENSDARG00000089885|ENSDARG00000006447|ENSDARG00000022424|ENSDARG00000013871|ENSDARG00000013500|ENSDARG00000030530|ENSDARG00000086739|ENSDARG00000014599|ENSDARG00000031506|ENSDARG00000068572|ENSDARG00000005335|ENSDARG00000090804|…	http://amigo.geneontology.org/amigo/term/GO:0055085
molecular_function	Gene Ontology	GO:0003674	94	1274	0.00555261	0.205522	ENSDARG00000103957|ENSDARG00000078179|ENSDARG00000026655|ENSDARG00000004211|ENSDARG00000077815|ENSDARG00000079698|ENSDARG00000032405|ENSDARG00000063030|ENSDARG00000018921|ENSDARG00000025859|ENSDARG00000060029|ENSDARG00000079255|ENSDARG00000105321|ENSDARG00000088878|ENSDARG00000041631|ENSDARG00000103740|ENSDARG00000003144|ENSDARG00000029848|ENSDARG00000071679|ENSDARG00000069795|ENSDARG00000100583|…	http://amigo.geneontology.org/amigo/term/GO:0003674
proteasome-mediated ubiquitin-dependent protein catabolic process	Gene Ontology	GO:0043161	14	109	0.005587	0.205522	ENSDARG00000062280|ENSDARG00000060510|ENSDARG00000009640|ENSDARG00000087640|ENSDARG00000003189|ENSDARG00000101560|ENSDARG00000086618|ENSDARG00000087180|ENSDARG00000042728|ENSDARG00000076174|ENSDARG00000104129|ENSDARG00000037962|ENSDARG00000054696|ENSDARG00000003974	http://amigo.geneontology.org/amigo/term/GO:0043161
lipid transport	Gene Ontology	GO:0006869	11	75	0.0056063	0.205522	ENSDARG00000030872|ENSDARG00000020866|ENSDARG00000100524|ENSDARG00000092419|ENSDARG00000102004|ENSDARG00000016448|ENSDARG00000101160|ENSDARG00000078429|ENSDARG00000061017|ENSDARG00000092126|ENSDARG00000034714	http://amigo.geneontology.org/amigo/term/GO:0006869
translational initiation	Gene Ontology	GO:0006413	9	54	0.00570045	0.205522	ENSDARG00000003032|ENSDARG00000062139|ENSDARG00000012603|ENSDARG00000005827|ENSDARG00000002549|ENSDARG00000053047|ENSDARG00000016280|ENSDARG00000076815|ENSDARG00000014565	http://amigo.geneontology.org/amigo/term/GO:0006413
response to endoplasmic reticulum stress	Gene Ontology	GO:0034976	5	18	0.00624209	0.207425	ENSDARG00000037172|ENSDARG00000062139|ENSDARG00000063588|ENSDARG00000014015|ENSDARG00000069135	http://amigo.geneontology.org/amigo/term/GO:0034976
cytosol	Gene Ontology	GO:0005829	65	832	0.00647062	0.207425	ENSDARG00000045870|ENSDARG00000099399|ENSDARG00000017772|ENSDARG00000042094|ENSDARG00000006215|ENSDARG00000019302|ENSDARG00000053087|ENSDARG00000091211|ENSDARG00000098367|ENSDARG00000098588|ENSDARG00000035256|ENSDARG00000077004|ENSDARG00000039429|ENSDARG00000021702|ENSDARG00000040334|ENSDARG00000041022|ENSDARG00000008192|ENSDARG00000030441|ENSDARG00000058666|ENSDARG00000025375|ENSDARG00000087640|…	http://amigo.geneontology.org/amigo/term/GO:0005829
glycogen binding	Gene Ontology	GO:2001069	4	11	0.00667018	0.207425	ENSDARG00000104576|ENSDARG00000044691|ENSDARG00000071005|ENSDARG00000098408	http://amigo.geneontology.org/amigo/term/GO:2001069
signal recognition particle	Gene Ontology	GO:0048500	3	5	0.00678062	0.207425	ENSDARG00000014139|ENSDARG00000098367|ENSDARG00000035699	http://amigo.geneontology.org/amigo/term/GO:0048500
protein heterotetramerization	Gene Ontology	GO:0051290	3	5	0.00678062	0.207425	ENSDARG00000009074|ENSDARG00000098825|ENSDARG00000018618	http://amigo.geneontology.org/amigo/term/GO:0051290
alcohol dehydrogenase activity, zinc-dependent	Gene Ontology	GO:0004024	3	5	0.00678062	0.207425	ENSDARG00000080010|ENSDARG00000024278|ENSDARG00000091211	http://amigo.geneontology.org/amigo/term/GO:0004024
iron ion transmembrane transporter activity	Gene Ontology	GO:0005381	3	5	0.00678062	0.207425	ENSDARG00000024295|ENSDARG00000000241|ENSDARG00000102387	http://amigo.geneontology.org/amigo/term/GO:0005381
carnitine metabolic process	Gene Ontology	GO:0009437	3	5	0.00678062	0.207425	ENSDARG00000058285|ENSDARG00000059770|ENSDARG00000061660	http://amigo.geneontology.org/amigo/term/GO:0009437
isocitrate metabolic process	Gene Ontology	GO:0006102	3	5	0.00678062	0.207425	ENSDARG00000044753|ENSDARG00000025375|ENSDARG00000003795	http://amigo.geneontology.org/amigo/term/GO:0006102
S-(hydroxymethyl)glutathione dehydrogenase activity	Gene Ontology	GO:0051903	3	5	0.00678062	0.207425	ENSDARG00000080010|ENSDARG00000024278|ENSDARG00000091211	http://amigo.geneontology.org/amigo/term/GO:0051903
cholesterol homeostasis	Gene Ontology	GO:0042632	6	27	0.00703841	0.212098	ENSDARG00000030872|ENSDARG00000076464|ENSDARG00000017982|ENSDARG00000029766|ENSDARG00000029476|ENSDARG00000069375	http://amigo.geneontology.org/amigo/term/GO:0042632
endopeptidase activity	Gene Ontology	GO:0004175	7	37	0.00787505	0.227139	ENSDARG00000009640|ENSDARG00000101560|ENSDARG00000086618|ENSDARG00000021046|ENSDARG00000003189|ENSDARG00000037962|ENSDARG00000054696	http://amigo.geneontology.org/amigo/term/GO:0004175
response to oxidative stress	Gene Ontology	GO:0006979	7	37	0.00787505	0.227139	ENSDARG00000038028|ENSDARG00000021985|ENSDARG00000042824|ENSDARG00000042469|ENSDARG00000068478|ENSDARG00000076836|ENSDARG00000069013	http://amigo.geneontology.org/amigo/term/GO:0006979
xenobiotic metabolic process	Gene Ontology	GO:0006805	8	47	0.00801314	0.227867	ENSDARG00000070775|ENSDARG00000006501|ENSDARG00000042956|ENSDARG00000020046|ENSDARG00000101190|ENSDARG00000043997|ENSDARG00000110366|ENSDARG00000092091	http://amigo.geneontology.org/amigo/term/GO:0006805
oxidoreductase activity, acting on paired donors, with incorporation or reduction of molecular oxygen	Gene Ontology	GO:0016705	13	103	0.00842245	0.234915	ENSDARG00000070775|ENSDARG00000006501|ENSDARG00000042956|ENSDARG00000101190|ENSDARG00000006040|ENSDARG00000043997|ENSDARG00000017982|ENSDARG00000032553|ENSDARG00000092091|ENSDARG00000070021|ENSDARG00000103295|ENSDARG00000033566|ENSDARG00000053068	http://amigo.geneontology.org/amigo/term/GO:0016705
metal ion transmembrane transporter activity	Gene Ontology	GO:0046873	4	12	0.00852589	0.234915	ENSDARG00000024295|ENSDARG00000104451|ENSDARG00000000241|ENSDARG00000102387	http://amigo.geneontology.org/amigo/term/GO:0046873
exogenous drug catabolic process	Gene Ontology	GO:0042738	7	38	0.00890969	0.234915	ENSDARG00000070775|ENSDARG00000006501|ENSDARG00000042956|ENSDARG00000101190|ENSDARG00000043997|ENSDARG00000110366|ENSDARG00000092091	http://amigo.geneontology.org/amigo/term/GO:0042738
organic acid metabolic process	Gene Ontology	GO:0006082	7	38	0.00890969	0.234915	ENSDARG00000070775|ENSDARG00000006501|ENSDARG00000042956|ENSDARG00000101190|ENSDARG00000043997|ENSDARG00000110366|ENSDARG00000092091	http://amigo.geneontology.org/amigo/term/GO:0006082
magnesium ion binding	Gene Ontology	GO:0000287	13	104	0.00902981	0.234915	ENSDARG00000030441|ENSDARG00000044753|ENSDARG00000025375|ENSDARG00000024654|ENSDARG00000099730|ENSDARG00000022456|ENSDARG00000106529|ENSDARG00000040314|ENSDARG00000003795|ENSDARG00000018178|ENSDARG00000033437|ENSDARG00000038359|ENSDARG00000025679	http://amigo.geneontology.org/amigo/term/GO:0000287
response to hypoxia	Gene Ontology	GO:0001666	9	59	0.00939072	0.234915	ENSDARG00000062139|ENSDARG00000099351|ENSDARG00000037099|ENSDARG00000031952|ENSDARG00000037618|ENSDARG00000021059|ENSDARG00000012656|ENSDARG00000070723|ENSDARG00000059836	http://amigo.geneontology.org/amigo/term/GO:0001666
NADP binding	Gene Ontology	GO:0050661	6	29	0.00943043	0.234915	ENSDARG00000039914|ENSDARG00000059035|ENSDARG00000052734|ENSDARG00000023536|ENSDARG00000043457|ENSDARG00000060153	http://amigo.geneontology.org/amigo/term/GO:0050661
carnitine O-palmitoyltransferase activity	Gene Ontology	GO:0004095	3	6	0.0097736	0.234915	ENSDARG00000058285|ENSDARG00000059770|ENSDARG00000061660	http://amigo.geneontology.org/amigo/term/GO:0004095
7S RNA binding	Gene Ontology	GO:0008312	3	6	0.0097736	0.234915	ENSDARG00000014139|ENSDARG00000098367|ENSDARG00000035699	http://amigo.geneontology.org/amigo/term/GO:0008312
formaldehyde catabolic process	Gene Ontology	GO:0046294	3	6	0.0097736	0.234915	ENSDARG00000080010|ENSDARG00000024278|ENSDARG00000091211	http://amigo.geneontology.org/amigo/term/GO:0046294
UDP-N-acetylglucosamine biosynthetic process	Gene Ontology	GO:0006048	3	6	0.0097736	0.234915	ENSDARG00000024654|ENSDARG00000039892|ENSDARG00000052170	http://amigo.geneontology.org/amigo/term/GO:0006048
signal recognition particle, endoplasmic reticulum targeting	Gene Ontology	GO:0005786	3	6	0.0097736	0.234915	ENSDARG00000014139|ENSDARG00000098367|ENSDARG00000035699	http://amigo.geneontology.org/amigo/term/GO:0005786
dipeptidyl-peptidase activity	Gene Ontology	GO:0008239	3	6	0.0097736	0.234915	ENSDARG00000027750|ENSDARG00000079216|ENSDARG00000076602	http://amigo.geneontology.org/amigo/term/GO:0008239
pyridoxal phosphate binding	Gene Ontology	GO:0030170	8	49	0.00991406	0.235488	ENSDARG00000019541|ENSDARG00000016494|ENSDARG00000016733|ENSDARG00000021059|ENSDARG00000015537|ENSDARG00000010946|ENSDARG00000093411|ENSDARG00000005643	http://amigo.geneontology.org/amigo/term/GO:0030170
protein phosphatase type 1 complex	Gene Ontology	GO:0000164	4	13	0.0106892	0.248064	ENSDARG00000044691|ENSDARG00000071005|ENSDARG00000069135|ENSDARG00000104576	http://amigo.geneontology.org/amigo/term/GO:0000164
response to copper ion	Gene Ontology	GO:0046688	4	13	0.0106892	0.248064	ENSDARG00000024295|ENSDARG00000041623|ENSDARG00000013961|ENSDARG00000000241	http://amigo.geneontology.org/amigo/term/GO:0046688
transmembrane transporter activity	Gene Ontology	GO:0022857	23	236	0.0108797	0.249614	ENSDARG00000042521|ENSDARG00000005335|ENSDARG00000009783|ENSDARG00000086786|ENSDARG00000020278|ENSDARG00000089885|ENSDARG00000013871|ENSDARG00000086739|ENSDARG00000014599|ENSDARG00000031506|ENSDARG00000068572|ENSDARG00000036865|ENSDARG00000038213|ENSDARG00000023768|ENSDARG00000103595|ENSDARG00000040610|ENSDARG00000030530|ENSDARG00000046012|ENSDARG00000055253|ENSDARG00000094901|ENSDARG00000061017|…	http://amigo.geneontology.org/amigo/term/GO:0022857
proteasome core complex	Gene Ontology	GO:0005839	5	22	0.0125746	0.270849	ENSDARG00000054696|ENSDARG00000101560|ENSDARG00000009640|ENSDARG00000086618|ENSDARG00000037962	http://amigo.geneontology.org/amigo/term/GO:0005839
threonine-type endopeptidase activity	Gene Ontology	GO:0004298	5	22	0.0125746	0.270849	ENSDARG00000054696|ENSDARG00000101560|ENSDARG00000009640|ENSDARG00000086618|ENSDARG00000037962	http://amigo.geneontology.org/amigo/term/GO:0004298
lipid homeostasis	Gene Ontology	GO:0055088	5	22	0.0125746	0.270849	ENSDARG00000021494|ENSDARG00000102020|ENSDARG00000020149|ENSDARG00000004726|ENSDARG00000029766	http://amigo.geneontology.org/amigo/term/GO:0055088
response to xenobiotic stimulus	Gene Ontology	GO:0009410	4	14	0.0131774	0.275479	ENSDARG00000103295|ENSDARG00000004111|ENSDARG00000020046|ENSDARG00000021855	http://amigo.geneontology.org/amigo/term/GO:0009410
transferase activity	Gene Ontology	GO:0016740	103	1466	0.013412	0.275479	ENSDARG00000002994|ENSDARG00000013430|ENSDARG00000071060|ENSDARG00000004904|ENSDARG00000033861|ENSDARG00000033437|ENSDARG00000011373|ENSDARG00000099184|ENSDARG00000102986|ENSDARG00000009870|ENSDARG00000040157|ENSDARG00000012840|ENSDARG00000014945|ENSDARG00000017842|ENSDARG00000062139|ENSDARG00000104660|ENSDARG00000060184|ENSDARG00000042920|ENSDARG00000004877|ENSDARG00000028367|ENSDARG00000059406|…	http://amigo.geneontology.org/amigo/term/GO:0016740
NADH dehydrogenase activity	Gene Ontology	GO:0003954	3	7	0.0134184	0.275479	ENSDARG00000005891|ENSDARG00000070723|ENSDARG00000051986	http://amigo.geneontology.org/amigo/term/GO:0003954
negative regulation of pyruvate dehydrogenase activity	Gene Ontology	GO:1904183	3	7	0.0134184	0.275479	ENSDARG00000016904|ENSDARG00000059054|ENSDARG00000020876	http://amigo.geneontology.org/amigo/term/GO:1904183
protein folding	Gene Ontology	GO:0006457	11	86	0.0135079	0.275479	ENSDARG00000063030|ENSDARG00000103979|ENSDARG00000015088|ENSDARG00000059097|ENSDARG00000039459|ENSDARG00000102808|ENSDARG00000092798|ENSDARG00000067613|ENSDARG00000104066|ENSDARG00000098749|ENSDARG00000014015	http://amigo.geneontology.org/amigo/term/GO:0006457
proteasomal protein catabolic process	Gene Ontology	GO:0010498	5	23	0.0146563	0.295911	ENSDARG00000054696|ENSDARG00000101560|ENSDARG00000009640|ENSDARG00000086618|ENSDARG00000037962	http://amigo.geneontology.org/amigo/term/GO:0010498
hydrolase activity	Gene Ontology	GO:0016787	76	1043	0.0153389	0.306627	ENSDARG00000025094|ENSDARG00000056034|ENSDARG00000063218|ENSDARG00000099824|ENSDARG00000039269|ENSDARG00000062575|ENSDARG00000102176|ENSDARG00000098108|ENSDARG00000054696|ENSDARG00000019763|ENSDARG00000086618|ENSDARG00000021137|ENSDARG00000056203|ENSDARG00000077537|ENSDARG00000103606|ENSDARG00000037962|ENSDARG00000055477|ENSDARG00000057016|ENSDARG00000077004|ENSDARG00000054867|ENSDARG00000063375|…	http://amigo.geneontology.org/amigo/term/GO:0016787
electron transfer activity	Gene Ontology	GO:0009055	6	33	0.0158552	0.307765	ENSDARG00000100374|ENSDARG00000056410|ENSDARG00000099774|ENSDARG00000053217|ENSDARG00000042469|ENSDARG00000038608	http://amigo.geneontology.org/amigo/term/GO:0009055
hemoglobin biosynthetic process	Gene Ontology	GO:0042541	4	15	0.0160056	0.307765	ENSDARG00000024295|ENSDARG00000077372|ENSDARG00000000241|ENSDARG00000021059	http://amigo.geneontology.org/amigo/term/GO:0042541
mitochondrial electron transport, NADH to ubiquinone	Gene Ontology	GO:0006120	4	15	0.0160056	0.307765	ENSDARG00000041314|ENSDARG00000007526|ENSDARG00000013333|ENSDARG00000051986	http://amigo.geneontology.org/amigo/term/GO:0006120
proteasomal ubiquitin-independent protein catabolic process	Gene Ontology	GO:0010499	5	24	0.0169568	0.313567	ENSDARG00000054696|ENSDARG00000101560|ENSDARG00000009640|ENSDARG00000086618|ENSDARG00000037962	http://amigo.geneontology.org/amigo/term/GO:0010499
oxidoreductase activity, acting on paired donors, with incorporation or reduction of molecular oxygen, reduced flavin or flavoprotein as one donor, and incorporation of one atom of oxygen	Gene Ontology	GO:0016712	7	44	0.0173041	0.313567	ENSDARG00000070775|ENSDARG00000006501|ENSDARG00000042956|ENSDARG00000101190|ENSDARG00000043997|ENSDARG00000110366|ENSDARG00000092091	http://amigo.geneontology.org/amigo/term/GO:0016712
response to starvation	Gene Ontology	GO:0042594	3	8	0.0177337	0.313567	ENSDARG00000020956|ENSDARG00000040907|ENSDARG00000090764	http://amigo.geneontology.org/amigo/term/GO:0042594
TIM23 mitochondrial import inner membrane translocase complex	Gene Ontology	GO:0005744	3	8	0.0177337	0.313567	ENSDARG00000100375|ENSDARG00000102822|ENSDARG00000038076	http://amigo.geneontology.org/amigo/term/GO:0005744
quinone binding	Gene Ontology	GO:0048038	3	8	0.0177337	0.313567	ENSDARG00000106158|ENSDARG00000007526|ENSDARG00000009074	http://amigo.geneontology.org/amigo/term/GO:0048038
isomerase activity	Gene Ontology	GO:0016853	11	90	0.0178604	0.313567	ENSDARG00000005423|ENSDARG00000037000|ENSDARG00000024654|ENSDARG00000057630|ENSDARG00000059097|ENSDARG00000044540|ENSDARG00000014015|ENSDARG00000009001|ENSDARG00000058806|ENSDARG00000037654|ENSDARG00000092798	http://amigo.geneontology.org/amigo/term/GO:0016853
integral component of endoplasmic reticulum membrane	Gene Ontology	GO:0030176	10	79	0.019123	0.323655	ENSDARG00000070097|ENSDARG00000044090|ENSDARG00000004979|ENSDARG00000034568|ENSDARG00000038213|ENSDARG00000100185|ENSDARG00000032816|ENSDARG00000070452|ENSDARG00000073999|ENSDARG00000061143	http://amigo.geneontology.org/amigo/term/GO:0030176
positive regulation of axonogenesis	Gene Ontology	GO:0050772	4	16	0.0191867	0.323655	ENSDARG00000077090|ENSDARG00000030367|ENSDARG00000075821|ENSDARG00000019328	http://amigo.geneontology.org/amigo/term/GO:0050772
carboxy-lyase activity	Gene Ontology	GO:0016831	4	16	0.0191867	0.323655	ENSDARG00000006818|ENSDARG00000093411|ENSDARG00000016494|ENSDARG00000015537	http://amigo.geneontology.org/amigo/term/GO:0016831
calmodulin-dependent protein kinase activity	Gene Ontology	GO:0004683	5	25	0.0194845	0.325118	ENSDARG00000111612|ENSDARG00000043010|ENSDARG00000044526|ENSDARG00000015164|ENSDARG00000011373	http://amigo.geneontology.org/amigo/term/GO:0004683
ribosome binding	Gene Ontology	GO:0043022	6	35	0.0199913	0.32815	ENSDARG00000056691|ENSDARG00000005827|ENSDARG00000042094|ENSDARG00000035256|ENSDARG00000014139|ENSDARG00000014945	http://amigo.geneontology.org/amigo/term/GO:0043022
peroxidase activity	Gene Ontology	GO:0004601	6	35	0.0199913	0.32815	ENSDARG00000069735|ENSDARG00000079305|ENSDARG00000032102|ENSDARG00000068478|ENSDARG00000076836|ENSDARG00000069013	http://amigo.geneontology.org/amigo/term/GO:0004601
tricarboxylic acid cycle	Gene Ontology	GO:0006099	5	26	0.0222471	0.334999	ENSDARG00000044753|ENSDARG00000017772|ENSDARG00000025375|ENSDARG00000003795|ENSDARG00000038608	http://amigo.geneontology.org/amigo/term/GO:0006099
cellular response to lipopolysaccharide	Gene Ontology	GO:0071222	5	26	0.0222471	0.334999	ENSDARG00000029476|ENSDARG00000002355|ENSDARG00000088251|ENSDARG00000102299|ENSDARG00000095949	http://amigo.geneontology.org/amigo/term/GO:0071222
SRP-dependent cotranslational protein targeting to membrane	Gene Ontology	GO:0006614	3	9	0.0227293	0.334999	ENSDARG00000014139|ENSDARG00000098367|ENSDARG00000035699	http://amigo.geneontology.org/amigo/term/GO:0006614
methionine biosynthetic process	Gene Ontology	GO:0009086	3	9	0.0227293	0.334999	ENSDARG00000053087|ENSDARG00000104906|ENSDARG00000013430	http://amigo.geneontology.org/amigo/term/GO:0009086
intramolecular transferase activity, phosphotransferases	Gene Ontology	GO:0016868	3	9	0.0227293	0.334999	ENSDARG00000005423|ENSDARG00000024654|ENSDARG00000018178	http://amigo.geneontology.org/amigo/term/GO:0016868
calcium-dependent protein serine/threonine kinase activity	Gene Ontology	GO:0009931	3	9	0.0227293	0.334999	ENSDARG00000111612|ENSDARG00000011373|ENSDARG00000015164	http://amigo.geneontology.org/amigo/term/GO:0009931
tetrahydrofolate interconversion	Gene Ontology	GO:0035999	3	9	0.0227293	0.334999	ENSDARG00000053087|ENSDARG00000042221|ENSDARG00000018266	http://amigo.geneontology.org/amigo/term/GO:0035999
eukaryotic 48S preinitiation complex	Gene Ontology	GO:0033290	4	17	0.0227315	0.334999	ENSDARG00000005827|ENSDARG00000012603|ENSDARG00000002549|ENSDARG00000076815	http://amigo.geneontology.org/amigo/term/GO:0033290
ATP synthesis coupled proton transport	Gene Ontology	GO:0015986	4	17	0.0227315	0.334999	ENSDARG00000014313|ENSDARG00000056008|ENSDARG00000019404|ENSDARG00000017775	http://amigo.geneontology.org/amigo/term/GO:0015986
lipoprotein metabolic process	Gene Ontology	GO:0042157	4	17	0.0227315	0.334999	ENSDARG00000020866|ENSDARG00000069375|ENSDARG00000101160|ENSDARG00000102004	http://amigo.geneontology.org/amigo/term/GO:0042157
enzyme regulator activity	Gene Ontology	GO:0030234	4	17	0.0227315	0.334999	ENSDARG00000018124|ENSDARG00000045484|ENSDARG00000003189|ENSDARG00000022438	http://amigo.geneontology.org/amigo/term/GO:0030234
carboxylic acid metabolic process	Gene Ontology	GO:0019752	4	17	0.0227315	0.334999	ENSDARG00000017772|ENSDARG00000093411|ENSDARG00000016494|ENSDARG00000015537	http://amigo.geneontology.org/amigo/term/GO:0019752
formation of cytoplasmic translation initiation complex	Gene Ontology	GO:0001732	4	17	0.0227315	0.334999	ENSDARG00000012603|ENSDARG00000002549|ENSDARG00000053047|ENSDARG00000076815	http://amigo.geneontology.org/amigo/term/GO:0001732
lipid metabolic process	Gene Ontology	GO:0006629	21	227	0.0233079	0.341005	ENSDARG00000014915|ENSDARG00000035577|ENSDARG00000030872|ENSDARG00000060921|ENSDARG00000037064|ENSDARG00000062575|ENSDARG00000061201|ENSDARG00000009074|ENSDARG00000004979|ENSDARG00000019549|ENSDARG00000086481|ENSDARG00000100185|ENSDARG00000035872|ENSDARG00000055876|ENSDARG00000029766|ENSDARG00000102176|ENSDARG00000094708|ENSDARG00000102020|ENSDARG00000058463|ENSDARG00000071018|ENSDARG00000074466	http://amigo.geneontology.org/amigo/term/GO:0006629
one-carbon metabolic process	Gene Ontology	GO:0006730	6	37	0.0248046	0.352679	ENSDARG00000042221|ENSDARG00000018266|ENSDARG00000053087|ENSDARG00000070230|ENSDARG00000077004|ENSDARG00000040334	http://amigo.geneontology.org/amigo/term/GO:0006730
intracellular membrane-bounded organelle	Gene Ontology	GO:0043231	21	230	0.0261709	0.367354	ENSDARG00000012369|ENSDARG00000070775|ENSDARG00000006501|ENSDARG00000100524|ENSDARG00000078752|ENSDARG00000042956|ENSDARG00000101190|ENSDARG00000009783|ENSDARG00000116058|ENSDARG00000059097|ENSDARG00000029928|ENSDARG00000056803|ENSDARG00000110366|ENSDARG00000027966|ENSDARG00000092798|ENSDARG00000089340|ENSDARG00000099774|ENSDARG00000043997|ENSDARG00000092091|ENSDARG00000093640|ENSDARG00000021309	http://amigo.geneontology.org/amigo/term/GO:0043231
type B pancreatic cell development	Gene Ontology	GO:0003323	4	18	0.0266487	0.367354	ENSDARG00000021494|ENSDARG00000034568|ENSDARG00000067607|ENSDARG00000013430	http://amigo.geneontology.org/amigo/term/GO:0003323
regeneration	Gene Ontology	GO:0031099	4	18	0.0266487	0.367354	ENSDARG00000022712|ENSDARG00000078322|ENSDARG00000038386|ENSDARG00000099351	http://amigo.geneontology.org/amigo/term/GO:0031099
negative regulation of smoothened signaling pathway	Gene Ontology	GO:0045879	4	18	0.0266487	0.367354	ENSDARG00000095743|ENSDARG00000100072|ENSDARG00000055026|ENSDARG00000077353	http://amigo.geneontology.org/amigo/term/GO:0045879
skeletal muscle tissue development	Gene Ontology	GO:0007519	8	60	0.0267464	0.367354	ENSDARG00000040031|ENSDARG00000052734|ENSDARG00000076564|ENSDARG00000022968|ENSDARG00000004452|ENSDARG00000000563|ENSDARG00000056621|ENSDARG00000067829	http://amigo.geneontology.org/amigo/term/GO:0007519
centrosome duplication	Gene Ontology	GO:0051298	3	10	0.0284073	0.371287	ENSDARG00000104831|ENSDARG00000016163|ENSDARG00000030176	http://amigo.geneontology.org/amigo/term/GO:0051298
regulation of glycogen biosynthetic process	Gene Ontology	GO:0005979	3	10	0.0284073	0.371287	ENSDARG00000044691|ENSDARG00000071005|ENSDARG00000104576	http://amigo.geneontology.org/amigo/term/GO:0005979
glycogen metabolic process	Gene Ontology	GO:0005977	3	10	0.0284073	0.371287	ENSDARG00000005578|ENSDARG00000044691|ENSDARG00000071005	http://amigo.geneontology.org/amigo/term/GO:0005977
zinc ion transmembrane transport	Gene Ontology	GO:0071577	3	10	0.0284073	0.371287	ENSDARG00000000241|ENSDARG00000103983|ENSDARG00000104451	http://amigo.geneontology.org/amigo/term/GO:0071577
cardiac muscle tissue regeneration	Gene Ontology	GO:0061026	3	10	0.0284073	0.371287	ENSDARG00000022712|ENSDARG00000098952|ENSDARG00000031683	http://amigo.geneontology.org/amigo/term/GO:0061026
regulation of sprouting angiogenesis	Gene Ontology	GO:1903670	3	10	0.0284073	0.371287	ENSDARG00000095743|ENSDARG00000013250|ENSDARG00000007955	http://amigo.geneontology.org/amigo/term/GO:1903670
FAD binding	Gene Ontology	GO:0071949	5	28	0.0285039	0.371287	ENSDARG00000053087|ENSDARG00000013236|ENSDARG00000020149|ENSDARG00000086746|ENSDARG00000005891	http://amigo.geneontology.org/amigo/term/GO:0071949
monooxygenase activity	Gene Ontology	GO:0004497	12	111	0.0299309	0.384907	ENSDARG00000070775|ENSDARG00000006501|ENSDARG00000042956|ENSDARG00000101190|ENSDARG00000043997|ENSDARG00000020143|ENSDARG00000017982|ENSDARG00000092091|ENSDARG00000070021|ENSDARG00000103295|ENSDARG00000033566|ENSDARG00000053068	http://amigo.geneontology.org/amigo/term/GO:0004497
lipid biosynthetic process	Gene Ontology	GO:0008610	4	19	0.0309448	0.390484	ENSDARG00000025595|ENSDARG00000044642|ENSDARG00000055876|ENSDARG00000003854	http://amigo.geneontology.org/amigo/term/GO:0008610
apoptotic process	Gene Ontology	GO:0006915	14	139	0.0326458	0.409391	ENSDARG00000002758|ENSDARG00000003244|ENSDARG00000021048|ENSDARG00000001733|ENSDARG00000008165|ENSDARG00000104172|ENSDARG00000038863|ENSDARG00000037618|ENSDARG00000059651|ENSDARG00000037966|ENSDARG00000053716|ENSDARG00000043457|ENSDARG00000036057|ENSDARG00000068431	http://amigo.geneontology.org/amigo/term/GO:0006915
zinc ion binding	Gene Ontology	GO:0008270	52	706	0.0339843	0.417778	ENSDARG00000069266|ENSDARG00000068187|ENSDARG00000003909|ENSDARG00000054323|ENSDARG00000026053|ENSDARG00000013430|ENSDARG00000104105|ENSDARG00000075013|ENSDARG00000063341|ENSDARG00000011769|ENSDARG00000018936|ENSDARG00000040338|ENSDARG00000076174|ENSDARG00000029766|ENSDARG00000070453|ENSDARG00000063375|ENSDARG00000071683|ENSDARG00000056783|ENSDARG00000103057|ENSDARG00000075670|ENSDARG00000080010|…	http://amigo.geneontology.org/amigo/term/GO:0008270
mitochondrial proton-transporting ATP synthase complex, coupling factor F(o)	Gene Ontology	GO:0000276	3	11	0.0347631	0.417778	ENSDARG00000014313|ENSDARG00000056008|ENSDARG00000017775	http://amigo.geneontology.org/amigo/term/GO:0000276
semaphorin receptor complex	Gene Ontology	GO:0002116	3	11	0.0347631	0.417778	ENSDARG00000077090|ENSDARG00000075821|ENSDARG00000019328	http://amigo.geneontology.org/amigo/term/GO:0002116
vacuolar acidification	Gene Ontology	GO:0007035	3	11	0.0347631	0.417778	ENSDARG00000105142|ENSDARG00000091293|ENSDARG00000104413	http://amigo.geneontology.org/amigo/term/GO:0007035
semaphorin-plexin signaling pathway involved in axon guidance	Gene Ontology	GO:1902287	3	11	0.0347631	0.417778	ENSDARG00000077090|ENSDARG00000075821|ENSDARG00000019328	http://amigo.geneontology.org/amigo/term/GO:1902287
response to lipid	Gene Ontology	GO:0033993	3	11	0.0347631	0.417778	ENSDARG00000020956|ENSDARG00000067607|ENSDARG00000054323	http://amigo.geneontology.org/amigo/term/GO:0033993
zinc ion transmembrane transporter activity	Gene Ontology	GO:0005385	4	20	0.0356244	0.422368	ENSDARG00000104451|ENSDARG00000000241|ENSDARG00000103983|ENSDARG00000102387	http://amigo.geneontology.org/amigo/term/GO:0005385
cellular response to xenobiotic stimulus	Gene Ontology	GO:0071466	5	30	0.0357726	0.422368	ENSDARG00000086826|ENSDARG00000056252|ENSDARG00000091211|ENSDARG00000042824|ENSDARG00000061841	http://amigo.geneontology.org/amigo/term/GO:0071466
ATP transmembrane transporter activity	Gene Ontology	GO:0005347	6	41	0.0366133	0.427296	ENSDARG00000010572|ENSDARG00000042521|ENSDARG00000102048|ENSDARG00000020893|ENSDARG00000059923|ENSDARG00000076381	http://amigo.geneontology.org/amigo/term/GO:0005347
cortical actin cytoskeleton organization	Gene Ontology	GO:0030866	4	21	0.04069	0.463552	ENSDARG00000002255|ENSDARG00000004877|ENSDARG00000063682|ENSDARG00000009677	http://amigo.geneontology.org/amigo/term/GO:0030866
proteolysis involved in cellular protein catabolic process	Gene Ontology	GO:0051603	7	54	0.0415561	0.463552	ENSDARG00000009640|ENSDARG00000095698|ENSDARG00000101560|ENSDARG00000086618|ENSDARG00000037962|ENSDARG00000054696|ENSDARG00000031269	http://amigo.geneontology.org/amigo/term/GO:0051603
multicellular organismal response to stress	Gene Ontology	GO:0033555	3	12	0.0417863	0.463552	ENSDARG00000031336|ENSDARG00000001975|ENSDARG00000031683	http://amigo.geneontology.org/amigo/term/GO:0033555
cellular zinc ion homeostasis	Gene Ontology	GO:0006882	3	12	0.0417863	0.463552	ENSDARG00000104451|ENSDARG00000103983|ENSDARG00000102387	http://amigo.geneontology.org/amigo/term/GO:0006882
negative regulation of cell adhesion	Gene Ontology	GO:0007162	3	12	0.0417863	0.463552	ENSDARG00000077090|ENSDARG00000075821|ENSDARG00000019328	http://amigo.geneontology.org/amigo/term/GO:0007162
endoplasmic reticulum unfolded protein response	Gene Ontology	GO:0030968	5	32	0.0440854	0.464481	ENSDARG00000070097|ENSDARG00000012656|ENSDARG00000102808|ENSDARG00000103979|ENSDARG00000020926	http://amigo.geneontology.org/amigo/term/GO:0030968
endopeptidase inhibitor activity	Gene Ontology	GO:0004866	5	32	0.0440854	0.464481	ENSDARG00000069293|ENSDARG00000070892|ENSDARG00000041685|ENSDARG00000043719|ENSDARG00000078183	http://amigo.geneontology.org/amigo/term/GO:0004866
ATPase-coupled transmembrane transporter activity	Gene Ontology	GO:0042626	6	44	0.0474925	0.464481	ENSDARG00000100524|ENSDARG00000013500|ENSDARG00000058953|ENSDARG00000094901|ENSDARG00000022315|ENSDARG00000100075	http://amigo.geneontology.org/amigo/term/GO:0042626
oxidoreductase activity, acting on the CH-CH group of donors	Gene Ontology	GO:0016627	5	33	0.0486397	0.464481	ENSDARG00000042853|ENSDARG00000075933|ENSDARG00000032816|ENSDARG00000020149|ENSDARG00000038608	http://amigo.geneontology.org/amigo/term/GO:0016627
wound healing, spreading of cells	Gene Ontology	GO:0044319	2	5	0.0492365	0.464481	ENSDARG00000116058|ENSDARG00000021309	http://amigo.geneontology.org/amigo/term/GO:0044319
sensory organ development	Gene Ontology	GO:0007423	2	5	0.0492365	0.464481	ENSDARG00000044632|ENSDARG00000038386	http://amigo.geneontology.org/amigo/term/GO:0007423
dolichyl-phosphate-mannose-protein mannosyltransferase activity	Gene Ontology	GO:0004169	2	5	0.0492365	0.464481	ENSDARG00000057011|ENSDARG00000035631	http://amigo.geneontology.org/amigo/term/GO:0004169
skeletal muscle satellite cell migration	Gene Ontology	GO:1902766	2	5	0.0492365	0.464481	ENSDARG00000116058|ENSDARG00000021309	http://amigo.geneontology.org/amigo/term/GO:1902766
BRCA1-A complex	Gene Ontology	GO:0070531	2	5	0.0492365	0.464481	ENSDARG00000038863|ENSDARG00000098242	http://amigo.geneontology.org/amigo/term/GO:0070531
phosphatidylinositol-5-phosphate binding	Gene Ontology	GO:0010314	2	5	0.0492365	0.464481	ENSDARG00000045870|ENSDARG00000031095	http://amigo.geneontology.org/amigo/term/GO:0010314
protoporphyrinogen IX biosynthetic process	Gene Ontology	GO:0006782	2	5	0.0492365	0.464481	ENSDARG00000021059|ENSDARG00000006818	http://amigo.geneontology.org/amigo/term/GO:0006782
cellular response to glucose stimulus	Gene Ontology	GO:0071333	2	5	0.0492365	0.464481	ENSDARG00000020956|ENSDARG00000102387	http://amigo.geneontology.org/amigo/term/GO:0071333
1-phosphatidylinositol 4-kinase activity	Gene Ontology	GO:0004430	2	5	0.0492365	0.464481	ENSDARG00000033666|ENSDARG00000062823	http://amigo.geneontology.org/amigo/term/GO:0004430
double-stranded telomeric DNA binding	Gene Ontology	GO:0003691	2	5	0.0492365	0.464481	ENSDARG00000035887|ENSDARG00000039302	http://amigo.geneontology.org/amigo/term/GO:0003691
methenyltetrahydrofolate cyclohydrolase activity	Gene Ontology	GO:0004477	2	5	0.0492365	0.464481	ENSDARG00000018266|ENSDARG00000042221	http://amigo.geneontology.org/amigo/term/GO:0004477
vesicle organization	Gene Ontology	GO:0016050	2	5	0.0492365	0.464481	ENSDARG00000056252|ENSDARG00000103403	http://amigo.geneontology.org/amigo/term/GO:0016050
thioredoxin peroxidase activity	Gene Ontology	GO:0008379	2	5	0.0492365	0.464481	ENSDARG00000032102|ENSDARG00000069013	http://amigo.geneontology.org/amigo/term/GO:0008379
UDP-galactose transmembrane transporter activity	Gene Ontology	GO:0005459	2	5	0.0492365	0.464481	ENSDARG00000013222|ENSDARG00000038213	http://amigo.geneontology.org/amigo/term/GO:0005459
hydrolase activity, acting on carbon-nitrogen (but not peptide) bonds, in linear amidines	Gene Ontology	GO:0016813	2	5	0.0492365	0.464481	ENSDARG00000039269|ENSDARG00000059700	http://amigo.geneontology.org/amigo/term/GO:0016813
protection from non-homologous end joining at telomere	Gene Ontology	GO:0031848	2	5	0.0492365	0.464481	ENSDARG00000045704|ENSDARG00000039302	http://amigo.geneontology.org/amigo/term/GO:0031848
organic substance metabolic process	Gene Ontology	GO:0071704	2	5	0.0492365	0.464481	ENSDARG00000024654|ENSDARG00000018178	http://amigo.geneontology.org/amigo/term/GO:0071704
methylenetetrahydrofolate dehydrogenase (NADP+) activity	Gene Ontology	GO:0004488	2	5	0.0492365	0.464481	ENSDARG00000018266|ENSDARG00000042221	http://amigo.geneontology.org/amigo/term/GO:0004488
proton-transporting ATP synthase activity, rotational mechanism	Gene Ontology	GO:0046933	3	13	0.0494618	0.464481	ENSDARG00000056008|ENSDARG00000019404|ENSDARG00000017775	http://amigo.geneontology.org/amigo/term/GO:0046933
gastrulation with mouth forming second	Gene Ontology	GO:0001702	3	13	0.0494618	0.464481	ENSDARG00000025826|ENSDARG00000029370|ENSDARG00000015472	http://amigo.geneontology.org/amigo/term/GO:0001702
mitochondrial respiratory chain complex IV	Gene Ontology	GO:0005751	3	13	0.0494618	0.464481	ENSDARG00000022509|ENSDARG00000099663|ENSDARG00000022438	http://amigo.geneontology.org/amigo/term/GO:0005751
cristae formation	Gene Ontology	GO:0042407	3	13	0.0494618	0.464481	ENSDARG00000068187|ENSDARG00000104696|ENSDARG00000102874	http://amigo.geneontology.org/amigo/term/GO:0042407
long-chain fatty-acyl-CoA biosynthetic process	Gene Ontology	GO:0035338	3	13	0.0494618	0.464481	ENSDARG00000004979|ENSDARG00000003854|ENSDARG00000100185	http://amigo.geneontology.org/amigo/term/GO:0035338
response to activity	Gene Ontology	GO:0014823	3	13	0.0494618	0.464481	ENSDARG00000000018|ENSDARG00000031952|ENSDARG00000054323	http://amigo.geneontology.org/amigo/term/GO:0014823

## Sheet: 864 common elements in "c"
864 common elements in "c"
Term	Database	ID	Input number	Background number	P-Value	Corrected P-Value	Input	Hyperlink
nucleolus	Gene Ontology	GO:0005730	39	192	5.17652e-16	8.75867e-13	ENSDARG00000059908|ENSDARG00000078214|ENSDARG00000105286|ENSDARG00000037708|ENSDARG00000043666|ENSDARG00000015676|ENSDARG00000020232|ENSDARG00000014329|ENSDARG00000007130|ENSDARG00000059075|ENSDARG00000095879|ENSDARG00000063511|ENSDARG00000104938|ENSDARG00000105117|ENSDARG00000054540|ENSDARG00000023532|ENSDARG00000067838|ENSDARG00000101472|ENSDARG00000040730|ENSDARG00000001754|ENSDARG00000006392|…	http://amigo.geneontology.org/amigo/term/GO:0005730
oxidoreductase activity	Gene Ontology	GO:0016491	53	526	3.79185e-10	1.13925e-07	ENSDARG00000040433|ENSDARG00000016687|ENSDARG00000028087|ENSDARG00000060256|ENSDARG00000021172|ENSDARG00000019644|ENSDARG00000025904|ENSDARG00000040190|ENSDARG00000051925|ENSDARG00000023176|ENSDARG00000042978|ENSDARG00000051816|ENSDARG00000097017|ENSDARG00000092976|ENSDARG00000023712|ENSDARG00000061363|ENSDARG00000088357|ENSDARG00000008816|ENSDARG00000067838|ENSDARG00000042658|ENSDARG00000078942|…	http://amigo.geneontology.org/amigo/term/GO:0016491
rRNA processing	Gene Ontology	GO:0006364	19	72	4.03989e-10	1.13925e-07	ENSDARG00000022410|ENSDARG00000041991|ENSDARG00000101472|ENSDARG00000052344|ENSDARG00000062457|ENSDARG00000098507|ENSDARG00000104938|ENSDARG00000063627|ENSDARG00000020595|ENSDARG00000105286|ENSDARG00000008740|ENSDARG00000103337|ENSDARG00000054540|ENSDARG00000040730|ENSDARG00000005772|ENSDARG00000006392|ENSDARG00000007130|ENSDARG00000002710|ENSDARG00000099742	http://amigo.geneontology.org/amigo/term/GO:0006364
small-subunit processome	Gene Ontology	GO:0032040	14	34	7.46823e-10	1.80518e-07	ENSDARG00000095879|ENSDARG00000041991|ENSDARG00000017675|ENSDARG00000045372|ENSDARG00000045565|ENSDARG00000054540|ENSDARG00000037109|ENSDARG00000104353|ENSDARG00000012820|ENSDARG00000098433|ENSDARG00000052344|ENSDARG00000056720|ENSDARG00000023299|ENSDARG00000099742	http://amigo.geneontology.org/amigo/term/GO:0032040
oxidation-reduction process	Gene Ontology	GO:0055114	55	594	2.90117e-09	6.13598e-07	ENSDARG00000040433|ENSDARG00000016687|ENSDARG00000060256|ENSDARG00000103915|ENSDARG00000062025|ENSDARG00000019644|ENSDARG00000051925|ENSDARG00000068876|ENSDARG00000103428|ENSDARG00000042978|ENSDARG00000051816|ENSDARG00000097017|ENSDARG00000045411|ENSDARG00000032618|ENSDARG00000092976|ENSDARG00000023712|ENSDARG00000088357|ENSDARG00000008816|ENSDARG00000067838|ENSDARG00000042658|ENSDARG00000069018|…	http://amigo.geneontology.org/amigo/term/GO:0055114
ribosome biogenesis	Gene Ontology	GO:0042254	15	52	1.0277e-08	1.93207e-06	ENSDARG00000077264|ENSDARG00000045565|ENSDARG00000105117|ENSDARG00000104938|ENSDARG00000063627|ENSDARG00000038312|ENSDARG00000037109|ENSDARG00000020232|ENSDARG00000040730|ENSDARG00000040300|ENSDARG00000059075|ENSDARG00000007130|ENSDARG00000023299|ENSDARG00000040439|ENSDARG00000099742	http://amigo.geneontology.org/amigo/term/GO:0042254
RNA binding	Gene Ontology	GO:0003723	57	658	1.33891e-08	2.26543e-06	ENSDARG00000105037|ENSDARG00000015111|ENSDARG00000028688|ENSDARG00000020482|ENSDARG00000060256|ENSDARG00000043666|ENSDARG00000070437|ENSDARG00000105286|ENSDARG00000036675|ENSDARG00000011648|ENSDARG00000008740|ENSDARG00000014329|ENSDARG00000062042|ENSDARG00000070471|ENSDARG00000035325|ENSDARG00000035324|ENSDARG00000059075|ENSDARG00000086411|ENSDARG00000055868|ENSDARG00000026489|ENSDARG00000099865|…	http://amigo.geneontology.org/amigo/term/GO:0003723
nuclear pore	Gene Ontology	GO:0005643	10	31	1.28663e-06	0.000181415	ENSDARG00000021120|ENSDARG00000016630|ENSDARG00000001777|ENSDARG00000010078|ENSDARG00000017454|ENSDARG00000063333|ENSDARG00000029043|ENSDARG00000099652|ENSDARG00000027140|ENSDARG00000003487	http://amigo.geneontology.org/amigo/term/GO:0005643
preribosome, large subunit precursor	Gene Ontology	GO:0030687	8	22	7.33098e-06	0.000775252	ENSDARG00000062457|ENSDARG00000103337|ENSDARG00000104938|ENSDARG00000063627|ENSDARG00000020232|ENSDARG00000007130|ENSDARG00000044102|ENSDARG00000059075	http://amigo.geneontology.org/amigo/term/GO:0030687
maturation of SSU-rRNA from tricistronic rRNA transcript (SSU-rRNA, 5.8S rRNA, LSU-rRNA)	Gene Ontology	GO:0000462	8	22	7.33098e-06	0.000775252	ENSDARG00000095879|ENSDARG00000017675|ENSDARG00000045372|ENSDARG00000037109|ENSDARG00000005772|ENSDARG00000056720|ENSDARG00000099742|ENSDARG00000098433	http://amigo.geneontology.org/amigo/term/GO:0000462
protein import into nucleus	Gene Ontology	GO:0006606	10	41	1.06237e-05	0.00105737	ENSDARG00000016630|ENSDARG00000010078|ENSDARG00000045680|ENSDARG00000017454|ENSDARG00000003487|ENSDARG00000030022|ENSDARG00000054224|ENSDARG00000001777|ENSDARG00000040245|ENSDARG00000035751	http://amigo.geneontology.org/amigo/term/GO:0006606
oxidoreductase activity, acting on the CH-CH group of donors	Gene Ontology	GO:0016627	9	33	1.37515e-05	0.00120699	ENSDARG00000016687|ENSDARG00000014727|ENSDARG00000088357|ENSDARG00000025904|ENSDARG00000045411|ENSDARG00000042658|ENSDARG00000055620|ENSDARG00000027009|ENSDARG00000030781	http://amigo.geneontology.org/amigo/term/GO:0016627
catalytic activity	Gene Ontology	GO:0003824	37	450	1.4267e-05	0.00120699	ENSDARG00000104207|ENSDARG00000037708|ENSDARG00000019644|ENSDARG00000074301|ENSDARG00000102055|ENSDARG00000017126|ENSDARG00000099528|ENSDARG00000016706|ENSDARG00000035869|ENSDARG00000016704|ENSDARG00000103759|ENSDARG00000099546|ENSDARG00000102200|ENSDARG00000039093|ENSDARG00000076011|ENSDARG00000042010|ENSDARG00000027992|ENSDARG00000004078|ENSDARG00000013741|ENSDARG00000099079|ENSDARG00000038312|…	http://amigo.geneontology.org/amigo/term/GO:0003824
nuclear exosome (RNase complex)	Gene Ontology	GO:0000176	6	11	1.77795e-05	0.00136741	ENSDARG00000006392|ENSDARG00000068755|ENSDARG00000037708|ENSDARG00000028688|ENSDARG00000098334|ENSDARG00000103432	http://amigo.geneontology.org/amigo/term/GO:0000176
acyl-CoA dehydrogenase activity	Gene Ontology	GO:0003995	6	11	1.77795e-05	0.00136741	ENSDARG00000016687|ENSDARG00000088357|ENSDARG00000042658|ENSDARG00000055620|ENSDARG00000027009|ENSDARG00000030781	http://amigo.geneontology.org/amigo/term/GO:0003995
structural constituent of nuclear pore	Gene Ontology	GO:0017056	7	18	1.95065e-05	0.001435	ENSDARG00000003487|ENSDARG00000016630|ENSDARG00000010078|ENSDARG00000027140|ENSDARG00000021120|ENSDARG00000030022|ENSDARG00000001777	http://amigo.geneontology.org/amigo/term/GO:0017056
nuclear polyadenylation-dependent tRNA catabolic process	Gene Ontology	GO:0071038	5	6	2.19468e-05	0.00148536	ENSDARG00000098334|ENSDARG00000028688|ENSDARG00000068755|ENSDARG00000006392|ENSDARG00000037708	http://amigo.geneontology.org/amigo/term/GO:0071038
nuclear polyadenylation-dependent rRNA catabolic process	Gene Ontology	GO:0071035	5	6	2.19468e-05	0.00148536	ENSDARG00000098334|ENSDARG00000028688|ENSDARG00000068755|ENSDARG00000006392|ENSDARG00000037708	http://amigo.geneontology.org/amigo/term/GO:0071035
snoRNA binding	Gene Ontology	GO:0030515	6	12	2.5866e-05	0.00168328	ENSDARG00000041991|ENSDARG00000054540|ENSDARG00000104353|ENSDARG00000012820|ENSDARG00000098433|ENSDARG00000099742	http://amigo.geneontology.org/amigo/term/GO:0030515
flavin adenine dinucleotide binding	Gene Ontology	GO:0050660	11	58	3.04446e-05	0.00190786	ENSDARG00000099528|ENSDARG00000006567|ENSDARG00000014727|ENSDARG00000088357|ENSDARG00000045411|ENSDARG00000042658|ENSDARG00000017126|ENSDARG00000055620|ENSDARG00000027009|ENSDARG00000016687|ENSDARG00000030781	http://amigo.geneontology.org/amigo/term/GO:0050660
exonucleolytic trimming to generate mature 3'-end of 5.8S rRNA from tricistronic rRNA transcript (SSU-rRNA, 5.8S rRNA, LSU-rRNA)	Gene Ontology	GO:0000467	5	8	5.75999e-05	0.00336066	ENSDARG00000098334|ENSDARG00000028688|ENSDARG00000068755|ENSDARG00000006392|ENSDARG00000037708	http://amigo.geneontology.org/amigo/term/GO:0000467
U4 snRNA 3'-end processing	Gene Ontology	GO:0034475	5	8	5.75999e-05	0.00336066	ENSDARG00000098334|ENSDARG00000028688|ENSDARG00000068755|ENSDARG00000006392|ENSDARG00000103432	http://amigo.geneontology.org/amigo/term/GO:0034475
nuclear-transcribed mRNA catabolic process, exonucleolytic, 3'-5'	Gene Ontology	GO:0034427	5	9	8.69724e-05	0.00474701	ENSDARG00000098334|ENSDARG00000028688|ENSDARG00000068755|ENSDARG00000006392|ENSDARG00000103432	http://amigo.geneontology.org/amigo/term/GO:0034427
ribosomal large subunit export from nucleus	Gene Ontology	GO:0000055	5	9	8.69724e-05	0.00474701	ENSDARG00000063229|ENSDARG00000044102|ENSDARG00000014329|ENSDARG00000015676|ENSDARG00000105117	http://amigo.geneontology.org/amigo/term/GO:0000055
mRNA binding	Gene Ontology	GO:0003729	18	168	0.00012453	0.00630203	ENSDARG00000052856|ENSDARG00000074572|ENSDARG00000019765|ENSDARG00000077215|ENSDARG00000036675|ENSDARG00000022813|ENSDARG00000037229|ENSDARG00000014569|ENSDARG00000032808|ENSDARG00000038290|ENSDARG00000045776|ENSDARG00000013729|ENSDARG00000014244|ENSDARG00000016260|ENSDARG00000035324|ENSDARG00000002710|ENSDARG00000039887|ENSDARG00000026489	http://amigo.geneontology.org/amigo/term/GO:0003729
cytoplasmic exosome (RNase complex)	Gene Ontology	GO:0000177	5	10	0.000126637	0.00630203	ENSDARG00000098334|ENSDARG00000028688|ENSDARG00000068755|ENSDARG00000006392|ENSDARG00000103432	http://amigo.geneontology.org/amigo/term/GO:0000177
carbohydrate metabolic process	Gene Ontology	GO:0005975	17	158	0.000181578	0.00877801	ENSDARG00000021366|ENSDARG00000100376|ENSDARG00000015657|ENSDARG00000019644|ENSDARG00000101719|ENSDARG00000099185|ENSDARG00000035350|ENSDARG00000036785|ENSDARG00000035890|ENSDARG00000102200|ENSDARG00000014554|ENSDARG00000100635|ENSDARG00000037012|ENSDARG00000076294|ENSDARG00000063101|ENSDARG00000078284|ENSDARG00000009612	http://amigo.geneontology.org/amigo/term/GO:0005975
RNA processing	Gene Ontology	GO:0006396	10	61	0.000202087	0.00949809	ENSDARG00000074726|ENSDARG00000037708|ENSDARG00000038312|ENSDARG00000011648|ENSDARG00000101472|ENSDARG00000100209|ENSDARG00000098433|ENSDARG00000006392|ENSDARG00000005355|ENSDARG00000068755	http://amigo.geneontology.org/amigo/term/GO:0006396
polyadenylation-dependent snoRNA 3'-end processing	Gene Ontology	GO:0071051	4	6	0.000283269	0.0126129	ENSDARG00000098334|ENSDARG00000103432|ENSDARG00000028688|ENSDARG00000037708	http://amigo.geneontology.org/amigo/term/GO:0071051
mitochondrion	Gene Ontology	GO:0005739	46	708	0.000298045	0.0129306	ENSDARG00000016687|ENSDARG00000038731|ENSDARG00000077728|ENSDARG00000062025|ENSDARG00000102055|ENSDARG00000068876|ENSDARG00000016093|ENSDARG00000103428|ENSDARG00000038618|ENSDARG00000090195|ENSDARG00000021250|ENSDARG00000045015|ENSDARG00000063358|ENSDARG00000032618|ENSDARG00000002264|ENSDARG00000023712|ENSDARG00000103163|ENSDARG00000088357|ENSDARG00000052994|ENSDARG00000008816|ENSDARG00000067975|…	http://amigo.geneontology.org/amigo/term/GO:0005739
exonucleolytic catabolism of deadenylated mRNA	Gene Ontology	GO:0043928	4	7	0.000432597	0.0182988	ENSDARG00000098334|ENSDARG00000028688|ENSDARG00000068755|ENSDARG00000006392	http://amigo.geneontology.org/amigo/term/GO:0043928
chitin catabolic process	Gene Ontology	GO:0006032	4	8	0.000630636	0.0248148	ENSDARG00000099185|ENSDARG00000009612|ENSDARG00000100635|ENSDARG00000036785	http://amigo.geneontology.org/amigo/term/GO:0006032
chitinase activity	Gene Ontology	GO:0004568	4	8	0.000630636	0.0248148	ENSDARG00000099185|ENSDARG00000009612|ENSDARG00000100635|ENSDARG00000036785	http://amigo.geneontology.org/amigo/term/GO:0004568
ribosomal large subunit biogenesis	Gene Ontology	GO:0042273	5	16	0.000718308	0.0258591	ENSDARG00000059075|ENSDARG00000007130|ENSDARG00000014329|ENSDARG00000001754|ENSDARG00000105117	http://amigo.geneontology.org/amigo/term/GO:0042273
peroxisome	Gene Ontology	GO:0005777	9	61	0.000824738	0.029072	ENSDARG00000020529|ENSDARG00000040352|ENSDARG00000018478|ENSDARG00000040248|ENSDARG00000014727|ENSDARG00000101438|ENSDARG00000002523|ENSDARG00000114885|ENSDARG00000100719	http://amigo.geneontology.org/amigo/term/GO:0005777
P granule	Gene Ontology	GO:0043186	5	17	0.000902513	0.0311643	ENSDARG00000032808|ENSDARG00000070052|ENSDARG00000056065|ENSDARG00000069790|ENSDARG00000022813	http://amigo.geneontology.org/amigo/term/GO:0043186
chitin binding	Gene Ontology	GO:0008061	4	10	0.00120466	0.0384581	ENSDARG00000099185|ENSDARG00000009612|ENSDARG00000100635|ENSDARG00000036785	http://amigo.geneontology.org/amigo/term/GO:0008061
exosome (RNase complex)	Gene Ontology	GO:0000178	4	10	0.00120466	0.0384581	ENSDARG00000098334|ENSDARG00000028688|ENSDARG00000068755|ENSDARG00000006392	http://amigo.geneontology.org/amigo/term/GO:0000178
90S preribosome	Gene Ontology	GO:0030686	4	10	0.00120466	0.0384581	ENSDARG00000017675|ENSDARG00000055868|ENSDARG00000099742|ENSDARG00000052344	http://amigo.geneontology.org/amigo/term/GO:0030686
lipid metabolic process	Gene Ontology	GO:0006629	19	227	0.00138044	0.0428819	ENSDARG00000004402|ENSDARG00000017126|ENSDARG00000060350|ENSDARG00000087697|ENSDARG00000105043|ENSDARG00000016011|ENSDARG00000018361|ENSDARG00000099079|ENSDARG00000087921|ENSDARG00000025904|ENSDARG00000042658|ENSDARG00000051925|ENSDARG00000069018|ENSDARG00000019532|ENSDARG00000038618|ENSDARG00000042641|ENSDARG00000053381|ENSDARG00000008457|ENSDARG00000052462	http://amigo.geneontology.org/amigo/term/GO:0006629
mRNA transport	Gene Ontology	GO:0051028	6	30	0.00157074	0.0474589	ENSDARG00000003487|ENSDARG00000010078|ENSDARG00000055076|ENSDARG00000021120|ENSDARG00000029043|ENSDARG00000038290	http://amigo.geneontology.org/amigo/term/GO:0051028
methyltransferase activity	Gene Ontology	GO:0008168	14	144	0.0016036	0.0476016	ENSDARG00000069549|ENSDARG00000006840|ENSDARG00000060256|ENSDARG00000104938|ENSDARG00000079605|ENSDARG00000063596|ENSDARG00000030756|ENSDARG00000010246|ENSDARG00000068967|ENSDARG00000010862|ENSDARG00000016513|ENSDARG00000040584|ENSDARG00000019791|ENSDARG00000022399	http://amigo.geneontology.org/amigo/term/GO:0008168
transaminase activity	Gene Ontology	GO:0008483	5	20	0.0016667	0.0486216	ENSDARG00000069630|ENSDARG00000018478|ENSDARG00000039093|ENSDARG00000045568|ENSDARG00000010862	http://amigo.geneontology.org/amigo/term/GO:0008483
box C/D snoRNP complex	Gene Ontology	GO:0031428	3	5	0.00220871	0.0612644	ENSDARG00000023299|ENSDARG00000104353|ENSDARG00000012820	http://amigo.geneontology.org/amigo/term/GO:0031428
fatty acid metabolic process	Gene Ontology	GO:0006631	9	73	0.00254729	0.0695164	ENSDARG00000004402|ENSDARG00000017126|ENSDARG00000069292|ENSDARG00000030765|ENSDARG00000078770|ENSDARG00000044525|ENSDARG00000014727|ENSDARG00000038618|ENSDARG00000019532	http://amigo.geneontology.org/amigo/term/GO:0006631
tryptophan catabolic process	Gene Ontology	GO:0006569	3	6	0.00322561	0.0852771	ENSDARG00000076487|ENSDARG00000099546|ENSDARG00000023176	http://amigo.geneontology.org/amigo/term/GO:0006569
nuclear mRNA surveillance	Gene Ontology	GO:0071028	3	6	0.00322561	0.0852771	ENSDARG00000068755|ENSDARG00000006392|ENSDARG00000103432	http://amigo.geneontology.org/amigo/term/GO:0071028
ribonucleoprotein complex	Gene Ontology	GO:1990904	8	63	0.00369087	0.0960762	ENSDARG00000074572|ENSDARG00000002710|ENSDARG00000038695|ENSDARG00000014569|ENSDARG00000014329|ENSDARG00000023299|ENSDARG00000079672|ENSDARG00000005355	http://amigo.geneontology.org/amigo/term/GO:1990904
RNA splicing	Gene Ontology	GO:0008380	10	94	0.00400137	0.102225	ENSDARG00000105037|ENSDARG00000053101|ENSDARG00000045680|ENSDARG00000018494|ENSDARG00000011648|ENSDARG00000100209|ENSDARG00000038290|ENSDARG00000103553|ENSDARG00000014244|ENSDARG00000015638	http://amigo.geneontology.org/amigo/term/GO:0008380
maturation of LSU-rRNA	Gene Ontology	GO:0000470	4	15	0.00404792	0.102225	ENSDARG00000020232|ENSDARG00000062457|ENSDARG00000055868|ENSDARG00000023299	http://amigo.geneontology.org/amigo/term/GO:0000470
RNA export from nucleus	Gene Ontology	GO:0006405	3	7	0.00448662	0.108448	ENSDARG00000030022|ENSDARG00000001777|ENSDARG00000010078	http://amigo.geneontology.org/amigo/term/GO:0006405
ribosomal large subunit binding	Gene Ontology	GO:0043023	3	7	0.00448662	0.108448	ENSDARG00000044102|ENSDARG00000015676|ENSDARG00000020232	http://amigo.geneontology.org/amigo/term/GO:0043023
mitochondrial outer membrane translocase complex	Gene Ontology	GO:0005742	3	7	0.00448662	0.108448	ENSDARG00000103163|ENSDARG00000092112|ENSDARG00000036721	http://amigo.geneontology.org/amigo/term/GO:0005742
cytoplasm	Gene Ontology	GO:0005737	148	3250	0.00479998	0.114388	ENSDARG00000006642|ENSDARG00000011703|ENSDARG00000060350|ENSDARG00000057973|ENSDARG00000019426|ENSDARG00000062025|ENSDARG00000071062|ENSDARG00000016093|ENSDARG00000007130|ENSDARG00000014571|ENSDARG00000026489|ENSDARG00000100531|ENSDARG00000079932|ENSDARG00000040584|ENSDARG00000045557|ENSDARG00000014106|ENSDARG00000041607|ENSDARG00000026985|ENSDARG00000053370|ENSDARG00000017762|ENSDARG00000022813|…	http://amigo.geneontology.org/amigo/term/GO:0005737
translation	Gene Ontology	GO:0006412	18	240	0.00536033	0.124242	ENSDARG00000002264|ENSDARG00000092115|ENSDARG00000101306|ENSDARG00000054164|ENSDARG00000040439|ENSDARG00000070437|ENSDARG00000053370|ENSDARG00000037229|ENSDARG00000016477|ENSDARG00000037350|ENSDARG00000020232|ENSDARG00000100588|ENSDARG00000039502|ENSDARG00000027428|ENSDARG00000099022|ENSDARG00000053058|ENSDARG00000055973|ENSDARG00000010194	http://amigo.geneontology.org/amigo/term/GO:0006412
U1 snRNP	Gene Ontology	GO:0005685	4	17	0.00590737	0.129618	ENSDARG00000105037|ENSDARG00000019765|ENSDARG00000100209|ENSDARG00000011648	http://amigo.geneontology.org/amigo/term/GO:0005685
thiamine pyrophosphate binding	Gene Ontology	GO:0030976	3	8	0.00600687	0.129618	ENSDARG00000017126|ENSDARG00000103428|ENSDARG00000020529	http://amigo.geneontology.org/amigo/term/GO:0030976
neutral amino acid transmembrane transporter activity	Gene Ontology	GO:0015175	3	8	0.00600687	0.129618	ENSDARG00000037748|ENSDARG00000044528|ENSDARG00000008100	http://amigo.geneontology.org/amigo/term/GO:0015175
intercalated disc	Gene Ontology	GO:0014704	3	8	0.00600687	0.129618	ENSDARG00000014571|ENSDARG00000026985|ENSDARG00000018693	http://amigo.geneontology.org/amigo/term/GO:0014704
transcription, DNA-templated	Gene Ontology	GO:0006351	8	69	0.00606305	0.129618	ENSDARG00000036685|ENSDARG00000042151|ENSDARG00000024416|ENSDARG00000013777|ENSDARG00000070432|ENSDARG00000098375|ENSDARG00000102590|ENSDARG00000056127	http://amigo.geneontology.org/amigo/term/GO:0006351
fatty-acyl-CoA binding	Gene Ontology	GO:0000062	4	18	0.00701956	0.13973	ENSDARG00000062297|ENSDARG00000016687|ENSDARG00000055620|ENSDARG00000026369	http://amigo.geneontology.org/amigo/term/GO:0000062
DNA replication origin binding	Gene Ontology	GO:0003688	4	18	0.00701956	0.13973	ENSDARG00000106560|ENSDARG00000009942|ENSDARG00000019507|ENSDARG00000045815	http://amigo.geneontology.org/amigo/term/GO:0003688
cellular amino acid biosynthetic process	Gene Ontology	GO:0008652	4	18	0.00701956	0.13973	ENSDARG00000102254|ENSDARG00000053500|ENSDARG00000015236|ENSDARG00000045568	http://amigo.geneontology.org/amigo/term/GO:0008652
transferase activity	Gene Ontology	GO:0016740	73	1466	0.00765078	0.149953	ENSDARG00000015918|ENSDARG00000010246|ENSDARG00000057973|ENSDARG00000043816|ENSDARG00000060515|ENSDARG00000019426|ENSDARG00000078077|ENSDARG00000102055|ENSDARG00000017500|ENSDARG00000032103|ENSDARG00000019383|ENSDARG00000074341|ENSDARG00000038618|ENSDARG00000040584|ENSDARG00000013741|ENSDARG00000059961|ENSDARG00000086645|ENSDARG00000004402|ENSDARG00000076554|ENSDARG00000093619|ENSDARG00000031770|…	http://amigo.geneontology.org/amigo/term/GO:0016740
L-phenylalanine catabolic process	Gene Ontology	GO:0006559	3	9	0.00779895	0.149953	ENSDARG00000069630|ENSDARG00000040190|ENSDARG00000090822	http://amigo.geneontology.org/amigo/term/GO:0006559
maturation of 5.8S rRNA	Gene Ontology	GO:0000460	3	9	0.00779895	0.149953	ENSDARG00000020232|ENSDARG00000013457|ENSDARG00000062457	http://amigo.geneontology.org/amigo/term/GO:0000460
mRNA processing	Gene Ontology	GO:0006397	13	157	0.00803787	0.15281	ENSDARG00000105037|ENSDARG00000053101|ENSDARG00000045680|ENSDARG00000009585|ENSDARG00000018494|ENSDARG00000017762|ENSDARG00000011648|ENSDARG00000100209|ENSDARG00000038290|ENSDARG00000103553|ENSDARG00000035324|ENSDARG00000014244|ENSDARG00000015638	http://amigo.geneontology.org/amigo/term/GO:0006397
single-stranded DNA binding	Gene Ontology	GO:0003697	7	59	0.00894987	0.1646	ENSDARG00000106560|ENSDARG00000019507|ENSDARG00000045815|ENSDARG00000056127|ENSDARG00000012777|ENSDARG00000039754|ENSDARG00000045776	http://amigo.geneontology.org/amigo/term/GO:0003697
spliceosomal snRNP assembly	Gene Ontology	GO:0000387	4	20	0.00963932	0.167052	ENSDARG00000105037|ENSDARG00000018494|ENSDARG00000011648|ENSDARG00000015638	http://amigo.geneontology.org/amigo/term/GO:0000387
protein-arginine N-methyltransferase activity	Gene Ontology	GO:0016274	3	10	0.00987304	0.167052	ENSDARG00000010246|ENSDARG00000019791|ENSDARG00000079605	http://amigo.geneontology.org/amigo/term/GO:0016274
peptidyl-arginine methylation	Gene Ontology	GO:0018216	3	10	0.00987304	0.167052	ENSDARG00000010246|ENSDARG00000019791|ENSDARG00000079605	http://amigo.geneontology.org/amigo/term/GO:0018216
regulation of lipid metabolic process	Gene Ontology	GO:0019216	3	10	0.00987304	0.167052	ENSDARG00000044525|ENSDARG00000105208|ENSDARG00000002487	http://amigo.geneontology.org/amigo/term/GO:0019216
aldehyde dehydrogenase (NAD+) activity	Gene Ontology	GO:0004029	3	10	0.00987304	0.167052	ENSDARG00000037061|ENSDARG00000099154|ENSDARG00000028087	http://amigo.geneontology.org/amigo/term/GO:0004029
preribosome, small subunit precursor	Gene Ontology	GO:0030688	3	10	0.00987304	0.167052	ENSDARG00000103337|ENSDARG00000016399|ENSDARG00000104938	http://amigo.geneontology.org/amigo/term/GO:0030688
glycogen metabolic process	Gene Ontology	GO:0005977	3	10	0.00987304	0.167052	ENSDARG00000014554|ENSDARG00000078284|ENSDARG00000015657	http://amigo.geneontology.org/amigo/term/GO:0005977
tRNA processing	Gene Ontology	GO:0008033	7	61	0.0104848	0.173924	ENSDARG00000099528|ENSDARG00000006567|ENSDARG00000101472|ENSDARG00000111509|ENSDARG00000016093|ENSDARG00000027428|ENSDARG00000041575	http://amigo.geneontology.org/amigo/term/GO:0008033
translation initiation factor activity	Gene Ontology	GO:0003743	7	61	0.0104848	0.173924	ENSDARG00000092115|ENSDARG00000077215|ENSDARG00000053370|ENSDARG00000037229|ENSDARG00000016477|ENSDARG00000020232|ENSDARG00000010194	http://amigo.geneontology.org/amigo/term/GO:0003743
cellular amino acid metabolic process	Gene Ontology	GO:0006520	4	21	0.0111579	0.181531	ENSDARG00000069630|ENSDARG00000039093|ENSDARG00000041895|ENSDARG00000008816	http://amigo.geneontology.org/amigo/term/GO:0006520
monooxygenase activity	Gene Ontology	GO:0004497	10	111	0.0113598	0.183054	ENSDARG00000040433|ENSDARG00000021172|ENSDARG00000045015|ENSDARG00000103277|ENSDARG00000042978|ENSDARG00000069018|ENSDARG00000097017|ENSDARG00000042641|ENSDARG00000068290|ENSDARG00000102805	http://amigo.geneontology.org/amigo/term/GO:0004497
iron ion binding	Gene Ontology	GO:0005506	13	166	0.0120736	0.189956	ENSDARG00000040433|ENSDARG00000002764|ENSDARG00000015551|ENSDARG00000076487|ENSDARG00000021172|ENSDARG00000045015|ENSDARG00000067838|ENSDARG00000069018|ENSDARG00000042978|ENSDARG00000103277|ENSDARG00000042641|ENSDARG00000068290|ENSDARG00000102805	http://amigo.geneontology.org/amigo/term/GO:0005506
fatty acid biosynthetic process	Gene Ontology	GO:0006633	6	48	0.0121445	0.189956	ENSDARG00000004402|ENSDARG00000053483|ENSDARG00000034667|ENSDARG00000087697|ENSDARG00000099079|ENSDARG00000019532	http://amigo.geneontology.org/amigo/term/GO:0006633
rRNA catabolic process	Gene Ontology	GO:0016075	3	11	0.0122371	0.189956	ENSDARG00000068755|ENSDARG00000006392|ENSDARG00000103432	http://amigo.geneontology.org/amigo/term/GO:0016075
deaminase activity	Gene Ontology	GO:0019239	3	11	0.0122371	0.189956	ENSDARG00000032469|ENSDARG00000002986|ENSDARG00000104491	http://amigo.geneontology.org/amigo/term/GO:0019239
nuclear membrane	Gene Ontology	GO:0031965	4	22	0.0128223	0.197231	ENSDARG00000021120|ENSDARG00000003487|ENSDARG00000045565|ENSDARG00000029043	http://amigo.geneontology.org/amigo/term/GO:0031965
fatty acid beta-oxidation	Gene Ontology	GO:0006635	4	23	0.014637	0.214679	ENSDARG00000038618|ENSDARG00000018002|ENSDARG00000102055|ENSDARG00000014727	http://amigo.geneontology.org/amigo/term/GO:0006635
positive regulation of acrosome reaction	Gene Ontology	GO:2000344	3	12	0.0148973	0.214679	ENSDARG00000114958|ENSDARG00000039828|ENSDARG00000070178	http://amigo.geneontology.org/amigo/term/GO:2000344
pyridine nucleotide biosynthetic process	Gene Ontology	GO:0019363	3	12	0.0148973	0.214679	ENSDARG00000076487|ENSDARG00000099546|ENSDARG00000038297	http://amigo.geneontology.org/amigo/term/GO:0019363
protein transmembrane transporter activity	Gene Ontology	GO:0008320	3	12	0.0148973	0.214679	ENSDARG00000071396|ENSDARG00000092112|ENSDARG00000036721	http://amigo.geneontology.org/amigo/term/GO:0008320
acrosin binding	Gene Ontology	GO:0032190	3	12	0.0148973	0.214679	ENSDARG00000114958|ENSDARG00000039828|ENSDARG00000070178	http://amigo.geneontology.org/amigo/term/GO:0032190
RNA catabolic process	Gene Ontology	GO:0006401	3	12	0.0148973	0.214679	ENSDARG00000077728|ENSDARG00000068755|ENSDARG00000013457	http://amigo.geneontology.org/amigo/term/GO:0006401
helicase activity	Gene Ontology	GO:0004386	8	82	0.0149717	0.214679	ENSDARG00000077728|ENSDARG00000078759|ENSDARG00000105286|ENSDARG00000070432|ENSDARG00000016477|ENSDARG00000104708|ENSDARG00000056065|ENSDARG00000019507	http://amigo.geneontology.org/amigo/term/GO:0004386
heme binding	Gene Ontology	GO:0020037	12	154	0.0160296	0.227917	ENSDARG00000040433|ENSDARG00000053500|ENSDARG00000021172|ENSDARG00000045015|ENSDARG00000042630|ENSDARG00000023176|ENSDARG00000103277|ENSDARG00000042978|ENSDARG00000069018|ENSDARG00000042641|ENSDARG00000068290|ENSDARG00000102805	http://amigo.geneontology.org/amigo/term/GO:0020037
response to yeast	Gene Ontology	GO:0001878	4	24	0.0166061	0.230307	ENSDARG00000063229|ENSDARG00000042641|ENSDARG00000051925|ENSDARG00000015657	http://amigo.geneontology.org/amigo/term/GO:0001878
Ran GTPase binding	Gene Ontology	GO:0008536	4	24	0.0166061	0.230307	ENSDARG00000063229|ENSDARG00000035751|ENSDARG00000054224|ENSDARG00000099652	http://amigo.geneontology.org/amigo/term/GO:0008536
methylation	Gene Ontology	GO:0032259	10	119	0.0171883	0.236444	ENSDARG00000010246|ENSDARG00000006840|ENSDARG00000104938|ENSDARG00000079605|ENSDARG00000030756|ENSDARG00000016513|ENSDARG00000010862|ENSDARG00000040584|ENSDARG00000019791|ENSDARG00000022399	http://amigo.geneontology.org/amigo/term/GO:0032259
liver development	Gene Ontology	GO:0001889	9	102	0.017786	0.239802	ENSDARG00000101903|ENSDARG00000077728|ENSDARG00000006921|ENSDARG00000029072|ENSDARG00000019532|ENSDARG00000030756|ENSDARG00000014571|ENSDARG00000042010|ENSDARG00000036074	http://amigo.geneontology.org/amigo/term/GO:0001889
NAD biosynthetic process	Gene Ontology	GO:0009435	3	13	0.0178576	0.239802	ENSDARG00000076487|ENSDARG00000099546|ENSDARG00000038297	http://amigo.geneontology.org/amigo/term/GO:0009435
maturation of SSU-rRNA	Gene Ontology	GO:0030490	3	13	0.0178576	0.239802	ENSDARG00000023299|ENSDARG00000016399|ENSDARG00000100505	http://amigo.geneontology.org/amigo/term/GO:0030490
cytoplasmic translation	Gene Ontology	GO:0002181	4	25	0.0187331	0.244052	ENSDARG00000006642|ENSDARG00000070437|ENSDARG00000100588|ENSDARG00000010194	http://amigo.geneontology.org/amigo/term/GO:0002181
protein homotetramerization	Gene Ontology	GO:0051289	4	25	0.0187331	0.244052	ENSDARG00000067975|ENSDARG00000023176|ENSDARG00000037061|ENSDARG00000006840	http://amigo.geneontology.org/amigo/term/GO:0051289
oxidoreductase activity, acting on paired donors, with incorporation or reduction of molecular oxygen	Gene Ontology	GO:0016705	9	103	0.018751	0.244052	ENSDARG00000040433|ENSDARG00000021172|ENSDARG00000045015|ENSDARG00000103277|ENSDARG00000042978|ENSDARG00000069018|ENSDARG00000042641|ENSDARG00000068290|ENSDARG00000102805	http://amigo.geneontology.org/amigo/term/GO:0016705
translational initiation	Gene Ontology	GO:0006413	6	54	0.0197025	0.254478	ENSDARG00000092115|ENSDARG00000053370|ENSDARG00000037229|ENSDARG00000016477|ENSDARG00000020232|ENSDARG00000010194	http://amigo.geneontology.org/amigo/term/GO:0006413
egg coat formation	Gene Ontology	GO:0035803	3	14	0.0211206	0.261565	ENSDARG00000114958|ENSDARG00000039828|ENSDARG00000070178	http://amigo.geneontology.org/amigo/term/GO:0035803
ferric iron binding	Gene Ontology	GO:0008199	3	14	0.0211206	0.261565	ENSDARG00000002764|ENSDARG00000015551|ENSDARG00000101456	http://amigo.geneontology.org/amigo/term/GO:0008199
hydrolase activity, acting on carbon-nitrogen (but not peptide) bonds	Gene Ontology	GO:0016810	3	14	0.0211206	0.261565	ENSDARG00000100376|ENSDARG00000002986|ENSDARG00000041895	http://amigo.geneontology.org/amigo/term/GO:0016810
long-chain fatty acid-CoA ligase activity	Gene Ontology	GO:0004467	3	14	0.0211206	0.261565	ENSDARG00000004094|ENSDARG00000004078|ENSDARG00000104949	http://amigo.geneontology.org/amigo/term/GO:0004467
binding of sperm to zona pellucida	Gene Ontology	GO:0007339	3	14	0.0211206	0.261565	ENSDARG00000114958|ENSDARG00000039828|ENSDARG00000070178	http://amigo.geneontology.org/amigo/term/GO:0007339
mitochondrial large ribosomal subunit	Gene Ontology	GO:0005762	5	40	0.0213959	0.261565	ENSDARG00000037350|ENSDARG00000039667|ENSDARG00000101306|ENSDARG00000002264|ENSDARG00000079391	http://amigo.geneontology.org/amigo/term/GO:0005762
transferase activity, transferring acyl groups	Gene Ontology	GO:0016746	10	124	0.021806	0.261565	ENSDARG00000062297|ENSDARG00000031845|ENSDARG00000060515|ENSDARG00000040352|ENSDARG00000102055|ENSDARG00000078770|ENSDARG00000040248|ENSDARG00000101561|ENSDARG00000015918|ENSDARG00000038618	http://amigo.geneontology.org/amigo/term/GO:0016746
regulation of alternative mRNA splicing, via spliceosome	Gene Ontology	GO:0000381	7	72	0.0224872	0.261565	ENSDARG00000052856|ENSDARG00000057484|ENSDARG00000014244|ENSDARG00000016085|ENSDARG00000016260|ENSDARG00000035325|ENSDARG00000086411	http://amigo.geneontology.org/amigo/term/GO:0000381
DNA-directed 5'-3' RNA polymerase activity	Gene Ontology	GO:0003899	4	27	0.0234734	0.261565	ENSDARG00000024416|ENSDARG00000098375|ENSDARG00000102590|ENSDARG00000056127	http://amigo.geneontology.org/amigo/term/GO:0003899
long-chain fatty acid biosynthetic process	Gene Ontology	GO:0042759	2	5	0.0236522	0.261565	ENSDARG00000004402|ENSDARG00000004094	http://amigo.geneontology.org/amigo/term/GO:0042759
IMP biosynthetic process	Gene Ontology	GO:0006188	2	5	0.0236522	0.261565	ENSDARG00000032469|ENSDARG00000104491	http://amigo.geneontology.org/amigo/term/GO:0006188
fatty acid alpha-oxidation	Gene Ontology	GO:0001561	2	5	0.0236522	0.261565	ENSDARG00000017126|ENSDARG00000020529	http://amigo.geneontology.org/amigo/term/GO:0001561
transsulfuration	Gene Ontology	GO:0019346	2	5	0.0236522	0.261565	ENSDARG00000074301|ENSDARG00000053500	http://amigo.geneontology.org/amigo/term/GO:0019346
maturation of 5.8S rRNA from tricistronic rRNA transcript (SSU-rRNA, 5.8S rRNA, LSU-rRNA)	Gene Ontology	GO:0000466	2	5	0.0236522	0.261565	ENSDARG00000104938|ENSDARG00000063627	http://amigo.geneontology.org/amigo/term/GO:0000466
AMP deaminase activity	Gene Ontology	GO:0003876	2	5	0.0236522	0.261565	ENSDARG00000032469|ENSDARG00000104491	http://amigo.geneontology.org/amigo/term/GO:0003876
tryptophan catabolic process to kynurenine	Gene Ontology	GO:0019441	2	5	0.0236522	0.261565	ENSDARG00000099546|ENSDARG00000023176	http://amigo.geneontology.org/amigo/term/GO:0019441
U3 snoRNA binding	Gene Ontology	GO:0034511	2	5	0.0236522	0.261565	ENSDARG00000041991|ENSDARG00000052344	http://amigo.geneontology.org/amigo/term/GO:0034511
peptidyl-diphthamide biosynthetic process from peptidyl-histidine	Gene Ontology	GO:0017183	2	5	0.0236522	0.261565	ENSDARG00000078077|ENSDARG00000057973	http://amigo.geneontology.org/amigo/term/GO:0017183
ribonucleoprotein granule	Gene Ontology	GO:0035770	2	5	0.0236522	0.261565	ENSDARG00000016260|ENSDARG00000032808	http://amigo.geneontology.org/amigo/term/GO:0035770
NADPH binding	Gene Ontology	GO:0070402	2	5	0.0236522	0.261565	ENSDARG00000040190|ENSDARG00000090822	http://amigo.geneontology.org/amigo/term/GO:0070402
'de novo' NAD biosynthetic process from tryptophan	Gene Ontology	GO:0034354	2	5	0.0236522	0.261565	ENSDARG00000076487|ENSDARG00000099546	http://amigo.geneontology.org/amigo/term/GO:0034354
L-proline biosynthetic process	Gene Ontology	GO:0055129	2	5	0.0236522	0.261565	ENSDARG00000102254|ENSDARG00000015236	http://amigo.geneontology.org/amigo/term/GO:0055129
nucleus	Gene Ontology	GO:0005634	164	3826	0.0240226	0.263936	ENSDARG00000105037|ENSDARG00000032327|ENSDARG00000057973|ENSDARG00000053101|ENSDARG00000007130|ENSDARG00000041140|ENSDARG00000035325|ENSDARG00000035324|ENSDARG00000006038|ENSDARG00000019507|ENSDARG00000026489|ENSDARG00000011783|ENSDARG00000095947|ENSDARG00000029497|ENSDARG00000067669|ENSDARG00000013457|ENSDARG00000011583|ENSDARG00000078759|ENSDARG00000017762|ENSDARG00000022813|ENSDARG00000016085|…	http://amigo.geneontology.org/amigo/term/GO:0005634
otolith morphogenesis	Gene Ontology	GO:0032474	3	15	0.0246872	0.264372	ENSDARG00000011618|ENSDARG00000011693|ENSDARG00000006921	http://amigo.geneontology.org/amigo/term/GO:0032474
L-amino acid transmembrane transporter activity	Gene Ontology	GO:0015179	3	15	0.0246872	0.264372	ENSDARG00000005894|ENSDARG00000037748|ENSDARG00000008100	http://amigo.geneontology.org/amigo/term/GO:0015179
RNA polymerase I complex	Gene Ontology	GO:0005736	3	15	0.0246872	0.264372	ENSDARG00000024416|ENSDARG00000098375|ENSDARG00000090386	http://amigo.geneontology.org/amigo/term/GO:0005736
negative regulation of transforming growth factor beta receptor signaling pathway	Gene Ontology	GO:0030512	3	15	0.0246872	0.264372	ENSDARG00000039325|ENSDARG00000070555|ENSDARG00000042151	http://amigo.geneontology.org/amigo/term/GO:0030512
single-stranded RNA binding	Gene Ontology	GO:0003727	3	16	0.028557	0.297792	ENSDARG00000056127|ENSDARG00000045776|ENSDARG00000037708	http://amigo.geneontology.org/amigo/term/GO:0003727
3'-5' DNA helicase activity	Gene Ontology	GO:0043138	3	16	0.028557	0.297792	ENSDARG00000077516|ENSDARG00000019507|ENSDARG00000070432	http://amigo.geneontology.org/amigo/term/GO:0043138
mitochondrial outer membrane	Gene Ontology	GO:0005741	7	76	0.028562	0.297792	ENSDARG00000023712|ENSDARG00000090195|ENSDARG00000092112|ENSDARG00000103163|ENSDARG00000009779|ENSDARG00000036721|ENSDARG00000016093	http://amigo.geneontology.org/amigo/term/GO:0005741
steroid metabolic process	Gene Ontology	GO:0008202	4	29	0.0288786	0.297792	ENSDARG00000018361|ENSDARG00000069018|ENSDARG00000051925|ENSDARG00000042641	http://amigo.geneontology.org/amigo/term/GO:0008202
nucleic acid binding	Gene Ontology	GO:0003676	54	1113	0.030283	0.297792	ENSDARG00000015111|ENSDARG00000027689|ENSDARG00000020482|ENSDARG00000060256|ENSDARG00000043666|ENSDARG00000079783|ENSDARG00000077762|ENSDARG00000004343|ENSDARG00000036675|ENSDARG00000076214|ENSDARG00000101024|ENSDARG00000014329|ENSDARG00000062042|ENSDARG00000056127|ENSDARG00000044102|ENSDARG00000035325|ENSDARG00000035324|ENSDARG00000086411|ENSDARG00000026489|ENSDARG00000099865|ENSDARG00000055076|…	http://amigo.geneontology.org/amigo/term/GO:0003676
endoplasmic reticulum membrane	Gene Ontology	GO:0005789	18	293	0.030663	0.297792	ENSDARG00000062297|ENSDARG00000017126|ENSDARG00000105208|ENSDARG00000058861|ENSDARG00000045676|ENSDARG00000031616|ENSDARG00000061214|ENSDARG00000036541|ENSDARG00000017617|ENSDARG00000103915|ENSDARG00000069018|ENSDARG00000078592|ENSDARG00000056226|ENSDARG00000092071|ENSDARG00000040912|ENSDARG00000042641|ENSDARG00000025555|ENSDARG00000019532	http://amigo.geneontology.org/amigo/term/GO:0005789
ribosomal small subunit export from nucleus	Gene Ontology	GO:0000056	2	6	0.0308	0.297792	ENSDARG00000063229|ENSDARG00000014329	http://amigo.geneontology.org/amigo/term/GO:0000056
mannose metabolic process	Gene Ontology	GO:0006013	2	6	0.0308	0.297792	ENSDARG00000102200|ENSDARG00000063101	http://amigo.geneontology.org/amigo/term/GO:0006013
positive regulation of DNA-templated transcription, elongation	Gene Ontology	GO:0032786	2	6	0.0308	0.297792	ENSDARG00000038290|ENSDARG00000036685	http://amigo.geneontology.org/amigo/term/GO:0032786
phosphatidylethanolamine biosynthetic process	Gene Ontology	GO:0006646	2	6	0.0308	0.297792	ENSDARG00000104949|ENSDARG00000052462	http://amigo.geneontology.org/amigo/term/GO:0006646
purine ribonucleoside monophosphate biosynthetic process	Gene Ontology	GO:0009168	2	6	0.0308	0.297792	ENSDARG00000032469|ENSDARG00000104491	http://amigo.geneontology.org/amigo/term/GO:0009168
single-stranded DNA helicase activity	Gene Ontology	GO:0017116	2	6	0.0308	0.297792	ENSDARG00000078759|ENSDARG00000019507	http://amigo.geneontology.org/amigo/term/GO:0017116
phospholipase A1 activity	Gene Ontology	GO:0008970	2	6	0.0308	0.297792	ENSDARG00000018809|ENSDARG00000076563	http://amigo.geneontology.org/amigo/term/GO:0008970
cytoplasmic translational initiation	Gene Ontology	GO:0002183	2	6	0.0308	0.297792	ENSDARG00000092115|ENSDARG00000016477	http://amigo.geneontology.org/amigo/term/GO:0002183
cellular_component	Gene Ontology	GO:0005575	49	997	0.0314314	0.30217	ENSDARG00000104207|ENSDARG00000061654|ENSDARG00000071211|ENSDARG00000013777|ENSDARG00000070416|ENSDARG00000007918|ENSDARG00000036658|ENSDARG00000026369|ENSDARG00000089382|ENSDARG00000105212|ENSDARG00000061240|ENSDARG00000103760|ENSDARG00000038405|ENSDARG00000016704|ENSDARG00000103759|ENSDARG00000095705|ENSDARG00000101456|ENSDARG00000069109|ENSDARG00000103659|ENSDARG00000099771|ENSDARG00000070394|…	http://amigo.geneontology.org/amigo/term/GO:0005575
RNA helicase activity	Gene Ontology	GO:0003724	4	30	0.0318351	0.304322	ENSDARG00000077728|ENSDARG00000056065|ENSDARG00000105286|ENSDARG00000013457	http://amigo.geneontology.org/amigo/term/GO:0003724
S-adenosylmethionine-dependent methyltransferase activity	Gene Ontology	GO:0008757	3	17	0.0327285	0.307648	ENSDARG00000010246|ENSDARG00000019791|ENSDARG00000079605	http://amigo.geneontology.org/amigo/term/GO:0008757
cellular lipid metabolic process	Gene Ontology	GO:0044255	3	17	0.0327285	0.307648	ENSDARG00000018809|ENSDARG00000061214|ENSDARG00000078770	http://amigo.geneontology.org/amigo/term/GO:0044255
mitotic cell cycle	Gene Ontology	GO:0000278	7	80	0.0356598	0.331519	ENSDARG00000101578|ENSDARG00000038754|ENSDARG00000016301|ENSDARG00000009942|ENSDARG00000012485|ENSDARG00000019507|ENSDARG00000041723	http://amigo.geneontology.org/amigo/term/GO:0000278
protein import into mitochondrial matrix	Gene Ontology	GO:0030150	3	18	0.0371986	0.333897	ENSDARG00000071396|ENSDARG00000092112|ENSDARG00000036721	http://amigo.geneontology.org/amigo/term/GO:0030150
phosphatidate phosphatase activity	Gene Ontology	GO:0008195	3	18	0.0371986	0.333897	ENSDARG00000028896|ENSDARG00000053381|ENSDARG00000061214	http://amigo.geneontology.org/amigo/term/GO:0008195
xenobiotic metabolic process	Gene Ontology	GO:0006805	5	47	0.0372242	0.333897	ENSDARG00000042978|ENSDARG00000040433|ENSDARG00000018361|ENSDARG00000102805|ENSDARG00000021172	http://amigo.geneontology.org/amigo/term/GO:0006805
mitochondrial intermembrane space	Gene Ontology	GO:0005758	4	32	0.0382617	0.333897	ENSDARG00000062025|ENSDARG00000013776|ENSDARG00000019233|ENSDARG00000063358	http://amigo.geneontology.org/amigo/term/GO:0005758
spliceosomal complex	Gene Ontology	GO:0005681	6	64	0.0384362	0.333897	ENSDARG00000105037|ENSDARG00000053101|ENSDARG00000018494|ENSDARG00000103553|ENSDARG00000014244|ENSDARG00000015638	http://amigo.geneontology.org/amigo/term/GO:0005681
IMP salvage	Gene Ontology	GO:0032264	2	7	0.0386784	0.333897	ENSDARG00000032469|ENSDARG00000104491	http://amigo.geneontology.org/amigo/term/GO:0032264
four-way junction DNA binding	Gene Ontology	GO:0000400	2	7	0.0386784	0.333897	ENSDARG00000013933|ENSDARG00000104541	http://amigo.geneontology.org/amigo/term/GO:0000400
SMN complex	Gene Ontology	GO:0032797	2	7	0.0386784	0.333897	ENSDARG00000018494|ENSDARG00000015638	http://amigo.geneontology.org/amigo/term/GO:0032797
commitment complex	Gene Ontology	GO:0000243	2	7	0.0386784	0.333897	ENSDARG00000100209|ENSDARG00000011648	http://amigo.geneontology.org/amigo/term/GO:0000243
neutral amino acid transport	Gene Ontology	GO:0015804	2	7	0.0386784	0.333897	ENSDARG00000037748|ENSDARG00000008100	http://amigo.geneontology.org/amigo/term/GO:0015804
protein deglycosylation	Gene Ontology	GO:0006517	2	7	0.0386784	0.333897	ENSDARG00000102200|ENSDARG00000063101	http://amigo.geneontology.org/amigo/term/GO:0006517
nuclear export signal receptor activity	Gene Ontology	GO:0005049	2	7	0.0386784	0.333897	ENSDARG00000063229|ENSDARG00000029043	http://amigo.geneontology.org/amigo/term/GO:0005049
alpha-mannosidase activity	Gene Ontology	GO:0004559	2	7	0.0386784	0.333897	ENSDARG00000102200|ENSDARG00000063101	http://amigo.geneontology.org/amigo/term/GO:0004559
lyase activity	Gene Ontology	GO:0016829	9	120	0.0414452	0.351304	ENSDARG00000053500|ENSDARG00000052462|ENSDARG00000020529|ENSDARG00000019498|ENSDARG00000074301|ENSDARG00000099079|ENSDARG00000018750|ENSDARG00000027797|ENSDARG00000017126	http://amigo.geneontology.org/amigo/term/GO:0016829
mRNA export from nucleus	Gene Ontology	GO:0006406	3	19	0.0419638	0.351498	ENSDARG00000016630|ENSDARG00000055076|ENSDARG00000038290	http://amigo.geneontology.org/amigo/term/GO:0006406
pyridoxal phosphate binding	Gene Ontology	GO:0030170	5	49	0.0427799	0.356519	ENSDARG00000069630|ENSDARG00000099546|ENSDARG00000039093|ENSDARG00000074301|ENSDARG00000053500	http://amigo.geneontology.org/amigo/term/GO:0030170
mRNA splicing, via spliceosome	Gene Ontology	GO:0000398	8	102	0.0430374	0.356519	ENSDARG00000105037|ENSDARG00000015111|ENSDARG00000020482|ENSDARG00000018494|ENSDARG00000103553|ENSDARG00000023299|ENSDARG00000015239|ENSDARG00000014244	http://amigo.geneontology.org/amigo/term/GO:0000398
regulation of translation	Gene Ontology	GO:0006417	6	66	0.0431952	0.356519	ENSDARG00000041607|ENSDARG00000045372|ENSDARG00000070471|ENSDARG00000016260|ENSDARG00000035324|ENSDARG00000005355	http://amigo.geneontology.org/amigo/term/GO:0006417
cholesterol metabolic process	Gene Ontology	GO:0008203	4	34	0.0453762	0.364872	ENSDARG00000062297|ENSDARG00000090980|ENSDARG00000042641|ENSDARG00000069018	http://amigo.geneontology.org/amigo/term/GO:0008203
phosphatidylinositol phosphorylation	Gene Ontology	GO:0046854	5	50	0.0457347	0.364872	ENSDARG00000045557|ENSDARG00000002897|ENSDARG00000074760|ENSDARG00000060316|ENSDARG00000061207	http://amigo.geneontology.org/amigo/term/GO:0046854
3'-5'-exoribonuclease activity	Gene Ontology	GO:0000175	3	20	0.0470191	0.364872	ENSDARG00000077567|ENSDARG00000079783|ENSDARG00000037708	http://amigo.geneontology.org/amigo/term/GO:0000175
DNA replication initiation	Gene Ontology	GO:0006270	3	20	0.0470191	0.364872	ENSDARG00000009942|ENSDARG00000019507|ENSDARG00000045815	http://amigo.geneontology.org/amigo/term/GO:0006270
ribosomal large subunit assembly	Gene Ontology	GO:0000027	3	20	0.0470191	0.364872	ENSDARG00000040439|ENSDARG00000098935|ENSDARG00000007130	http://amigo.geneontology.org/amigo/term/GO:0000027
precatalytic spliceosome	Gene Ontology	GO:0071011	3	20	0.0470191	0.364872	ENSDARG00000023299|ENSDARG00000053101|ENSDARG00000011648	http://amigo.geneontology.org/amigo/term/GO:0071011
lipoprotein lipase activity	Gene Ontology	GO:0004465	2	8	0.0472263	0.364872	ENSDARG00000034667|ENSDARG00000087697	http://amigo.geneontology.org/amigo/term/GO:0004465
structural constituent of egg coat	Gene Ontology	GO:0035804	2	8	0.0472263	0.364872	ENSDARG00000114958|ENSDARG00000039828	http://amigo.geneontology.org/amigo/term/GO:0035804
catecholamine metabolic process	Gene Ontology	GO:0006584	2	8	0.0472263	0.364872	ENSDARG00000018361|ENSDARG00000023712	http://amigo.geneontology.org/amigo/term/GO:0006584
tetrahydrobiopterin biosynthetic process	Gene Ontology	GO:0006729	2	8	0.0472263	0.364872	ENSDARG00000040190|ENSDARG00000090822	http://amigo.geneontology.org/amigo/term/GO:0006729
ectoderm development	Gene Ontology	GO:0007398	2	8	0.0472263	0.364872	ENSDARG00000018693|ENSDARG00000014571	http://amigo.geneontology.org/amigo/term/GO:0007398
amino acid binding	Gene Ontology	GO:0016597	2	8	0.0472263	0.364872	ENSDARG00000041895|ENSDARG00000105009	http://amigo.geneontology.org/amigo/term/GO:0016597
histone H2A-K119 monoubiquitination	Gene Ontology	GO:0036353	2	8	0.0472263	0.364872	ENSDARG00000071007|ENSDARG00000052388	http://amigo.geneontology.org/amigo/term/GO:0036353
digestive system development	Gene Ontology	GO:0055123	2	8	0.0472263	0.364872	ENSDARG00000037109|ENSDARG00000004415	http://amigo.geneontology.org/amigo/term/GO:0055123
