# Supplementary material for: Effects of Nutritionally Induced Obesity on Metabolic Pathways of Zebrafish
Source: Int J Mol Sci. 2023 Jan 17;24(3):1850. doi: 10.3390/ijms24031850 (PMC9914946; doi:10.3390/ijms24031850)
Supplement: Supplementary file 1 [file ijms-24-01850-s001.zip › Supplementary materials/Table S4 The representative enriched GO terms.xlsx.xlsx]

## Sheet: group a
Group a
The GO terms belong to biological process
TermID	Name	Representative	Input number	P-Value
GO:0000380	alternative mRNA splicing, via spliceosome	rRNA processing	3	0.0227761
GO:0000398	mRNA splicing, via spliceosome	rRNA processing	11	0.0373061
GO:0000492	box C/D snoRNP assembly	rRNA processing	3	0.0134468
GO:0001522	pseudouridine synthesis	rRNA processing	8	1.45583e-05
GO:0002181	cytoplasmic translation	rRNA processing	7	0.00120587
GO:0003351	epithelial cilium movement involved in extracellular fluid movement	rRNA processing	3	0.0284649
GO:0006351	transcription, DNA-templated	rRNA processing	11	0.00321783
GO:0006384	transcription initiation from RNA polymerase III promoter	rRNA processing	2	0.0493063
GO:0006418	tRNA aminoacylation for protein translation	rRNA processing	10	5.2199e-05
GO:0006541	glutamine metabolic process	rRNA processing	3	0.0495575
GO:0007004	telomere maintenance via telomerase	rRNA processing	4	0.00511707
GO:0007052	mitotic spindle organization	rRNA processing	5	0.0107363
GO:0009451	RNA modification	rRNA processing	6	0.000233691
GO:0015012	heparan sulfate proteoglycan biosynthetic process	rRNA processing	3	0.0418684
GO:0018216	peptidyl-arginine methylation	rRNA processing	3	0.0284649
GO:0030488	tRNA methylation	rRNA processing	10	2.68018e-06
GO:0030833	regulation of actin filament polymerization	rRNA processing	4	0.0462528
GO:0044206	UMP salvage	rRNA processing	3	0.0177708
GO:0045807	positive regulation of endocytosis	rRNA processing	2	0.0493063
GO:0000079	regulation of cyclin-dependent protein serine/threonine kinase activity	regulation of cell cycle	6	0.0108605
GO:0007096	regulation of exit from mitosis	regulation of cell cycle	3	0.00979461
GO:0017183	peptidyl-diphthamide biosynthetic process from peptidyl-histidine	regulation of cell cycle	2	0.0493063
GO:0043086	negative regulation of catalytic activity	regulation of cell cycle	2	0.0493063
GO:0045948	positive regulation of translational initiation	regulation of cell cycle	3	0.0227761
GO:1904262	negative regulation of TORC1 signaling	regulation of cell cycle	3	0.0418684
GO:0006865	amino acid transport	protein import into nucleus	5	0.0285877
GO:0006869	lipid transport	protein import into nucleus	11	0.00563847
GO:0042953	lipoprotein transport	protein import into nucleus	3	0.0134468
GO:0097638	L-arginine import across plasma membrane	protein import into nucleus	4	0.00127273
GO:1903352	L-ornithine transmembrane transport	protein import into nucleus	4	0.00127273
GO:0001523	retinoid metabolic process	triglyceride metabolic process	2	0.0493063
GO:0006631	fatty acid metabolic process	triglyceride metabolic process	9	0.0292548
GO:0006635	fatty acid beta-oxidation	triglyceride metabolic process	5	0.0147018
GO:0016024	CDP-diacylglycerol biosynthetic process	triglyceride metabolic process	3	0.0134468
GO:0032049	cardiolipin biosynthetic process	triglyceride metabolic process	2	0.0493063
GO:0003407	neural retina development	muscle cell fate specification	4	0.0407887
GO:0043009	chordate embryonic development	muscle cell fate specification	12	0.0412014
GO:0048565	digestive tract development	muscle cell fate specification	7	0.0141137
GO:0048922	posterior lateral line neuromast deposition	muscle cell fate specification	3	0.0284649
GO:0007224	smoothened signaling pathway	cellular response to unfolded protein	6	0.0200601
GO:0042542	response to hydrogen peroxide	cellular response to unfolded protein	3	0.00679541
The GO terms belong to molecular function
TermID	Name	Representative	Input number	P-Value
GO:0003724	RNA helicase activity	aminoacyl-tRNA ligase activity	7	0.00292868
GO:0003899	DNA-directed 5'-3' RNA polymerase activity	aminoacyl-tRNA ligase activity	9	8.1982e-05
GO:0004386	helicase activity	aminoacyl-tRNA ligase activity	14	0.000521308
GO:0004540	ribonuclease activity	aminoacyl-tRNA ligase activity	3	0.0495575
GO:0016887	ATP hydrolysis activity	aminoacyl-tRNA ligase activity	22	0.000906127
GO:0042626	ATPase-coupled transmembrane transporter activity	aminoacyl-tRNA ligase activity	7	0.0173711
GO:0005319	lipid transporter activity	L-ornithine transmembrane transporter activity	4	0.0462528
GO:0008514	organic anion transmembrane transporter activity	L-ornithine transmembrane transporter activity	2	0.0493063
GO:0015171	amino acid transmembrane transporter activity	L-ornithine transmembrane transporter activity	5	0.0170089
GO:0015248	sterol transporter activity	L-ornithine transmembrane transporter activity	5	0.00329234
GO:0061608	nuclear import signal receptor activity	L-ornithine transmembrane transporter activity	5	0.00258059
GO:0019901	protein kinase binding	unfolded protein binding	10	0.0326909
GO:0031072	heat shock protein binding	unfolded protein binding	5	0.012614
GO:0035615	clathrin adaptor activity	unfolded protein binding	3	0.0495575
GO:0050750	low-density lipoprotein particle receptor binding	unfolded protein binding	3	0.00679541
GO:0051787	misfolded protein binding	unfolded protein binding	4	0.0267159
GO:0008080	N-acetyltransferase activity	methyltransferase activity	6	0.00946484
GO:0016274	protein-arginine N-methyltransferase activity	methyltransferase activity	3	0.0284649
GO:0016763	pentosyltransferase activity	methyltransferase activity	3	0.0177708
GO:0016779	nucleotidyltransferase activity	methyltransferase activity	9	0.00778325
GO:0003723	RNA binding	rRNA binding	103	1.22649e-18
GO:0030515	snoRNA binding	rRNA binding	3	0.0418684
GO:0034511	U3 snoRNA binding	rRNA binding	3	0.00679541
GO:0003857	3-hydroxyacyl-CoA dehydrogenase activity	NAD-retinol dehydrogenase activity	2	0.0493063
GO:0004028	3-chloroallyl aldehyde dehydrogenase activity	NAD-retinol dehydrogenase activity	3	0.00979461
GO:0000166	nucleotide binding	rRNA binding	109	0.00139434
GO:0003676	nucleic acid binding	rRNA binding	78	0.0307037
GO:0016787	hydrolase activity	transferase activity	74	0.0277962
The GO terms belong to cellular component
TermID	Name	Representative	Input number	P-Value
GO:0000307	cyclin-dependent protein kinase holoenzyme complex	nucleolus	5	0.0285877
GO:0005634	nucleus	nucleolus	278	3.62991e-06
GO:0005666	RNA polymerase III complex	nucleolus	9	1.66087e-05
GO:0005737	cytoplasm	nucleolus	230	0.000153442
GO:0005739	mitochondrion	nucleolus	70	1.07663e-05
GO:0005743	mitochondrial inner membrane	nucleolus	15	0.0494453
GO:0005759	mitochondrial matrix	nucleolus	10	0.00452041
GO:0005783	endoplasmic reticulum	nucleolus	43	0.045706
GO:0005829	cytosol	nucleolus	88	5.50514e-08
GO:0005840	ribosome	nucleolus	26	2.60256e-06
GO:0015030	Cajal body	nucleolus	4	0.00854906
GO:0031011	Ino80 complex	nucleolus	3	0.0418684
GO:0032133	chromosome passenger complex	nucleolus	3	0.00679541
GO:0033588	elongator holoenzyme complex	nucleolus	4	0.00191643
GO:0043231	intracellular membrane-bounded organelle	nucleolus	25	0.00233315
GO:0045095	keratin filament	nucleolus	3	0.0227761
GO:0097038	perinuclear endoplasmic reticulum	nucleolus	3	0.00979461
GO:0005697	telomerase holoenzyme complex	small-subunit processome	3	0.0177708
GO:0005732	sno(s)RNA-containing ribonucleoprotein complex	small-subunit processome	3	0.00679541
GO:0005832	chaperonin-containing T-complex	small-subunit processome	5	0.000372655
GO:0022625	cytosolic large ribosomal subunit	small-subunit processome	12	2.00516e-05
GO:0031428	box C/D RNP complex	small-subunit processome	2	0.0493063
GO:0032281	AMPA glutamate receptor complex	small-subunit processome	5	0.0321025
GO:0034361	very-low-density lipoprotein particle	small-subunit processome	4	0.00127273
GO:0046540	U4/U6 x U5 tri-snRNP complex	small-subunit processome	7	0.000401131
GO:0061700	GATOR2 complex	small-subunit processome	2	0.0493063
GO:0071004	U2-type prespliceosome	small-subunit processome	4	0.0192363
GO:0071011	precatalytic spliceosome	small-subunit processome	4	0.035712
GO:1990904	ribonucleoprotein complex	small-subunit processome	8	0.0337004

## Sheet: group b
Group b
The GO terms belong to biological process
TermID	Name	Representative	Input number	P-Value
GO:0001666	response to hypoxia	cellular response to estrogen stimulus	9	0.00939072
GO:0006805	xenobiotic metabolic process	cellular response to estrogen stimulus	8	0.00801314
GO:0006979	response to oxidative stress	cellular response to estrogen stimulus	7	0.00787505
GO:0009410	response to xenobiotic stimulus	cellular response to estrogen stimulus	4	0.0131774
GO:0014823	response to activity	cellular response to estrogen stimulus	3	0.0494618
GO:0030968	endoplasmic reticulum unfolded protein response	cellular response to estrogen stimulus	5	0.0440854
GO:0031848	protection from non-homologous end joining at telomere	cellular response to estrogen stimulus	2	0.0492365
GO:0032355	response to estradiol	cellular response to estrogen stimulus	6	0.00299852
GO:0033555	multicellular organismal response to stress	cellular response to estrogen stimulus	3	0.0417863
GO:0033993	response to lipid	cellular response to estrogen stimulus	3	0.0347631
GO:0034976	response to endoplasmic reticulum stress	cellular response to estrogen stimulus	5	0.00624209
GO:0042594	response to starvation	cellular response to estrogen stimulus	3	0.0177337
GO:0046294	formaldehyde catabolic process	cellular response to estrogen stimulus	3	0.0097736
GO:0046688	response to copper ion	cellular response to estrogen stimulus	4	0.0106892
GO:0071222	cellular response to lipopolysaccharide	cellular response to estrogen stimulus	5	0.0222471
GO:0005979	regulation of glycogen biosynthetic process	cellular iron ion homeostasis	3	0.0284073
GO:0007162	negative regulation of cell adhesion	cellular iron ion homeostasis	3	0.0417863
GO:0042632	cholesterol homeostasis	cellular iron ion homeostasis	6	0.00703841
GO:0045879	negative regulation of smoothened signaling pathway	cellular iron ion homeostasis	4	0.0266487
GO:0046890	regulation of lipid biosynthetic process	cellular iron ion homeostasis	4	0.00191092
GO:0050772	positive regulation of axonogenesis	cellular iron ion homeostasis	4	0.0191867
GO:0055088	lipid homeostasis	cellular iron ion homeostasis	5	0.0125746
GO:0071333	cellular response to glucose stimulus	cellular iron ion homeostasis	2	0.0492365
GO:1903670	regulation of sprouting angiogenesis	cellular iron ion homeostasis	3	0.0284073
GO:1904183	negative regulation of pyruvate dehydrogenase activity	cellular iron ion homeostasis	3	0.0134184
GO:0006006	glucose metabolic process	fatty acid metabolic process	4	0.00510286
GO:0006082	organic acid metabolic process	fatty acid metabolic process	7	0.00890969
GO:0006102	isocitrate metabolic process	fatty acid metabolic process	3	0.00678062
GO:0006730	one-carbon metabolic process	fatty acid metabolic process	6	0.0248046
GO:0009086	methionine biosynthetic process	fatty acid metabolic process	3	0.0227293
GO:0019752	carboxylic acid metabolic process	fatty acid metabolic process	4	0.0227315
GO:0035338	long-chain fatty-acyl-CoA biosynthetic process	fatty acid metabolic process	3	0.0494618
GO:0001702	gastrulation with mouth forming second	regeneration	3	0.0494618
GO:0003323	type B pancreatic cell development	regeneration	4	0.0266487
GO:0007423	sensory organ development	regeneration	2	0.0492365
GO:0007519	skeletal muscle tissue development	regeneration	8	0.0267464
GO:0044319	wound healing, spreading of cells	regeneration	2	0.0492365
GO:0061026	cardiac muscle tissue regeneration	regeneration	3	0.0284073
GO:1902287	semaphorin-plexin signaling pathway involved in axon guidance	regeneration	3	0.0347631
GO:0006048	UDP-N-acetylglucosamine biosynthetic process	protein N-linked glycosylation via asparagine	3	0.0097736
GO:0006413	translational initiation	protein N-linked glycosylation via asparagine	9	0.00570045
GO:0006487	protein N-linked glycosylation	protein N-linked glycosylation via asparagine	7	0.00460082
GO:0006782	protoporphyrinogen IX biosynthetic process	protein N-linked glycosylation via asparagine	2	0.0492365
GO:0042157	lipoprotein metabolic process	protein N-linked glycosylation via asparagine	4	0.0227315
GO:0042541	hemoglobin biosynthetic process	protein N-linked glycosylation via asparagine	4	0.0160056
GO:0043161	proteasome-mediated ubiquitin-dependent protein catabolic process	protein N-linked glycosylation via asparagine	14	0.005587
GO:0001732	formation of cytoplasmic translation initiation complex	Golgi organization	4	0.0227315
GO:0016050	vesicle organization	Golgi organization	2	0.0492365
GO:0030866	cortical actin cytoskeleton organization	Golgi organization	4	0.04069
GO:0042407	cristae formation	Golgi organization	3	0.0494618
GO:0051290	protein heterotetramerization	Golgi organization	3	0.00678062
GO:0051298	centrosome duplication	Golgi organization	3	0.0284073
GO:0006614	SRP-dependent cotranslational protein targeting to membrane	iron ion transport	3	0.0227293
GO:0006869	lipid transport	iron ion transport	11	0.0056063
GO:0055085	transmembrane transport	iron ion transport	45	0.00554437
GO:1902766	skeletal muscle satellite cell migration	iron ion transport	2	0.0492365
GO:0006099	tricarboxylic acid cycle	mitochondrial electron transport, cytochrome c to oxygen	5	0.0222471
GO:0015986	proton motive force-driven ATP synthesis	mitochondrial electron transport, cytochrome c to oxygen	4	0.0227315
GO:0071704	organic substance metabolic process	lipid metabolic process	2	0.0492365
GO:0035999	tetrahydrofolate interconversion	carnitine metabolic process	3	0.0227293
The GO terms belong to molecular function
TermID	Name	Representative	Input number	P-Value
GO:0003954	NADH dehydrogenase activity	cytochrome-c oxidase activity	3	0.0134184
GO:0004024	alcohol dehydrogenase activity, zinc-dependent	cytochrome-c oxidase activity	3	0.00678062
GO:0004488	methylenetetrahydrofolate dehydrogenase (NADP+) activity	cytochrome-c oxidase activity	2	0.0492365
GO:0004497	monooxygenase activity	cytochrome-c oxidase activity	12	0.0299309
GO:0004601	peroxidase activity	cytochrome-c oxidase activity	6	0.0199913
GO:0005319	lipid transporter activity	cytochrome-c oxidase activity	6	0.00299852
GO:0005347	ATP transmembrane transporter activity	cytochrome-c oxidase activity	6	0.0366133
GO:0005381	iron ion transmembrane transporter activity	cytochrome-c oxidase activity	3	0.00678062
GO:0005459	UDP-galactose transmembrane transporter activity	cytochrome-c oxidase activity	2	0.0492365
GO:0008395	steroid hydroxylase activity	cytochrome-c oxidase activity	10	0.00145085
GO:0016616	oxidoreductase activity, acting on the CH-OH group of donors, NAD or NADP as acceptor	cytochrome-c oxidase activity	9	0.00287343
GO:0016627	oxidoreductase activity, acting on the CH-CH group of donors	cytochrome-c oxidase activity	5	0.0486397
GO:0016705	oxidoreductase activity, acting on paired donors, with incorporation or reduction of molecular oxygen	cytochrome-c oxidase activity	13	0.00842245
GO:0016712	oxidoreductase activity, acting on paired donors, with incorporation or reduction of molecular oxygen, reduced flavin or flavoprotein as one donor, and incorporation of one atom of oxygen	cytochrome-c oxidase activity	7	0.0173041
GO:0022857	transmembrane transporter activity	cytochrome-c oxidase activity	23	0.0108797
GO:0046873	metal ion transmembrane transporter activity	cytochrome-c oxidase activity	4	0.00852589
GO:0051903	S-(hydroxymethyl)glutathione dehydrogenase activity	cytochrome-c oxidase activity	3	0.00678062
GO:0003691	double-stranded telomeric DNA binding	heme binding	2	0.0492365
GO:0003743	translation initiation factor activity	heme binding	10	0.00405955
GO:0004169	dolichyl-phosphate-mannose-protein mannosyltransferase activity	heme binding	2	0.0492365
GO:0008312	7S RNA binding	heme binding	3	0.0097736
GO:0030170	pyridoxal phosphate binding	heme binding	8	0.00991406
GO:0030234	enzyme regulator activity	heme binding	4	0.0227315
GO:0050661	NADP binding	heme binding	6	0.00943043
GO:0051287	NAD binding	heme binding	7	0.00341381
GO:0071949	FAD binding	heme binding	5	0.0285039
GO:0004175	endopeptidase activity	protein disulfide isomerase activity	7	0.00787505
GO:0004298	threonine-type endopeptidase activity	protein disulfide isomerase activity	5	0.0125746
GO:0004430	1-phosphatidylinositol 4-kinase activity	protein disulfide isomerase activity	2	0.0492365
GO:0004683	calmodulin-dependent protein kinase activity	protein disulfide isomerase activity	5	0.0194845
GO:0008239	dipeptidyl-peptidase activity	protein disulfide isomerase activity	3	0.0097736
GO:0009931	calcium-dependent protein serine/threonine kinase activity	protein disulfide isomerase activity	3	0.0227293
GO:0016868	intramolecular transferase activity, phosphotransferases	protein disulfide isomerase activity	3	0.0227293
GO:0000287	magnesium ion binding	iron ion binding	13	0.00902981
GO:0008198	ferrous iron binding	iron ion binding	8	0.000255433
GO:0008199	ferric iron binding	iron ion binding	6	0.000443487
GO:0004477	methenyltetrahydrofolate cyclohydrolase activity	hydrolase activity, acting on carbon-nitrogen (but not peptide) bonds, in linear amidines	2	0.0492365
GO:0016772	transferase activity, transferring phosphorus-containing groups	carnitine O-palmitoyltransferase activity	5	0.00328126
GO:0016787	hydrolase activity	transferase activity	76	0.0153389
The GO terms belong to cellular component
TermID	Name	Representative	Input number	P-Value
GO:0005737	cytoplasm	endoplasmic reticulum	231	0.000109952
GO:0005739	mitochondrion	endoplasmic reticulum	69	1.85724e-05
GO:0005743	mitochondrial inner membrane	endoplasmic reticulum	21	0.000716941
GO:0005788	endoplasmic reticulum lumen	endoplasmic reticulum	7	0.000508188
GO:0005793	endoplasmic reticulum-Golgi intermediate compartment	endoplasmic reticulum	7	0.00397385
GO:0005829	cytosol	endoplasmic reticulum	65	0.00647062
GO:0008250	oligosaccharyltransferase complex	endoplasmic reticulum	6	4.52066e-05
GO:0043231	intracellular membrane-bounded organelle	endoplasmic reticulum	21	0.0261709
GO:0000164	protein phosphatase type 1 complex	proteasome complex	4	0.0106892
GO:0002116	semaphorin receptor complex	proteasome complex	3	0.0347631
GO:0005786	signal recognition particle, endoplasmic reticulum targeting	proteasome complex	3	0.0097736
GO:0033290	eukaryotic 48S preinitiation complex	proteasome complex	4	0.0227315
GO:0048500	signal recognition particle	proteasome complex	3	0.00678062
GO:0070531	BRCA1-A complex	proteasome complex	2	0.0492365

## Sheet: group c
Group c
The GO terms belong to biological process
TermID	Name	Representative	Input number	P-Value
GO:0002181	cytoplasmic translation	rRNA processing	4	0.0187331
GO:0002183	cytoplasmic translational initiation	rRNA processing	2	0.0308
GO:0005977	glycogen metabolic process	rRNA processing	3	0.00987304
GO:0006013	mannose metabolic process	rRNA processing	2	0.0308
GO:0006032	chitin catabolic process	rRNA processing	4	0.000630636
GO:0006270	DNA replication initiation	rRNA processing	3	0.0470191
GO:0006351	transcription, DNA-templated	rRNA processing	8	0.00606305
GO:0006396	RNA processing	rRNA processing	10	0.000202087
GO:0006397	mRNA processing	rRNA processing	13	0.00803787
GO:0006412	translation	rRNA processing	18	0.00536033
GO:0006413	translational initiation	rRNA processing	6	0.0197025
GO:0006417	regulation of translation	rRNA processing	6	0.0431952
GO:0006517	protein deglycosylation	rRNA processing	2	0.0386784
GO:0006569	tryptophan catabolic process	rRNA processing	3	0.00322561
GO:0006584	catecholamine metabolic process	rRNA processing	2	0.0472263
GO:0008380	RNA splicing	rRNA processing	10	0.00400137
GO:0017183	peptidyl-diphthamide biosynthetic process from peptidyl-histidine	rRNA processing	2	0.0236522
GO:0018216	peptidyl-arginine methylation	rRNA processing	3	0.00987304
GO:0034427	nuclear-transcribed mRNA catabolic process, exonucleolytic, 3'-5'	rRNA processing	5	8.69724e-05
GO:0034475	U4 snRNA 3'-end processing	rRNA processing	5	5.75999e-05
GO:0036353	histone H2A-K119 monoubiquitination	rRNA processing	2	0.0472263
GO:0051289	protein homotetramerization	rRNA processing	4	0.0187331
GO:0071038	nuclear polyadenylation-dependent tRNA catabolic process	rRNA processing	5	2.19468e-05
GO:0071051	polyadenylation-dependent snoRNA 3'-end processing	rRNA processing	4	0.000283269
GO:0001561	fatty acid alpha-oxidation	fatty acid metabolic process	2	0.0236522
GO:0006520	cellular amino acid metabolic process	fatty acid metabolic process	4	0.0111579
GO:0006646	phosphatidylethanolamine biosynthetic process	fatty acid metabolic process	2	0.0308
GO:0006729	tetrahydrobiopterin biosynthetic process	fatty acid metabolic process	2	0.0472263
GO:0008202	steroid metabolic process	fatty acid metabolic process	4	0.0288786
GO:0008203	cholesterol metabolic process	fatty acid metabolic process	4	0.0453762
GO:0008652	cellular amino acid biosynthetic process	fatty acid metabolic process	4	0.00701956
GO:0009168	purine ribonucleoside monophosphate biosynthetic process	fatty acid metabolic process	2	0.0308
GO:0009435	NAD biosynthetic process	fatty acid metabolic process	3	0.0178576
GO:0019346	transsulfuration	fatty acid metabolic process	2	0.0236522
GO:0042759	long-chain fatty acid biosynthetic process	fatty acid metabolic process	2	0.0236522
GO:0055129	L-proline biosynthetic process	fatty acid metabolic process	2	0.0236522
GO:0007339	binding of sperm to zona pellucida	liver development	3	0.0211206
GO:0007398	ectoderm development	liver development	2	0.0472263
GO:0032474	otolith morphogenesis	liver development	3	0.0246872
GO:0035803	egg coat formation	liver development	3	0.0211206
GO:0055123	digestive system development	liver development	2	0.0472263
GO:0000381	regulation of alternative mRNA splicing, via spliceosome	regulation of lipid metabolic process	7	0.0224872
GO:0030512	negative regulation of transforming growth factor beta receptor signaling pathway	regulation of lipid metabolic process	3	0.0246872
GO:0032786	positive regulation of DNA-templated transcription, elongation	regulation of lipid metabolic process	2	0.0308
GO:2000344	positive regulation of acrosome reaction	regulation of lipid metabolic process	3	0.0148973
GO:0015804	neutral amino acid transport	protein import into nucleus	2	0.0386784
GO:0051028	mRNA transport	protein import into nucleus	6	0.00157074
GO:0005975	carbohydrate metabolic process	lipid metabolic process	17	0.000181578
GO:0006805	xenobiotic metabolic process	response to yeast	5	0.0372242
The GO terms belong to molecular function
TermID	Name	Representative	Input number	P-Value
GO:0000400	four-way junction DNA binding	snoRNA binding	2	0.0236522
GO:0003688	DNA replication origin binding	snoRNA binding	2	0.0236522
GO:0003697	single-stranded DNA binding	snoRNA binding	3	0.028557
GO:0003723	RNA binding	snoRNA binding	3	0.028557
GO:0003727	single-stranded RNA binding	snoRNA binding	54	0.030283
GO:0003729	mRNA binding	snoRNA binding	2	0.0308
GO:0003743	translation initiation factor activity	snoRNA binding	2	0.0308
GO:0034511	U3 snoRNA binding	snoRNA binding	4	0.0318351
GO:0003676	nucleic acid binding	flavin adenine dinucleotide binding	2	0.0386784
GO:0005506	iron ion binding	flavin adenine dinucleotide binding	2	0.0386784
GO:0008199	ferric iron binding	flavin adenine dinucleotide binding	3	0.0470191
GO:0016597	amino acid binding	flavin adenine dinucleotide binding	2	0.0472263
GO:0020037	heme binding	flavin adenine dinucleotide binding	2	0.0472263
GO:0030976	thiamine pyrophosphate binding	flavin adenine dinucleotide binding	2	0.0472263
GO:0070402	NADPH binding	flavin adenine dinucleotide binding	2	0.0236522
GO:0003876	AMP deaminase activity	chitinase activity	4	0.00701956
GO:0004465	lipoprotein lipase activity	chitinase activity	7	0.00894987
GO:0004559	alpha-mannosidase activity	chitinase activity	3	0.00987304
GO:0008195	phosphatidate phosphatase activity	chitinase activity	3	0.00987304
GO:0008970	phospholipase A1 activity	chitinase activity	7	0.0104848
GO:0016810	hydrolase activity, acting on carbon-nitrogen (but not peptide) bonds	chitinase activity	10	0.0113598
GO:0019239	deaminase activity	chitinase activity	13	0.0120736
GO:0003995	acyl-CoA dehydrogenase activity	oxidoreductase activity, acting on the CH-CH group of donors	9	0.018751
GO:0004029	aldehyde dehydrogenase (NAD+) activity	oxidoreductase activity, acting on the CH-CH group of donors	3	0.0211206
GO:0004497	monooxygenase activity	oxidoreductase activity, acting on the CH-CH group of donors	3	0.0211206
GO:0016705	oxidoreductase activity, acting on paired donors, with incorporation or reduction of molecular oxygen	oxidoreductase activity, acting on the CH-CH group of donors	3	0.0211206
GO:0003899	DNA-directed 5'-3' RNA polymerase activity	helicase activity	18	0.00012453
GO:0004467	long-chain fatty acid-CoA ligase activity	helicase activity	5	0.0016667
GO:0017116	single-stranded DNA helicase activity	helicase activity	3	0.00600687
GO:0043138	3'-5' DNA helicase activity	helicase activity	3	0.00600687
GO:0008483	transaminase activity	methyltransferase activity	3	0.0122371
GO:0016274	protein-arginine N-methyltransferase activity	methyltransferase activity	3	0.0148973
GO:0016746	acyltransferase activity	methyltransferase activity	12	0.0160296
GO:0008320	protein transmembrane transporter activity	structural constituent of nuclear pore	10	0.021806
GO:0015175	neutral amino acid transmembrane transporter activity	structural constituent of nuclear pore	4	0.0234734
GO:0035804	structural constituent of egg coat	structural constituent of nuclear pore	2	0.0236522
GO:0000175	3'-5'-exoribonuclease activity	helicase activity	57	1.33891e-08
GO:0003724	RNA helicase activity	helicase activity	6	1.77795e-05
GO:0031267	small GTPase binding	acrosin binding	3	0.0371986
The GO terms belong to cellular component
TermID	Name	Representative	Input number	P-Value
GO:0000176	nuclear exosome (RNase complex)	nucleolus	6	1.77795e-05
GO:0005634	nucleus	nucleolus	164	0.0240226
GO:0005643	nuclear pore	nucleolus	10	1.28663e-06
GO:0005736	RNA polymerase I complex	nucleolus	3	0.0246872
GO:0005737	cytoplasm	nucleolus	148	0.00479998
GO:0005739	mitochondrion	nucleolus	46	0.000298045
GO:0005742	mitochondrial outer membrane translocase complex	nucleolus	3	0.00448662
GO:0005758	mitochondrial intermembrane space	nucleolus	4	0.0382617
GO:0005762	mitochondrial large ribosomal subunit	nucleolus	5	0.0213959
GO:0005777	peroxisome	nucleolus	9	0.000824738
GO:0005789	endoplasmic reticulum membrane	nucleolus	18	0.030663
GO:0035770	ribonucleoprotein granule	nucleolus	2	0.0236522
GO:0043186	P granule	nucleolus	5	0.000902513
GO:1990904	ribonucleoprotein complex	nucleolus	8	0.00369087
GO:0000243	commitment complex	small-subunit processome	2	0.0386784
GO:0005681	spliceosomal complex	small-subunit processome	6	0.0384362
GO:0005685	U1 snRNP	small-subunit processome	4	0.00590737
GO:0031428	box C/D RNP complex	small-subunit processome	3	0.00220871
GO:0071011	precatalytic spliceosome	small-subunit processome	3	0.0470191
