# Supplementary material for: Effects of Nutritionally Induced Obesity on Metabolic Pathways of Zebrafish
Source: Int J Mol Sci. 2023 Jan 17;24(3):1850. doi: 10.3390/ijms24031850 (PMC9914946; doi:10.3390/ijms24031850)
Supplement: Supplementary file 1 [file ijms-24-01850-s001.zip › Supplementary materials/Table S5 KEGG enrichment analysis results of identified key genes.xlsx.xlsx]

## Sheet: group a
Term	Database	ID	Input number	Background number	Enrich Ratio	P-Value	Corrected P-Value	Input	Hyperlink
Ribosome biogenesis in eukaryotes	KEGG PATHWAY	dre03008	26	72	0.361111	4.97952e-12	1.99081e-09	ENSDARG00000006219|ENSDARG00000035573|ENSDARG00000042520|ENSDARG00000040350|ENSDARG00000035264|ENSDARG00000069878|ENSDARG00000011079|ENSDARG00000059711|ENSDARG00000016484|ENSDARG00000008976|ENSDARG00000054259|ENSDARG00000025605|ENSDARG00000104227|ENSDARG00000069422|ENSDARG00000054154|ENSDARG00000098934|ENSDARG00000078041|ENSDARG00000056914|ENSDARG00000004774|ENSDARG00000015352|ENSDARG00000076526|…	http://www.genome.jp/kegg-bin/show_pathway?dre03008/dre:550241%09red/dre:406275%09red/dre:323464%09red/dre:321897%09red/dre:553241%09red/dre:558395%09red/dre:555704%09red/dre:321058%09red/dre:553498%09red/dre:393617%09red/dre:436798%09red/dre:415208%09red/dre:793727%09red/dre:445391%09red/dre:406805%09red/dre:334362%09red/dre:407084%09red/dre:613144%09red/dre:323426%09red/dre:393282%09red/dre:100…
RNA polymerase	KEGG PATHWAY	dre03020	10	29	0.344828	2.60718e-05	0.0020847	ENSDARG00000062915|ENSDARG00000077469|ENSDARG00000026183|ENSDARG00000057562|ENSDARG00000039400|ENSDARG00000037835|ENSDARG00000037570|ENSDARG00000037358|ENSDARG00000006434|ENSDARG00000076509	http://www.genome.jp/kegg-bin/show_pathway?dre03020/dre:562329%09red/dre:445170%09red/dre:553733%09red/dre:393201%09red/dre:325603%09red/dre:436588%09red/dre:436826%09red/dre:445412%09red/dre:393538%09red/dre:336518%09red
Aminoacyl-tRNA biosynthesis	KEGG PATHWAY	dre00970	11	42	0.261905	8.6162e-05	0.00574126	ENSDARG00000060494|ENSDARG00000011801|ENSDARG00000054530|ENSDARG00000091247|ENSDARG00000019280|ENSDARG00000044575|ENSDARG00000061100|ENSDARG00000034396|ENSDARG00000003693|ENSDARG00000035913|ENSDARG00000103799	http://www.genome.jp/kegg-bin/show_pathway?dre00970/dre:337070%09red/dre:562037%09red/dre:447847%09red/dre:338183%09red/dre:114427%09red/dre:368235%09red/dre:503745%09red/dre:793097%09red/dre:568332%09red/dre:280647%09red/dre:569778%09red
beta-Alanine metabolism	KEGG PATHWAY	dre00410	8	37	0.216216	0.00226943	0.0720093	ENSDARG00000104732|ENSDARG00000089924|ENSDARG00000013839|ENSDARG00000028259|ENSDARG00000057128|ENSDARG00000001578|ENSDARG00000070029|ENSDARG00000027419	http://www.genome.jp/kegg-bin/show_pathway?dre00410/dre:368912%09red/dre:100000859%09red/dre:393462%09red/dre:378441%09red/dre:323653%09red/dre:282559%09red/dre:100037349%09red/dre:553401%09red
Pyrimidine metabolism	KEGG PATHWAY	dre00240	13	61	0.213115	0.000124405	0.00755531	ENSDARG00000102977|ENSDARG00000040869|ENSDARG00000035549|ENSDARG00000020711|ENSDARG00000051889|ENSDARG00000058728|ENSDARG00000040942|ENSDARG00000022218|ENSDARG00000030700|ENSDARG00000014017|ENSDARG00000022213|ENSDARG00000016138|ENSDARG00000039399	http://www.genome.jp/kegg-bin/show_pathway?dre00240/dre:494065%09red/dre:503707%09red/dre:100330864%09red/dre:30740%09red/dre:322089%09red/dre:402953%09red/dre:447928%09red/dre:58120%09red/dre:327057%09red/dre:324845%09red/dre:445201%09red/dre:404623%09red/dre:436595%09red
Butanoate metabolism	KEGG PATHWAY	dre00650	5	25	0.2	0.0195437	0.273202	ENSDARG00000004880|ENSDARG00000057128|ENSDARG00000001578|ENSDARG00000070029|ENSDARG00000027419	http://www.genome.jp/kegg-bin/show_pathway?dre00650/dre:368912%09red/dre:553401%09red/dre:100002035%09red/dre:378441%09red/dre:100000859%09red
Primary bile acid biosynthesis	KEGG PATHWAY	dre00120	4	21	0.190476	0.0407887	0.454864	ENSDARG00000101239|ENSDARG00000036966|ENSDARG00000055159|ENSDARG00000069186	http://www.genome.jp/kegg-bin/show_pathway?dre00120/dre:393105%09red/dre:322341%09red/dre:795106%09red/dre:327462%09red
Propanoate metabolism	KEGG PATHWAY	dre00640	6	33	0.181818	0.0159109	0.25044	ENSDARG00000104732|ENSDARG00000078512|ENSDARG00000069029|ENSDARG00000057128|ENSDARG00000001578|ENSDARG00000070029	http://www.genome.jp/kegg-bin/show_pathway?dre00640/dre:368912%09red/dre:100000859%09red/dre:100037349%09red/dre:560020%09red/dre:553401%09red/dre:559403%09red
Protein export	KEGG PATHWAY	dre03060	4	22	0.181818	0.0462528	0.47174	ENSDARG00000061124|ENSDARG00000018637|ENSDARG00000030949|ENSDARG00000115987	http://www.genome.jp/kegg-bin/show_pathway?dre03060/dre:436772%09red/dre:436845%09red/dre:619260%09red/dre:569063%09red
Cytosolic DNA-sensing pathway	KEGG PATHWAY	dre04623	7	40	0.175	0.0113177	0.200213	ENSDARG00000062915|ENSDARG00000026183|ENSDARG00000057562|ENSDARG00000039400|ENSDARG00000037835|ENSDARG00000037570|ENSDARG00000037358	http://www.genome.jp/kegg-bin/show_pathway?dre04623/dre:562329%09red/dre:445170%09red/dre:393201%09red/dre:436826%09red/dre:445412%09red/dre:393538%09red/dre:336518%09red
Ribosome	KEGG PATHWAY	dre03010	22	128	0.171875	1.40145e-05	0.00132282	ENSDARG00000053457|ENSDARG00000060199|ENSDARG00000045913|ENSDARG00000011405|ENSDARG00000075325|ENSDARG00000034291|ENSDARG00000006413|ENSDARG00000044093|ENSDARG00000019230|ENSDARG00000035692|ENSDARG00000034897|ENSDARG00000015128|ENSDARG00000019778|ENSDARG00000038768|ENSDARG00000104011|ENSDARG00000007320|ENSDARG00000020197|ENSDARG00000015862|ENSDARG00000009285|ENSDARG00000035871|ENSDARG00000055996|…	http://www.genome.jp/kegg-bin/show_pathway?dre03010/dre:445028%09red/dre:326961%09red/dre:114420%09red/dre:336710%09red/dre:336713%09red/dre:415159%09red/dre:337010%09red/dre:336812%09red/dre:436759%09red/dre:337240%09red/dre:445053%09red/dre:565937%09red/dre:415196%09red/dre:550391%09red/dre:560828%09red/dre:393818%09red/dre:493604%09red/dre:393723%09red/dre:325618%09red/dre:407690%09red/dre:394…
Tryptophan metabolism	KEGG PATHWAY	dre00380	8	50	0.16	0.0110295	0.196857	ENSDARG00000099106|ENSDARG00000101791|ENSDARG00000089924|ENSDARG00000028259|ENSDARG00000104702|ENSDARG00000057128|ENSDARG00000001578|ENSDARG00000070029	http://www.genome.jp/kegg-bin/show_pathway?dre00380/dre:368912%09red/dre:393315%09red/dre:100000859%09red/dre:393462%09red/dre:30068%09red/dre:323653%09red/dre:553401%09red/dre:550372%09red
ABC transporters	KEGG PATHWAY	dre02010	6	38	0.157895	0.0275695	0.350594	ENSDARG00000015985|ENSDARG00000013050|ENSDARG00000074635|ENSDARG00000070078|ENSDARG00000014031|ENSDARG00000061591	http://www.genome.jp/kegg-bin/show_pathway?dre02010/dre:393561%09red/dre:100003744%09red/dre:571189%09red/dre:561160%09red/dre:568482%09red/dre:558924%09red
Pyruvate metabolism	KEGG PATHWAY	dre00620	7	45	0.155556	0.0191838	0.270799	ENSDARG00000054534|ENSDARG00000098766|ENSDARG00000089924|ENSDARG00000078512|ENSDARG00000069029|ENSDARG00000028259|ENSDARG00000053215	http://www.genome.jp/kegg-bin/show_pathway?dre00620/dre:393462%09red/dre:100536873%09red/dre:323653%09red/dre:553283%09red/dre:560020%09red/dre:768196%09red/dre:559403%09red
Fatty acid degradation	KEGG PATHWAY	dre00071	7	45	0.155556	0.0191838	0.270799	ENSDARG00000089924|ENSDARG00000004687|ENSDARG00000028259|ENSDARG00000062077|ENSDARG00000057128|ENSDARG00000001578|ENSDARG00000070029	http://www.genome.jp/kegg-bin/show_pathway?dre00071/dre:368912%09red/dre:431754%09red/dre:100006023%09red/dre:100000859%09red/dre:393462%09red/dre:323653%09red/dre:553401%09red
Drug metabolism - other enzymes	KEGG PATHWAY	dre00983	9	62	0.145161	0.0123946	0.21734	ENSDARG00000040869|ENSDARG00000042620|ENSDARG00000055240|ENSDARG00000020711|ENSDARG00000022218|ENSDARG00000014017|ENSDARG00000022213|ENSDARG00000016138|ENSDARG00000017388	http://www.genome.jp/kegg-bin/show_pathway?dre00983/dre:503707%09red/dre:100330864%09red/dre:560486%09red/dre:393556%09red/dre:30740%09red/dre:447928%09red/dre:58120%09red/dre:327057%09red/dre:564619%09red
Glycerolipid metabolism	KEGG PATHWAY	dre00561	9	63	0.142857	0.0135195	0.22152	ENSDARG00000074169|ENSDARG00000036549|ENSDARG00000089924|ENSDARG00000018846|ENSDARG00000009837|ENSDARG00000028259|ENSDARG00000035257|ENSDARG00000016048|ENSDARG00000029822	http://www.genome.jp/kegg-bin/show_pathway?dre00561/dre:565316%09red/dre:393462%09red/dre:406734%09red/dre:334270%09red/dre:445326%09red/dre:436958%09red/dre:323653%09red/dre:100332911%09red/dre:565117%09red
Fatty acid metabolism	KEGG PATHWAY	dre01212	9	67	0.134328	0.0187839	0.270799	ENSDARG00000016038|ENSDARG00000078512|ENSDARG00000004687|ENSDARG00000068840|ENSDARG00000101239|ENSDARG00000062077|ENSDARG00000057128|ENSDARG00000001578|ENSDARG00000070029	http://www.genome.jp/kegg-bin/show_pathway?dre01212/dre:393657%09red/dre:368912%09red/dre:431754%09red/dre:100006023%09red/dre:100000859%09red/dre:393441%09red/dre:393105%09red/dre:553401%09red/dre:559403%09red
Valine, leucine and isoleucine degradation	KEGG PATHWAY	dre00280	7	55	0.127273	0.0449516	0.47174	ENSDARG00000017781|ENSDARG00000089924|ENSDARG00000004687|ENSDARG00000028259|ENSDARG00000057128|ENSDARG00000001578|ENSDARG00000070029	http://www.genome.jp/kegg-bin/show_pathway?dre00280/dre:368912%09red/dre:431754%09red/dre:100000859%09red/dre:393462%09red/dre:323653%09red/dre:553401%09red/dre:450078%09red
Spliceosome	KEGG PATHWAY	dre03040	17	134	0.126866	0.00272712	0.0809817	ENSDARG00000036995|ENSDARG00000033175|ENSDARG00000058467|ENSDARG00000067639|ENSDARG00000041530|ENSDARG00000040440|ENSDARG00000021107|ENSDARG00000011020|ENSDARG00000056210|ENSDARG00000069878|ENSDARG00000105293|ENSDARG00000016783|ENSDARG00000011125|ENSDARG00000002168|ENSDARG00000018890|ENSDARG00000058306|ENSDARG00000099667	http://www.genome.jp/kegg-bin/show_pathway?dre03040/dre:402966%09red/dre:431751%09red/dre:324121%09red/dre:550244%09red/dre:394018%09red/dre:415167%09red/dre:321555%09red/dre:393467%09red/dre:394172%09red/dre:326944%09red/dre:494133%09red/dre:393282%09red/dre:321872%09red/dre:798846%09red/dre:393979%09red/dre:494165%09red/dre:447922%09red
Hedgehog signaling pathway	KEGG PATHWAY	dre04340	7	56	0.125	0.0483583	0.47174	ENSDARG00000056801|ENSDARG00000052131|ENSDARG00000101244|ENSDARG00000098475|ENSDARG00000025641|ENSDARG00000100349|ENSDARG00000011545	http://www.genome.jp/kegg-bin/show_pathway?dre04340/dre:403042%09red/dre:796867%09red/dre:30154%09red/dre:100001615%09red/dre:394099%09red/dre:564064%09red/dre:352930%09red
Glutathione metabolism	KEGG PATHWAY	dre00480	7	56	0.125	0.0483583	0.47174	ENSDARG00000042620|ENSDARG00000037706|ENSDARG00000045123|ENSDARG00000018146|ENSDARG00000020711|ENSDARG00000014017|ENSDARG00000017388	http://www.genome.jp/kegg-bin/show_pathway?dre00480/dre:450084%09red/dre:100330864%09red/dre:393556%09red/dre:30740%09red/dre:564619%09red/dre:100151110%09red/dre:352926%09red
Peroxisome	KEGG PATHWAY	dre04146	10	85	0.117647	0.0288357	0.35148	ENSDARG00000104732|ENSDARG00000012915|ENSDARG00000086740|ENSDARG00000055240|ENSDARG00000004687|ENSDARG00000021135|ENSDARG00000101239|ENSDARG00000104702|ENSDARG00000070387|ENSDARG00000070029	http://www.genome.jp/kegg-bin/show_pathway?dre04146/dre:450048%09red/dre:431754%09red/dre:560486%09red/dre:100000859%09red/dre:30068%09red/dre:393105%09red/dre:100329471%09red/dre:100037349%09red/dre:393539%09red/dre:550521%09red
RNA transport	KEGG PATHWAY	dre03013	16	152	0.105263	0.0169077	0.259297	ENSDARG00000005454|ENSDARG00000017439|ENSDARG00000008395|ENSDARG00000020527|ENSDARG00000040350|ENSDARG00000059259|ENSDARG00000002597|ENSDARG00000043608|ENSDARG00000041397|ENSDARG00000034060|ENSDARG00000078041|ENSDARG00000017605|ENSDARG00000102452|ENSDARG00000054916|ENSDARG00000041317|ENSDARG00000006200	http://www.genome.jp/kegg-bin/show_pathway?dre03013/dre:492652%09red/dre:799566%09red/dre:405839%09red/dre:324743%09red/dre:553214%09red/dre:321283%09red/dre:767677%09red/dre:436798%09red/dre:321035%09red/dre:563392%09red/dre:415238%09red/dre:558395%09red/dre:445306%09red/dre:492482%09red/dre:327625%09red/dre:572435%09red
Metabolic pathways	KEGG PATHWAY	dre01100	108	1431	0.0754717	0.00160304	0.0525324	ENSDARG00000035652|ENSDARG00000074169|ENSDARG00000060841|ENSDARG00000032876|ENSDARG00000099106|ENSDARG00000057128|ENSDARG00000017388|ENSDARG00000025012|ENSDARG00000055240|ENSDARG00000055159|ENSDARG00000044809|ENSDARG00000062077|ENSDARG00000036966|ENSDARG00000035549|ENSDARG00000078512|ENSDARG00000018846|ENSDARG00000005191|ENSDARG00000032838|ENSDARG00000045123|ENSDARG00000054588|ENSDARG00000040869|…	http://www.genome.jp/kegg-bin/show_pathway?dre01100/dre:570437%09red/dre:393315%09red/dre:393556%09red/dre:30068%09red/dre:323653%09red/dre:192309%09red/dre:405867%09red/dre:393657%09red/dre:564465%09red/dre:565316%09red/dre:387530%09red/dre:322341%09red/dre:327453%09red/dre:564697%09red/dre:378441%09red/dre:100151110%09red/dre:406539%09red/dre:560719%09red/dre:406734%09red/dre:100536873%09red/dr…

## Sheet: group b
Term	Database	ID	Input number	Background number	Enrich Ratio	P-Value	Corrected P-Value	Input	Hyperlink
Riboflavin metabolism	KEGG PATHWAY	dre00740	3	8	0.375	0.0177337	0.313567	ENSDARG00000076486|ENSDARG00000005789|ENSDARG00000019763	http://www.genome.jp/kegg-bin/show_pathway?dre00740/dre:541489%09red/dre:562399%09red/dre:406801%09red
One carbon pool by folate	KEGG PATHWAY	dre00670	5	17	0.294118	0.00510417	0.202065	ENSDARG00000077004|ENSDARG00000053087|ENSDARG00000104906|ENSDARG00000042221|ENSDARG00000070230	http://www.genome.jp/kegg-bin/show_pathway?dre00670/dre:100333269%09red/dre:567547%09red/dre:378847%09red/dre:100034522%09red/dre:100526683%09red
Selenocompound metabolism	KEGG PATHWAY	dre00450	4	15	0.266667	0.0160056	0.307765	ENSDARG00000104906|ENSDARG00000100374|ENSDARG00000058292|ENSDARG00000033861	http://www.genome.jp/kegg-bin/show_pathway?dre00450/dre:352924%09red/dre:324947%09red/dre:393123%09red/dre:378847%09red
Steroid biosynthesis	KEGG PATHWAY	dre00100	5	19	0.263158	0.00754688	0.224076	ENSDARG00000032816|ENSDARG00000013236|ENSDARG00000099315|ENSDARG00000055876|ENSDARG00000044642	http://www.genome.jp/kegg-bin/show_pathway?dre00100/dre:447891%09red/dre:494054%09red/dre:494102%09red/dre:406662%09red/dre:550369%09red
Glycine, serine and threonine metabolism	KEGG PATHWAY	dre00260	11	42	0.261905	8.55645e-05	0.0123396	ENSDARG00000005423|ENSDARG00000013430|ENSDARG00000016733|ENSDARG00000036239|ENSDARG00000002745|ENSDARG00000021059|ENSDARG00000010946|ENSDARG00000040314|ENSDARG00000055591|ENSDARG00000005643|ENSDARG00000052099	http://www.genome.jp/kegg-bin/show_pathway?dre00260/dre:266987%09red/dre:323107%09red/dre:266799%09red/dre:322228%09red/dre:436603%09red/dre:606663%09red/dre:558601%09red/dre:64608%09red/dre:402822%09red/dre:327512%09red/dre:406528%09red
Protein processing in endoplasmic reticulum	KEGG PATHWAY	dre04141	43	178	0.241573	9.3663e-14	9.45528e-11	ENSDARG00000086309|ENSDARG00000060252|ENSDARG00000015228|ENSDARG00000103979|ENSDARG00000015088|ENSDARG00000009724|ENSDARG00000012381|ENSDARG00000009342|ENSDARG00000042824|ENSDARG00000013670|ENSDARG00000009001|ENSDARG00000003087|ENSDARG00000070097|ENSDARG00000101627|ENSDARG00000099306|ENSDARG00000069980|ENSDARG00000009870|ENSDARG00000033489|ENSDARG00000104953|ENSDARG00000052702|ENSDARG00000017842|…	http://www.genome.jp/kegg-bin/show_pathway?dre04141/dre:360149%09red/dre:406408%09red/dre:406549%09red/dre:402801%09red/dre:791986%09red/dre:492805%09red/dre:327133%09red/dre:393417%09red/dre:406768%09red/dre:405841%09red/dre:567913%09red/dre:325561%09red/dre:386709%09red/dre:566527%09red/dre:322544%09red/dre:368331%09red/dre:568308%09red/dre:553455%09red/dre:322160%09red/dre:559776%09red/dre:559…
Oxidative phosphorylation	KEGG PATHWAY	dre00190	28	121	0.231405	4.3195e-09	1.45351e-06	ENSDARG00000015978|ENSDARG00000104537|ENSDARG00000007526|ENSDARG00000017775|ENSDARG00000045230|ENSDARG00000019404|ENSDARG00000051986|ENSDARG00000030441|ENSDARG00000022509|ENSDARG00000097209|ENSDARG00000013333|ENSDARG00000036329|ENSDARG00000014915|ENSDARG00000014313|ENSDARG00000038028|ENSDARG00000075933|ENSDARG00000042469|ENSDARG00000022438|ENSDARG00000053217|ENSDARG00000041314|ENSDARG00000038608|…	http://www.genome.jp/kegg-bin/show_pathway?dre00190/dre:445129%09red/dre:550531%09red/dre:436968%09red/dre:394181%09red/dre:326962%09red/dre:569770%09red/dre:541331%09red/dre:393776%09red/dre:394151%09red/dre:393943%09red/dre:406342%09red/dre:415243%09red/dre:573021%09red/dre:554103%09red/dre:553672%09red/dre:336118%09red/dre:406301%09red/dre:494577%09red/dre:573619%09red/dre:406413%09red/dre:556…
Taurine and hypotaurine metabolism	KEGG PATHWAY	dre00430	3	13	0.230769	0.0494618	0.464481	ENSDARG00000093411|ENSDARG00000099389|ENSDARG00000015537	http://www.genome.jp/kegg-bin/show_pathway?dre00430/dre:100329827%09red/dre:393714%09red/dre:550403%09red
Protein export	KEGG PATHWAY	dre03060	5	22	0.227273	0.0125746	0.270849	ENSDARG00000014139|ENSDARG00000008936|ENSDARG00000076568|ENSDARG00000098367|ENSDARG00000035699	http://www.genome.jp/kegg-bin/show_pathway?dre03060/dre:393963%09red/dre:791986%09red/dre:406652%09red/dre:327335%09red/dre:436794%09red
2-Oxocarboxylic acid metabolism	KEGG PATHWAY	dre01210	4	19	0.210526	0.0309448	0.390484	ENSDARG00000044753|ENSDARG00000025375|ENSDARG00000019541|ENSDARG00000003795	http://www.genome.jp/kegg-bin/show_pathway?dre01210/dre:386951%09red/dre:415247%09red/dre:403086%09red/dre:100006589%09red
N-Glycan biosynthesis	KEGG PATHWAY	dre00510	11	53	0.207547	0.000490054	0.0411565	ENSDARG00000039335|ENSDARG00000060252|ENSDARG00000009724|ENSDARG00000037318|ENSDARG00000057011|ENSDARG00000001890|ENSDARG00000104953|ENSDARG00000012840|ENSDARG00000059323|ENSDARG00000058650|ENSDARG00000102105	http://www.genome.jp/kegg-bin/show_pathway?dre00510/dre:323918%09red/dre:393598%09red/dre:406408%09red/dre:335985%09red/dre:566527%09red/dre:266797%09red/dre:393782%09red/dre:567913%09red/dre:403116%09red/dre:325561%09red/dre:445202%09red
Proteasome	KEGG PATHWAY	dre03050	11	54	0.203704	0.000562078	0.0411565	ENSDARG00000009640|ENSDARG00000030537|ENSDARG00000018124|ENSDARG00000101560|ENSDARG00000032296|ENSDARG00000086618|ENSDARG00000003189|ENSDARG00000037962|ENSDARG00000002165|ENSDARG00000043781|ENSDARG00000054696	http://www.genome.jp/kegg-bin/show_pathway?dre03050/dre:445033%09red/dre:445030%09red/dre:550499%09red/dre:554967%09red/dre:393544%09red/dre:445413%09red/dre:436816%09red/dre:564370%09red/dre:64278%09red/dre:336786%09red/dre:30648%09red
Biosynthesis of amino acids	KEGG PATHWAY	dre01230	16	85	0.188235	7.84774e-05	0.0121882	ENSDARG00000005423|ENSDARG00000044753|ENSDARG00000104906|ENSDARG00000039269|ENSDARG00000019541|ENSDARG00000016733|ENSDARG00000099730|ENSDARG00000022456|ENSDARG00000020143|ENSDARG00000010946|ENSDARG00000040314|ENSDARG00000003795|ENSDARG00000043457|ENSDARG00000025375|ENSDARG00000040334|ENSDARG00000100003	http://www.genome.jp/kegg-bin/show_pathway?dre01230/dre:317743%09red/dre:266987%09red/dre:336473%09red/dre:323107%09red/dre:606663%09red/dre:403086%09red/dre:322614%09red/dre:100006589%09red/dre:415247%09red/dre:378847%09red/dre:334116%09red/dre:323329%09red/dre:386951%09red/dre:327512%09red/dre:335817%09red/dre:378962%09red
Drug metabolism - other enzymes	KEGG PATHWAY	dre00983	11	62	0.177419	0.00152002	0.0852476	ENSDARG00000055974|ENSDARG00000019924|ENSDARG00000079543|ENSDARG00000106529|ENSDARG00000078069|ENSDARG00000036833|ENSDARG00000090228|ENSDARG00000022183|ENSDARG00000008884|ENSDARG00000088390|ENSDARG00000042428	http://www.genome.jp/kegg-bin/show_pathway?dre00983/dre:436894%09red/dre:100144569%09red/dre:436842%09red/dre:406259%09red/dre:394170%09red/dre:406703%09red/dre:563972%09red/dre:393113%09red/dre:449835%09red/dre:30733%09red/dre:406383%09red
Citrate cycle (TCA cycle)	KEGG PATHWAY	dre00020	6	34	0.176471	0.0178413	0.313567	ENSDARG00000020956|ENSDARG00000044753|ENSDARG00000025375|ENSDARG00000017772|ENSDARG00000003795|ENSDARG00000038608	http://www.genome.jp/kegg-bin/show_pathway?dre00020/dre:445129%09red/dre:406473%09red/dre:100006589%09red/dre:415247%09red/dre:386951%09red/dre:399662%09red
Ferroptosis	KEGG PATHWAY	dre04216	7	40	0.175	0.0112724	0.25572	ENSDARG00000031776|ENSDARG00000003854|ENSDARG00000024295|ENSDARG00000102387|ENSDARG00000068478|ENSDARG00000076836|ENSDARG00000000241	http://www.genome.jp/kegg-bin/show_pathway?dre04216/dre:58153%09red/dre:352928%09red/dre:799782%09red/dre:436651%09red/dre:352929%09red/dre:445175%09red/dre:678623%09red
Retinol metabolism	KEGG PATHWAY	dre00830	7	41	0.170732	0.0126101	0.270849	ENSDARG00000012369|ENSDARG00000016233|ENSDARG00000099525|ENSDARG00000080010|ENSDARG00000103295|ENSDARG00000028048|ENSDARG00000104660	http://www.genome.jp/kegg-bin/show_pathway?dre00830/dre:116517%09red/dre:553969%09red/dre:405814%09red/dre:553501%09red/dre:378722%09red/dre:280648%09red/dre:563241%09red
Metabolism of xenobiotics by cytochrome P450	KEGG PATHWAY	dre00980	6	36	0.166667	0.0223107	0.334999	ENSDARG00000080010|ENSDARG00000090228|ENSDARG00000022183|ENSDARG00000028336|ENSDARG00000042428|ENSDARG00000016649	http://www.genome.jp/kegg-bin/show_pathway?dre00980/dre:406703%09red/dre:116517%09red/dre:436894%09red/dre:436642%09red/dre:406433%09red/dre:563972%09red
Nicotinate and nicotinamide metabolism	KEGG PATHWAY	dre00760	5	30	0.166667	0.0357726	0.422368	ENSDARG00000027183|ENSDARG00000086998|ENSDARG00000023536|ENSDARG00000078619|ENSDARG00000005789	http://www.genome.jp/kegg-bin/show_pathway?dre00760/dre:324211%09red/dre:791647%09red/dre:406619%09red/dre:393330%09red/dre:562399%09red
Steroid hormone biosynthesis	KEGG PATHWAY	dre00140	6	37	0.162162	0.0248046	0.352679	ENSDARG00000035872|ENSDARG00000001975|ENSDARG00000103295|ENSDARG00000033566|ENSDARG00000028367|ENSDARG00000025679	http://www.genome.jp/kegg-bin/show_pathway?dre00140/dre:777792%09red/dre:334098%09red/dre:565370%09red/dre:322626%09red/dre:553969%09red/dre:399692%09red
beta-Alanine metabolism	KEGG PATHWAY	dre00410	6	37	0.162162	0.0248046	0.352679	ENSDARG00000036967|ENSDARG00000079543|ENSDARG00000015537|ENSDARG00000093411|ENSDARG00000054867|ENSDARG00000060594	http://www.genome.jp/kegg-bin/show_pathway?dre00410/dre:100329827%09red/dre:100144569%09red/dre:550403%09red/dre:793834%09red/dre:798364%09red/dre:387290%09red
Carbon metabolism	KEGG PATHWAY	dre01200	21	130	0.161538	4.82894e-05	0.0088633	ENSDARG00000005423|ENSDARG00000044753|ENSDARG00000099730|ENSDARG00000101074|ENSDARG00000019541|ENSDARG00000020364|ENSDARG00000016733|ENSDARG00000017772|ENSDARG00000043457|ENSDARG00000080010|ENSDARG00000040314|ENSDARG00000025375|ENSDARG00000062085|ENSDARG00000003795|ENSDARG00000052099|ENSDARG00000060153|ENSDARG00000054867|ENSDARG00000022456|ENSDARG00000053087|ENSDARG00000060594|ENSDARG00000038608	http://www.genome.jp/kegg-bin/show_pathway?dre01200/dre:317743%09red/dre:445129%09red/dre:335817%09red/dre:567547%09red/dre:116517%09red/dre:323107%09red/dre:606663%09red/dre:373092%09red/dre:282672%09red/dre:403086%09red/dre:436603%09red/dre:100006589%09red/dre:793834%09red/dre:415247%09red/dre:334116%09red/dre:386951%09red/dre:798364%09red/dre:569348%09red/dre:327512%09red/dre:399662%09red/dre:…
Adipocytokine signaling pathway	KEGG PATHWAY	dre04920	13	81	0.160494	0.00133763	0.0843963	ENSDARG00000020956|ENSDARG00000054323|ENSDARG00000037099|ENSDARG00000012625|ENSDARG00000004697|ENSDARG00000061660|ENSDARG00000009870|ENSDARG00000032639|ENSDARG00000059770|ENSDARG00000067829|ENSDARG00000022712|ENSDARG00000036057|ENSDARG00000003854	http://www.genome.jp/kegg-bin/show_pathway?dre04920/dre:436636%09red/dre:393285%09red/dre:570761%09red/dre:30767%09red/dre:436617%09red/dre:58130%09red/dre:406473%09red/dre:553418%09red/dre:100333227%09red/dre:445175%09red/dre:558088%09red/dre:65236%09red/dre:557714%09red
Amino sugar and nucleotide sugar metabolism	KEGG PATHWAY	dre00520	8	56	0.142857	0.0192365	0.323655	ENSDARG00000024654|ENSDARG00000005578|ENSDARG00000005891|ENSDARG00000052170|ENSDARG00000018178|ENSDARG00000009390|ENSDARG00000039892|ENSDARG00000037654	http://www.genome.jp/kegg-bin/show_pathway?dre00520/dre:474321%09red/dre:100148292%09red/dre:405822%09red/dre:322513%09red/dre:554143%09red/dre:368229%09red/dre:324560%09red/dre:555748%09red
Glutathione metabolism	KEGG PATHWAY	dre00480	8	56	0.142857	0.0192365	0.323655	ENSDARG00000025375|ENSDARG00000090228|ENSDARG00000022183|ENSDARG00000003795|ENSDARG00000068478|ENSDARG00000042428|ENSDARG00000076836|ENSDARG00000078069	http://www.genome.jp/kegg-bin/show_pathway?dre00480/dre:563972%09red/dre:436894%09red/dre:100006589%09red/dre:352928%09red/dre:352929%09red/dre:406703%09red/dre:386951%09red/dre:30733%09red
Aminoacyl-tRNA biosynthesis	KEGG PATHWAY	dre00970	6	42	0.142857	0.0400423	0.461974	ENSDARG00000104659|ENSDARG00000013250|ENSDARG00000098825|ENSDARG00000033861|ENSDARG00000036164|ENSDARG00000007955	http://www.genome.jp/kegg-bin/show_pathway?dre00970/dre:368284%09red/dre:449661%09red/dre:393123%09red/dre:334393%09red/dre:692329%09red/dre:393745%09red
Alanine, aspartate and glutamate metabolism	KEGG PATHWAY	dre00250	6	44	0.136364	0.0474925	0.464481	ENSDARG00000101074|ENSDARG00000019541|ENSDARG00000100003|ENSDARG00000015537|ENSDARG00000093411|ENSDARG00000052099	http://www.genome.jp/kegg-bin/show_pathway?dre00250/dre:100329827%09red/dre:373092%09red/dre:550403%09red/dre:403086%09red/dre:436603%09red/dre:336473%09red
Fatty acid degradation	KEGG PATHWAY	dre00071	6	45	0.133333	0.0515177	0.479214	ENSDARG00000102412|ENSDARG00000061660|ENSDARG00000080010|ENSDARG00000059770|ENSDARG00000003854|ENSDARG00000060594	http://www.genome.jp/kegg-bin/show_pathway?dre00071/dre:436918%09red/dre:445175%09red/dre:116517%09red/dre:793834%09red/dre:100333227%09red/dre:558088%09red
Insulin signaling pathway	KEGG PATHWAY	dre04910	21	158	0.132911	0.000535438	0.0411565	ENSDARG00000020956|ENSDARG00000011373|ENSDARG00000044691|ENSDARG00000058230|ENSDARG00000037099|ENSDARG00000020364|ENSDARG00000021811|ENSDARG00000059406|ENSDARG00000038059|ENSDARG00000038225|ENSDARG00000015164|ENSDARG00000009870|ENSDARG00000003486|ENSDARG00000071005|ENSDARG00000075437|ENSDARG00000043332|ENSDARG00000067829|ENSDARG00000012625|ENSDARG00000005651|ENSDARG00000067607|ENSDARG00000004904	http://www.genome.jp/kegg-bin/show_pathway?dre04910/dre:406308%09red/dre:793274%09red/dre:373082%09red/dre:393285%09red/dre:323818%09red/dre:555737%09red/dre:570761%09red/dre:327285%09red/dre:65236%09red/dre:30380%09red/dre:406473%09red/dre:406660%09red/dre:373121%09red/dre:553418%09red/dre:557109%09red/dre:334167%09red/dre:553656%09red/dre:406349%09red/dre:407980%09red/dre:436649%09red/dre:28267…
Cysteine and methionine metabolism	KEGG PATHWAY	dre00270	7	53	0.132075	0.0384733	0.446423	ENSDARG00000104906|ENSDARG00000099389|ENSDARG00000013430|ENSDARG00000016733|ENSDARG00000017772|ENSDARG00000010946|ENSDARG00000040334	http://www.genome.jp/kegg-bin/show_pathway?dre00270/dre:266987%09red/dre:322228%09red/dre:393714%09red/dre:378847%09red/dre:323329%09red/dre:327512%09red/dre:399662%09red
Pyrimidine metabolism	KEGG PATHWAY	dre00240	8	61	0.131148	0.0289025	0.374065	ENSDARG00000019924|ENSDARG00000079543|ENSDARG00000036833|ENSDARG00000106529|ENSDARG00000005789|ENSDARG00000078619|ENSDARG00000088390|ENSDARG00000078069	http://www.genome.jp/kegg-bin/show_pathway?dre00240/dre:562399%09red/dre:100144569%09red/dre:394170%09red/dre:393113%09red/dre:449835%09red/dre:791647%09red/dre:30733%09red/dre:406383%09red
Glycolysis / Gluconeogenesis	KEGG PATHWAY	dre00010	10	77	0.12987	0.0165255	0.313567	ENSDARG00000039914|ENSDARG00000020956|ENSDARG00000022456|ENSDARG00000020364|ENSDARG00000099730|ENSDARG00000018178|ENSDARG00000057630|ENSDARG00000080010|ENSDARG00000043457|ENSDARG00000005423	http://www.genome.jp/kegg-bin/show_pathway?dre00010/dre:317743%09red/dre:335817%09red/dre:116517%09red/dre:323107%09red/dre:405822%09red/dre:406473%09red/dre:436646%09red/dre:406367%09red/dre:334116%09red/dre:282672%09red
Mitophagy - animal	KEGG PATHWAY	dre04137	10	82	0.121951	0.023563	0.342257	ENSDARG00000062139|ENSDARG00000023759|ENSDARG00000103740|ENSDARG00000074481|ENSDARG00000038225|ENSDARG00000014222|ENSDARG00000057218|ENSDARG00000009870|ENSDARG00000005651|ENSDARG00000079219	http://www.genome.jp/kegg-bin/show_pathway?dre04137/dre:402792%09red/dre:558848%09red/dre:30380%09red/dre:492676%09red/dre:415254%09red/dre:553656%09red/dre:393620%09red/dre:559564%09red/dre:65236%09red/dre:792181%09red
PPAR signaling pathway	KEGG PATHWAY	dre03320	8	66	0.121212	0.0414829	0.463552	ENSDARG00000020956|ENSDARG00000054323|ENSDARG00000004697|ENSDARG00000003854|ENSDARG00000061660|ENSDARG00000032639|ENSDARG00000059770|ENSDARG00000053068	http://www.genome.jp/kegg-bin/show_pathway?dre03320/dre:445281%09red/dre:445175%09red/dre:436636%09red/dre:436617%09red/dre:406473%09red/dre:100333227%09red/dre:558088%09red/dre:557714%09red
Phagosome	KEGG PATHWAY	dre04145	17	141	0.120567	0.00432418	0.181886	ENSDARG00000022689|ENSDARG00000103195|ENSDARG00000076568|ENSDARG00000103979|ENSDARG00000042708|ENSDARG00000074660|ENSDARG00000037870|ENSDARG00000101557|ENSDARG00000045014|ENSDARG00000032639|ENSDARG00000102808|ENSDARG00000002344|ENSDARG00000071863|ENSDARG00000105142|ENSDARG00000022315|ENSDARG00000043719|ENSDARG00000059294	http://www.genome.jp/kegg-bin/show_pathway?dre04145/dre:436636%09red/dre:100005026%09red/dre:57935%09red/dre:494039%09red/dre:30248%09red/dre:321315%09red/dre:406303%09red/dre:561612%09red/dre:336681%09red/dre:791986%09red/dre:406342%09red/dre:335025%09red/dre:337223%09red/dre:571584%09red/dre:405864%09red/dre:556734%09red/dre:387260%09red
Fatty acid metabolism	KEGG PATHWAY	dre01212	8	67	0.119403	0.0443742	0.464481	ENSDARG00000004979|ENSDARG00000061660|ENSDARG00000009074|ENSDARG00000035872|ENSDARG00000059770|ENSDARG00000003854|ENSDARG00000100185|ENSDARG00000060594	http://www.genome.jp/kegg-bin/show_pathway?dre01212/dre:445175%09red/dre:793834%09red/dre:327274%09red/dre:402954%09red/dre:322626%09red/dre:100333227%09red/dre:393425%09red/dre:558088%09red
Metabolic pathways	KEGG PATHWAY	dre01100	165	1431	0.115304	3.26097e-17	6.58391e-14	ENSDARG00000002994|ENSDARG00000013430|ENSDARG00000007526|ENSDARG00000017775|ENSDARG00000020143|ENSDARG00000078073|ENSDARG00000070454|ENSDARG00000060252|ENSDARG00000093411|ENSDARG00000070453|ENSDARG00000008884|ENSDARG00000033861|ENSDARG00000059323|ENSDARG00000060594|ENSDARG00000005713|ENSDARG00000060921|ENSDARG00000100003|ENSDARG00000023536|ENSDARG00000086998|ENSDARG00000027183|ENSDARG00000012840|…	http://www.genome.jp/kegg-bin/show_pathway?dre01100/dre:64608%09red/dre:402802%09red/dre:394181%09red/dre:323329%09red/dre:386951%09red/dre:406528%09red/dre:378962%09red/dre:415176%09red/dre:335774%09red/dre:564694%09red/dre:322228%09red/dre:403086%09red/dre:415247%09red/dre:393943%09red/dre:378722%09red/dre:327512%09red/dre:317743%09red/dre:100144569%09red/dre:406301%09red/dre:559054%09red/dre:5…
mRNA surveillance pathway	KEGG PATHWAY	dre03015	10	88	0.113636	0.0345911	0.417778	ENSDARG00000028971|ENSDARG00000099221|ENSDARG00000032614|ENSDARG00000018618|ENSDARG00000102978|ENSDARG00000003486|ENSDARG00000018272|ENSDARG00000055477|ENSDARG00000029911|ENSDARG00000012141	http://www.genome.jp/kegg-bin/show_pathway?dre03015/dre:394084%09red/dre:449009%09red/dre:327069%09red/dre:393593%09red/dre:394111%09red/dre:394053%09red/dre:436657%09red/dre:403025%09red/dre:558810%09red/dre:407980%09red
ECM-receptor interaction	KEGG PATHWAY	dre04512	9	81	0.111111	0.0485697	0.464481	ENSDARG00000022689|ENSDARG00000076564|ENSDARG00000076856|ENSDARG00000074316|ENSDARG00000032639|ENSDARG00000077231|ENSDARG00000071863|ENSDARG00000035809|ENSDARG00000054619	http://www.genome.jp/kegg-bin/show_pathway?dre04512/dre:436636%09red/dre:570868%09red/dre:563428%09red/dre:565429%09red/dre:570643%09red/dre:556734%09red/dre:405864%09red/dre:555681%09red/dre:325675%09red
Autophagy - animal	KEGG PATHWAY	dre04140	16	152	0.105263	0.0167967	0.313567	ENSDARG00000062139|ENSDARG00000023759|ENSDARG00000037099|ENSDARG00000078752|ENSDARG00000098201|ENSDARG00000074481|ENSDARG00000059406|ENSDARG00000038225|ENSDARG00000037618|ENSDARG00000009870|ENSDARG00000060093|ENSDARG00000005651|ENSDARG00000040930|ENSDARG00000003167|ENSDARG00000058230|ENSDARG00000071018	http://www.genome.jp/kegg-bin/show_pathway?dre04140/dre:558848%09red/dre:393285%09red/dre:792689%09red/dre:402792%09red/dre:559564%09red/dre:100000896%09red/dre:557109%09red/dre:30380%09red/dre:406349%09red/dre:768177%09red/dre:794088%09red/dre:553656%09red/dre:558314%09red/dre:393838%09red/dre:65236%09red/dre:378866%09red
Cardiac muscle contraction	KEGG PATHWAY	dre04260	11	108	0.101852	0.050852	0.475325	ENSDARG00000015978|ENSDARG00000022509|ENSDARG00000022438|ENSDARG00000097209|ENSDARG00000104537|ENSDARG00000013144|ENSDARG00000038577|ENSDARG00000045230|ENSDARG00000053217|ENSDARG00000099663|ENSDARG00000060978	http://www.genome.jp/kegg-bin/show_pathway?dre04260/dre:393776%09red/dre:336118%09red/dre:335774%09red/dre:568671%09red/dre:326962%09red/dre:494577%09red/dre:569770%09red/dre:415253%09red/dre:436968%09red/dre:554103%09red/dre:64267%09red
Apoptosis	KEGG PATHWAY	dre04210	15	155	0.0967742	0.0365805	0.427296	ENSDARG00000062139|ENSDARG00000005651|ENSDARG00000037870|ENSDARG00000059406|ENSDARG00000042708|ENSDARG00000038225|ENSDARG00000045014|ENSDARG00000009870|ENSDARG00000055655|ENSDARG00000045199|ENSDARG00000104172|ENSDARG00000052702|ENSDARG00000036057|ENSDARG00000069934|ENSDARG00000031683	http://www.genome.jp/kegg-bin/show_pathway?dre04210/dre:246726%09red/dre:393317%09red/dre:57935%09red/dre:406303%09red/dre:394198%09red/dre:30380%09red/dre:558045%09red/dre:58130%09red/dre:557109%09red/dre:553656%09red/dre:337223%09red/dre:559564%09red/dre:393417%09red/dre:406768%09red/dre:65236%09red
Cellular senescence	KEGG PATHWAY	dre04218	17	176	0.0965909	0.0277511	0.371287	ENSDARG00000071018|ENSDARG00000042521|ENSDARG00000017230|ENSDARG00000099184|ENSDARG00000059406|ENSDARG00000098952|ENSDARG00000038225|ENSDARG00000017494|ENSDARG00000087937|ENSDARG00000003486|ENSDARG00000098529|ENSDARG00000005651|ENSDARG00000045199|ENSDARG00000021811|ENSDARG00000052702|ENSDARG00000042021|ENSDARG00000068064	http://www.genome.jp/kegg-bin/show_pathway?dre04218/dre:30681%09red/dre:797132%09red/dre:415165%09red/dre:560578%09red/dre:100038774%09red/dre:30380%09red/dre:406660%09red/dre:30483%09red/dre:406825%09red/dre:557109%09red/dre:65239%09red/dre:553656%09red/dre:794088%09red/dre:393417%09red/dre:407980%09red/dre:406768%09red/dre:777730%09red
mTOR signaling pathway	KEGG PATHWAY	dre04150	17	178	0.0955056	0.0302419	0.386445	ENSDARG00000021374|ENSDARG00000094132|ENSDARG00000025507|ENSDARG00000074481|ENSDARG00000059406|ENSDARG00000038059|ENSDARG00000038225|ENSDARG00000037618|ENSDARG00000116058|ENSDARG00000076464|ENSDARG00000005651|ENSDARG00000040930|ENSDARG00000003167|ENSDARG00000058230|ENSDARG00000033437|ENSDARG00000022315|ENSDARG00000071018	http://www.genome.jp/kegg-bin/show_pathway?dre04150/dre:406659%09red/dre:777728%09red/dre:553656%09red/dre:406336%09red/dre:792689%09red/dre:406308%09red/dre:558848%09red/dre:30380%09red/dre:406349%09red/dre:557109%09red/dre:335025%09red/dre:114433%09red/dre:794088%09red/dre:768177%09red/dre:100329656%09red/dre:406822%09red/dre:378866%09red
FoxO signaling pathway	KEGG PATHWAY	dre04068	15	159	0.0943396	0.0434523	0.464481	ENSDARG00000020956|ENSDARG00000071018|ENSDARG00000023759|ENSDARG00000037099|ENSDARG00000038059|ENSDARG00000059406|ENSDARG00000038225|ENSDARG00000094132|ENSDARG00000017494|ENSDARG00000009870|ENSDARG00000012625|ENSDARG00000005651|ENSDARG00000022712|ENSDARG00000042021|ENSDARG00000068064	http://www.genome.jp/kegg-bin/show_pathway?dre04068/dre:406308%09red/dre:30681%09red/dre:797132%09red/dre:393285%09red/dre:30767%09red/dre:560578%09red/dre:402792%09red/dre:30380%09red/dre:406473%09red/dre:570761%09red/dre:557109%09red/dre:114433%09red/dre:794088%09red/dre:65236%09red/dre:553656%09red
Tight junction	KEGG PATHWAY	dre04530	18	200	0.09	0.0416929	0.463552	ENSDARG00000087937|ENSDARG00000022689|ENSDARG00000098952|ENSDARG00000037870|ENSDARG00000017105|ENSDARG00000042708|ENSDARG00000004877|ENSDARG00000116058|ENSDARG00000045014|ENSDARG00000009677|ENSDARG00000009870|ENSDARG00000099221|ENSDARG00000043332|ENSDARG00000015805|ENSDARG00000008790|ENSDARG00000071863|ENSDARG00000012625|ENSDARG00000069503	http://www.genome.jp/kegg-bin/show_pathway?dre04530/dre:321070%09red/dre:777730%09red/dre:550487%09red/dre:555737%09red/dre:406303%09red/dre:81587%09red/dre:553350%09red/dre:100038776%09red/dre:30483%09red/dre:570761%09red/dre:114446%09red/dre:337223%09red/dre:57935%09red/dre:405864%09red/dre:558810%09red/dre:556734%09red/dre:65236%09red/dre:406659%09red

## Sheet: group c
Term	Database	ID	Input number	Background number	Enrich Ratio	P-Value	Corrected P-Value	Input	Hyperlink
Phenylalanine, tyrosine and tryptophan biosynthesis	KEGG PATHWAY	dre00400	2	6	0.333333	0.0308	0.297792	ENSDARG00000069630|ENSDARG00000039093	http://www.genome.jp/kegg-bin/show_pathway?dre00400/dre:561410%09red/dre:406330%09red
Ribosome biogenesis in eukaryotes	KEGG PATHWAY	dre03008	22	72	0.305556	1.4659e-12	8.26768e-10	ENSDARG00000077264|ENSDARG00000015676|ENSDARG00000020232|ENSDARG00000017675|ENSDARG00000055076|ENSDARG00000104353|ENSDARG00000025332|ENSDARG00000037109|ENSDARG00000101472|ENSDARG00000012820|ENSDARG00000040730|ENSDARG00000098433|ENSDARG00000023299|ENSDARG00000079672|ENSDARG00000063229|ENSDARG00000038312|ENSDARG00000020595|ENSDARG00000027428|ENSDARG00000016399|ENSDARG00000054540|ENSDARG00000052344|…	http://www.genome.jp/kegg-bin/show_pathway?dre03008/dre:323865%09red/dre:445388%09red/dre:492761%09red/dre:436992%09red/dre:393107%09red/dre:561138%09red/dre:368478%09red/dre:541352%09red/dre:393291%09red/dre:266990%09red/dre:334446%09red/dre:568741%09red/dre:406268%09red/dre:321114%09red/dre:494152%09red/dre:394196%09red/dre:406571%09red/dre:442932%09red/dre:541444%09red/dre:386850%09red/dre:317…
Fatty acid degradation	KEGG PATHWAY	dre00071	13	45	0.288889	9.74137e-08	1.4984e-05	ENSDARG00000037061|ENSDARG00000016687|ENSDARG00000018002|ENSDARG00000030765|ENSDARG00000004094|ENSDARG00000004078|ENSDARG00000102055|ENSDARG00000014727|ENSDARG00000088357|ENSDARG00000038618|ENSDARG00000028087|ENSDARG00000099154|ENSDARG00000030781	http://www.genome.jp/kegg-bin/show_pathway?dre00071/dre:394156%09red/dre:100536795%09red/dre:449662%09red/dre:393622%09red/dre:445288%09red/dre:100005717%09red/dre:335159%09red/dre:368239%09red/dre:445121%09red/dre:399481%09red/dre:336606%09red/dre:573723%09red/dre:334101%09red
Phenylalanine metabolism	KEGG PATHWAY	dre00360	4	16	0.25	0.00491898	0.115596	ENSDARG00000069630|ENSDARG00000039093|ENSDARG00000023712|ENSDARG00000092976	http://www.genome.jp/kegg-bin/show_pathway?dre00360/dre:561410%09red/dre:406330%09red/dre:404730%09red/dre:558050%09red
Histidine metabolism	KEGG PATHWAY	dre00340	6	25	0.24	0.000690666	0.0254045	ENSDARG00000037061|ENSDARG00000023712|ENSDARG00000070394|ENSDARG00000092976|ENSDARG00000099154|ENSDARG00000028087	http://www.genome.jp/kegg-bin/show_pathway?dre00340/dre:100536795%09red/dre:556744%09red/dre:404730%09red/dre:558050%09red/dre:368239%09red/dre:399481%09red
Glycine, serine and threonine metabolism	KEGG PATHWAY	dre00260	10	42	0.238095	1.27367e-05	0.00119725	ENSDARG00000074698|ENSDARG00000023712|ENSDARG00000006840|ENSDARG00000018478|ENSDARG00000074301|ENSDARG00000053500|ENSDARG00000010862|ENSDARG00000105187|ENSDARG00000058102|ENSDARG00000092976	http://www.genome.jp/kegg-bin/show_pathway?dre00260/dre:79378%09red/dre:563642%09red/dre:322055%09red/dre:403338%09red/dre:550524%09red/dre:404730%09red/dre:558050%09red/dre:394103%09red/dre:436852%09red/dre:450000%09red
Steroid biosynthesis	KEGG PATHWAY	dre00100	4	19	0.210526	0.00826164	0.153612	ENSDARG00000062297|ENSDARG00000042641|ENSDARG00000103277|ENSDARG00000045015	http://www.genome.jp/kegg-bin/show_pathway?dre00100/dre:100004700%09red/dre:793309%09red/dre:564424%09red/dre:414331%09red
Ascorbate and aldarate metabolism	KEGG PATHWAY	dre00053	4	19	0.210526	0.00826164	0.153612	ENSDARG00000002764|ENSDARG00000037061|ENSDARG00000099154|ENSDARG00000028087	http://www.genome.jp/kegg-bin/show_pathway?dre00053/dre:368239%09red/dre:571850%09red/dre:100536795%09red/dre:399481%09red
PPAR signaling pathway	KEGG PATHWAY	dre03320	13	66	0.19697	4.08801e-06	0.00053207	ENSDARG00000035859|ENSDARG00000034667|ENSDARG00000087697|ENSDARG00000004094|ENSDARG00000004078|ENSDARG00000026369|ENSDARG00000014727|ENSDARG00000069018|ENSDARG00000088357|ENSDARG00000038618|ENSDARG00000104949|ENSDARG00000006427|ENSDARG00000019532	http://www.genome.jp/kegg-bin/show_pathway?dre03320/dre:394156%09red/dre:30354%09red/dre:140615%09red/dre:100331214%09red/dre:394148%09red/dre:492647%09red/dre:393622%09red/dre:393831%09red/dre:449662%09red/dre:100005717%09red/dre:335159%09red/dre:30708%09red/dre:553512%09red
Fatty acid metabolism	KEGG PATHWAY	dre01212	13	67	0.19403	4.72382e-06	0.000570907	ENSDARG00000004402|ENSDARG00000016687|ENSDARG00000030765|ENSDARG00000004094|ENSDARG00000004078|ENSDARG00000102055|ENSDARG00000025904|ENSDARG00000014727|ENSDARG00000088357|ENSDARG00000093176|ENSDARG00000038618|ENSDARG00000019532|ENSDARG00000030781	http://www.genome.jp/kegg-bin/show_pathway?dre01212/dre:394156%09red/dre:317738%09red/dre:140615%09red/dre:449662%09red/dre:393622%09red/dre:445288%09red/dre:326954%09red/dre:100005717%09red/dre:335159%09red/dre:445121%09red/dre:336606%09red/dre:573723%09red/dre:405845%09red
RNA transport	KEGG PATHWAY	dre03013	29	152	0.190789	1.14023e-11	4.82316e-09	ENSDARG00000015676|ENSDARG00000063333|ENSDARG00000039502|ENSDARG00000045095|ENSDARG00000015638|ENSDARG00000029043|ENSDARG00000017454|ENSDARG00000055076|ENSDARG00000101472|ENSDARG00000099652|ENSDARG00000016260|ENSDARG00000001777|ENSDARG00000063229|ENSDARG00000092115|ENSDARG00000041607|ENSDARG00000018494|ENSDARG00000053370|ENSDARG00000079605|ENSDARG00000016477|ENSDARG00000021120|ENSDARG00000027428|…	http://www.genome.jp/kegg-bin/show_pathway?dre03013/dre:323865%09red/dre:322969%09red/dre:558883%09red/dre:559225%09red/dre:393125%09red/dre:336619%09red/dre:406760%09red/dre:561138%09red/dre:30432%09red/dre:541352%09red/dre:436950%09red/dre:558020%09red/dre:570945%09red/dre:335236%09red/dre:324490%09red/dre:445109%09red/dre:406852%09red/dre:550271%09red/dre:30172%09red/dre:325064%09red/dre:54144…
Valine, leucine and isoleucine degradation	KEGG PATHWAY	dre00280	10	55	0.181818	9.49391e-05	0.0050199	ENSDARG00000037061|ENSDARG00000045568|ENSDARG00000054400|ENSDARG00000101561|ENSDARG00000030765|ENSDARG00000102055|ENSDARG00000042658|ENSDARG00000028087|ENSDARG00000099154|ENSDARG00000030781	http://www.genome.jp/kegg-bin/show_pathway?dre00280/dre:100536795%09red/dre:337412%09red/dre:445288%09red/dre:394130%09red/dre:100004018%09red/dre:368239%09red/dre:445121%09red/dre:336606%09red/dre:541388%09red/dre:399481%09red
Alanine, aspartate and glutamate metabolism	KEGG PATHWAY	dre00250	8	44	0.181818	0.000471802	0.0194705	ENSDARG00000041895|ENSDARG00000018478|ENSDARG00000076544|ENSDARG00000008816|ENSDARG00000039093|ENSDARG00000002071|ENSDARG00000021681|ENSDARG00000017590	http://www.genome.jp/kegg-bin/show_pathway?dre00250/dre:317737%09red/dre:541402%09red/dre:79378%09red/dre:406330%09red/dre:266992%09red/dre:550502%09red/dre:402904%09red/dre:565235%09red
Tryptophan metabolism	KEGG PATHWAY	dre00380	9	50	0.18	0.000225672	0.0103199	ENSDARG00000076487|ENSDARG00000023176|ENSDARG00000037061|ENSDARG00000030765|ENSDARG00000099546|ENSDARG00000023712|ENSDARG00000092976|ENSDARG00000099154|ENSDARG00000028087	http://www.genome.jp/kegg-bin/show_pathway?dre00380/dre:100536795%09red/dre:492518%09red/dre:445121%09red/dre:334082%09red/dre:404730%09red/dre:558050%09red/dre:368239%09red/dre:100334830%09red/dre:399481%09red
One carbon pool by folate	KEGG PATHWAY	dre00670	3	17	0.176471	0.0327285	0.307648	ENSDARG00000068876|ENSDARG00000016706|ENSDARG00000010862	http://www.genome.jp/kegg-bin/show_pathway?dre00670/dre:140622%09red/dre:450000%09red/dre:557552%09red
alpha-Linolenic acid metabolism	KEGG PATHWAY	dre00592	3	18	0.166667	0.0371986	0.333897	ENSDARG00000014727|ENSDARG00000019532|ENSDARG00000076563	http://www.genome.jp/kegg-bin/show_pathway?dre00592/dre:449662%09red/dre:436896%09red/dre:140615%09red
Arginine and proline metabolism	KEGG PATHWAY	dre00330	9	59	0.152542	0.000665693	0.0250301	ENSDARG00000099154|ENSDARG00000023712|ENSDARG00000039093|ENSDARG00000037061|ENSDARG00000015236|ENSDARG00000102254|ENSDARG00000028087|ENSDARG00000078425|ENSDARG00000092976	http://www.genome.jp/kegg-bin/show_pathway?dre00330/dre:406330%09red/dre:100536795%09red/dre:560682%09red/dre:572518%09red/dre:404730%09red/dre:558050%09red/dre:368239%09red/dre:393799%09red/dre:399481%09red
Cysteine and methionine metabolism	KEGG PATHWAY	dre00270	8	53	0.150943	0.00139391	0.0428819	ENSDARG00000074698|ENSDARG00000053500|ENSDARG00000045568|ENSDARG00000019644|ENSDARG00000074301|ENSDARG00000030756|ENSDARG00000039093|ENSDARG00000069630	http://www.genome.jp/kegg-bin/show_pathway?dre00270/dre:406330%09red/dre:337412%09red/dre:563642%09red/dre:322055%09red/dre:550524%09red/dre:30497%09red/dre:30430%09red/dre:561410%09red
Glycerolipid metabolism	KEGG PATHWAY	dre00561	9	63	0.142857	0.00101338	0.0342929	ENSDARG00000034667|ENSDARG00000037061|ENSDARG00000087697|ENSDARG00000061214|ENSDARG00000028896|ENSDARG00000031845|ENSDARG00000053381|ENSDARG00000099154|ENSDARG00000028087	http://www.genome.jp/kegg-bin/show_pathway?dre00561/dre:100536795%09red/dre:30354%09red/dre:100331214%09red/dre:558422%09red/dre:335485%09red/dre:368239%09red/dre:570695%09red/dre:569053%09red/dre:399481%09red
Fatty acid elongation	KEGG PATHWAY	dre00062	5	35	0.142857	0.0133159	0.202977	ENSDARG00000093176|ENSDARG00000004402|ENSDARG00000102055|ENSDARG00000025904|ENSDARG00000030765	http://www.genome.jp/kegg-bin/show_pathway?dre00062/dre:445121%09red/dre:326954%09red/dre:336606%09red/dre:317738%09red/dre:405845%09red
RNA polymerase	KEGG PATHWAY	dre03020	4	29	0.137931	0.0288786	0.297792	ENSDARG00000024416|ENSDARG00000098375|ENSDARG00000102590|ENSDARG00000056127	http://www.genome.jp/kegg-bin/show_pathway?dre03020/dre:327078%09red/dre:324088%09red/dre:436749%09red/dre:402856%09red
Biosynthesis of unsaturated fatty acids	KEGG PATHWAY	dre01040	4	29	0.137931	0.0288786	0.297792	ENSDARG00000004402|ENSDARG00000014727|ENSDARG00000019532|ENSDARG00000025904	http://www.genome.jp/kegg-bin/show_pathway?dre01040/dre:449662%09red/dre:326954%09red/dre:140615%09red/dre:317738%09red
beta-Alanine metabolism	KEGG PATHWAY	dre00410	5	37	0.135135	0.0162457	0.229065	ENSDARG00000014727|ENSDARG00000037061|ENSDARG00000028087|ENSDARG00000099154|ENSDARG00000030781	http://www.genome.jp/kegg-bin/show_pathway?dre00410/dre:449662%09red/dre:445288%09red/dre:100536795%09red/dre:368239%09red/dre:399481%09red
Pyruvate metabolism	KEGG PATHWAY	dre00620	6	45	0.133333	0.00925989	0.167052	ENSDARG00000037061|ENSDARG00000019644|ENSDARG00000015918|ENSDARG00000042010|ENSDARG00000099154|ENSDARG00000028087	http://www.genome.jp/kegg-bin/show_pathway?dre00620/dre:100536795%09red/dre:368239%09red/dre:30497%09red/dre:324201%09red/dre:114551%09red/dre:399481%09red
Amino sugar and nucleotide sugar metabolism	KEGG PATHWAY	dre00520	7	56	0.125	0.00696538	0.13973	ENSDARG00000100376|ENSDARG00000026629|ENSDARG00000099185|ENSDARG00000009612|ENSDARG00000051925|ENSDARG00000057334|ENSDARG00000099771	http://www.genome.jp/kegg-bin/show_pathway?dre00520/dre:393857%09red/dre:751641%09red/dre:393461%09red/dre:406338%09red/dre:402981%09red/dre:561018%09red/dre:406819%09red
Drug metabolism - cytochrome P450	KEGG PATHWAY	dre00982	4	33	0.121212	0.0417329	0.351304	ENSDARG00000023712|ENSDARG00000033364|ENSDARG00000032618|ENSDARG00000092976	http://www.genome.jp/kegg-bin/show_pathway?dre00982/dre:404730%09red/dre:558050%09red/dre:449784%09red/dre:567275%09red
Propanoate metabolism	KEGG PATHWAY	dre00640	4	33	0.121212	0.0417329	0.351304	ENSDARG00000101561|ENSDARG00000014727|ENSDARG00000019644|ENSDARG00000030781	http://www.genome.jp/kegg-bin/show_pathway?dre00640/dre:449662%09red/dre:445288%09red/dre:30497%09red/dre:541388%09red
Tyrosine metabolism	KEGG PATHWAY	dre00350	4	33	0.121212	0.0417329	0.351304	ENSDARG00000069630|ENSDARG00000039093|ENSDARG00000023712|ENSDARG00000092976	http://www.genome.jp/kegg-bin/show_pathway?dre00350/dre:561410%09red/dre:406330%09red/dre:404730%09red/dre:558050%09red
RNA degradation	KEGG PATHWAY	dre03018	10	83	0.120482	0.00175454	0.0503167	ENSDARG00000068755|ENSDARG00000037708|ENSDARG00000021372|ENSDARG00000028688|ENSDARG00000013457|ENSDARG00000055443|ENSDARG00000098334|ENSDARG00000103432|ENSDARG00000104246|ENSDARG00000006392	http://www.genome.jp/kegg-bin/show_pathway?dre03018/dre:323016%09red/dre:406245%09red/dre:450057%09red/dre:317641%09red/dre:393712%09red/dre:394064%09red/dre:550234%09red/dre:565000%09red/dre:406795%09red/dre:324574%09red
Biosynthesis of amino acids	KEGG PATHWAY	dre01230	10	85	0.117647	0.00205954	0.0580791	ENSDARG00000074698|ENSDARG00000053500|ENSDARG00000045568|ENSDARG00000015524|ENSDARG00000074301|ENSDARG00000039093|ENSDARG00000015236|ENSDARG00000042010|ENSDARG00000069630|ENSDARG00000102254	http://www.genome.jp/kegg-bin/show_pathway?dre01230/dre:406330%09red/dre:140620%09red/dre:337412%09red/dre:563642%09red/dre:322055%09red/dre:550524%09red/dre:561410%09red/dre:114551%09red/dre:560682%09red/dre:393799%09red
Carbon metabolism	KEGG PATHWAY	dre01200	14	130	0.107692	0.00064983	0.0249889	ENSDARG00000021366|ENSDARG00000074698|ENSDARG00000015524|ENSDARG00000018478|ENSDARG00000010862|ENSDARG00000015918|ENSDARG00000008816|ENSDARG00000014727|ENSDARG00000039093|ENSDARG00000103428|ENSDARG00000042010|ENSDARG00000105187|ENSDARG00000027992|ENSDARG00000030781	http://www.genome.jp/kegg-bin/show_pathway?dre01200/dre:406330%09red/dre:140620%09red/dre:79378%09red/dre:393455%09red/dre:797715%09red/dre:449662%09red/dre:563642%09red/dre:445288%09red/dre:335231%09red/dre:324201%09red/dre:317737%09red/dre:114551%09red/dre:436852%09red/dre:450000%09red
Peroxisome	KEGG PATHWAY	dre04146	9	85	0.105882	0.00635035	0.132652	ENSDARG00000020529|ENSDARG00000040352|ENSDARG00000018478|ENSDARG00000004078|ENSDARG00000013973|ENSDARG00000040248|ENSDARG00000014727|ENSDARG00000114885|ENSDARG00000027992	http://www.genome.jp/kegg-bin/show_pathway?dre04146/dre:79378%09red/dre:393455%09red/dre:553204%09red/dre:566065%09red/dre:393622%09red/dre:449662%09red/dre:393197%09red/dre:449545%09red/dre:406358%09red
Glycolysis / Gluconeogenesis	KEGG PATHWAY	dre00010	8	77	0.103896	0.0108369	0.17802	ENSDARG00000021366|ENSDARG00000037061|ENSDARG00000019644|ENSDARG00000031616|ENSDARG00000015918|ENSDARG00000042010|ENSDARG00000099154|ENSDARG00000028087	http://www.genome.jp/kegg-bin/show_pathway?dre00010/dre:100536795%09red/dre:445118%09red/dre:368239%09red/dre:335231%09red/dre:30497%09red/dre:324201%09red/dre:114551%09red/dre:399481%09red
Lysine degradation	KEGG PATHWAY	dre00310	7	69	0.101449	0.0185632	0.244052	ENSDARG00000037061|ENSDARG00000030765|ENSDARG00000016513|ENSDARG00000074341|ENSDARG00000051816|ENSDARG00000099154|ENSDARG00000028087	http://www.genome.jp/kegg-bin/show_pathway?dre00310/dre:100536795%09red/dre:337193%09red/dre:556229%09red/dre:445121%09red/dre:559560%09red/dre:368239%09red/dre:399481%09red
Spliceosome	KEGG PATHWAY	dre03040	12	134	0.0895522	0.00612852	0.129618	ENSDARG00000105037|ENSDARG00000057484|ENSDARG00000053101|ENSDARG00000086411|ENSDARG00000036675|ENSDARG00000011648|ENSDARG00000014244|ENSDARG00000103553|ENSDARG00000013729|ENSDARG00000023299|ENSDARG00000035325|ENSDARG00000015239	http://www.genome.jp/kegg-bin/show_pathway?dre03040/dre:406691%09red/dre:402972%09red/dre:445404%09red/dre:378453%09red/dre:321544%09red/dre:406810%09red/dre:406775%09red/dre:192331%09red/dre:393505%09red/dre:406824%09red/dre:321114%09red/dre:321860%09red
Purine metabolism	KEGG PATHWAY	dre00230	13	150	0.0866667	0.00570512	0.129618	ENSDARG00000087941|ENSDARG00000016706|ENSDARG00000015524|ENSDARG00000095947|ENSDARG00000104491|ENSDARG00000018750|ENSDARG00000027797|ENSDARG00000002986|ENSDARG00000002071|ENSDARG00000042010|ENSDARG00000032469|ENSDARG00000100719|ENSDARG00000030340	http://www.genome.jp/kegg-bin/show_pathway?dre00230/dre:553701%09red/dre:140622%09red/dre:751742%09red/dre:322229%09red/dre:100330772%09red/dre:140620%09red/dre:550502%09red/dre:560807%09red/dre:555911%09red/dre:114551%09red/dre:333997%09red/dre:415216%09red/dre:791145%09red
Glycerophospholipid metabolism	KEGG PATHWAY	dre00564	8	97	0.0824742	0.0340795	0.318578	ENSDARG00000104207|ENSDARG00000031845|ENSDARG00000052462|ENSDARG00000061214|ENSDARG00000076563|ENSDARG00000028896|ENSDARG00000053381|ENSDARG00000016011	http://www.genome.jp/kegg-bin/show_pathway?dre00564/dre:555725%09red/dre:492483%09red/dre:436896%09red/dre:558422%09red/dre:553433%09red/dre:335485%09red/dre:570695%09red/dre:569053%09red
Metabolic pathways	KEGG PATHWAY	dre01100	114	1431	0.0796646	6.95365e-14	5.88279e-11	ENSDARG00000016687|ENSDARG00000062025|ENSDARG00000102055|ENSDARG00000025904|ENSDARG00000103428|ENSDARG00000030756|ENSDARG00000030340|ENSDARG00000006840|ENSDARG00000102200|ENSDARG00000099185|ENSDARG00000095947|ENSDARG00000031616|ENSDARG00000059437|ENSDARG00000002986|ENSDARG00000063636|ENSDARG00000099771|ENSDARG00000099546|ENSDARG00000068738|ENSDARG00000019532|ENSDARG00000012388|ENSDARG00000045015|…	http://www.genome.jp/kegg-bin/show_pathway?dre01100/dre:406330%09red/dre:406726%09red/dre:406338%09red/dre:100330772%09red/dre:324201%09red/dre:393799%09red/dre:751638%09red/dre:402880%09red/dre:555725%09red/dre:322229%09red/dre:334082%09red/dre:557552%09red/dre:394130%09red/dre:559560%09red/dre:337412%09red/dre:402979%09red/dre:393542%09red/dre:555899%09red/dre:751742%09red/dre:553944%09red/dre:…
Insulin signaling pathway	KEGG PATHWAY	dre04910	11	158	0.0696203	0.0400061	0.343606	ENSDARG00000021366|ENSDARG00000013161|ENSDARG00000015657|ENSDARG00000035350|ENSDARG00000031616|ENSDARG00000045557|ENSDARG00000014554|ENSDARG00000103125|ENSDARG00000004830|ENSDARG00000078284|ENSDARG00000031427	http://www.genome.jp/kegg-bin/show_pathway?dre04910/dre:562062%09red/dre:445118%09red/dre:30262%09red/dre:393228%09red/dre:406459%09red/dre:245698%09red/dre:335231%09red/dre:393807%09red/dre:336121%09red/dre:567524%09red/dre:569706%09red
