# Supplementary material for: Effects of Nutritionally Induced Obesity on Metabolic Pathways of Zebrafish
Source: Int J Mol Sci. 2023 Jan 17;24(3):1850. doi: 10.3390/ijms24031850 (PMC9914946; doi:10.3390/ijms24031850)
Supplement: Supplementary file 1 [file ijms-24-01850-s001.zip › Supplementary materials/Table S6 Jaccard similarity coefficient of signaling pathways.xlsx.xlsx]

## Sheet: Sheet1
group a						group b					group c
Comb1 (Signaling pathway)	Comb2 (Signaling pathway)	Jaccard simiatity coefficient				Comb1 (Signaling pathway)	Comb2 (Signaling pathway)	Jaccard simiatity coefficient			Comb1 (Signaling pathway)	Comb2 (Signaling pathway)	Jaccard simiatity coefficient
Valine, leucine and isoleucine degradation	Fatty acid degradation	0.75				PPAR signaling pathway	Adipocytokine signaling pathway	0.5			"Alanine, aspartate and glutamate metabolism"	Carbon metabolism	0.157895
Tryptophan metabolism	Fatty acid degradation	0.5				Adipocytokine signaling pathway	PPAR signaling pathway	0.5			"Alanine, aspartate and glutamate metabolism"	Phenylalanine, tyrosine and tryptophan biosynthesis	0.111111
Tryptophan metabolism	Valine, leucine and isoleucine degradation	0.5				Pyrimidine metabolism	Drug metabolism - other enzymes	0.461538			"Alanine, aspartate and glutamate metabolism"	Phenylalanine metabolism	0.0909091
Tryptophan metabolism	beta-Alanine metabolism	0.454545				Drug metabolism - other enzymes	Pyrimidine metabolism	0.461538			"Alanine, aspartate and glutamate metabolism"	Tyrosine metabolism	0.0909091
Tryptophan metabolism	Butanoate metabolism	0.3				Citrate cycle (TCA cycle)	2-Oxocarboxylic acid metabolism	0.428571			"Alanine, aspartate and glutamate metabolism"	Cysteine and methionine metabolism	0.0666667
Tryptophan metabolism	Propanoate metabolism	0.272727				2-Oxocarboxylic acid metabolism	Citrate cycle (TCA cycle)	0.428571			"Alanine, aspartate and glutamate metabolism"	Arginine and proline metabolism	0.0625
Tryptophan metabolism	Fatty acid metabolism	0.214286				mTOR signaling pathway	Autophagy - animal	0.375			"Alanine, aspartate and glutamate metabolism"	Peroxisome	0.0625
Tryptophan metabolism	Pyruvate metabolism	0.153846				Autophagy - animal	mTOR signaling pathway	0.375			"Alanine, aspartate and glutamate metabolism"	Glycine, serine and threonine metabolism	0.0588235
Tryptophan metabolism	Glycerolipid metabolism	0.133333				Carbon metabolism	Biosynthesis of amino acids	0.37037			"Alanine, aspartate and glutamate metabolism"	Biosynthesis of amino acids	0.0588235
Tryptophan metabolism	Peroxisome	0.125				Biosynthesis of amino acids	Carbon metabolism	0.37037			"Alanine, aspartate and glutamate metabolism"	Purine metabolism	0.05
Tryptophan metabolism	Metabolic pathways	0.0740741				Mitophagy - animal	Autophagy - animal	0.3			"Glycine, serine and threonine metabolism"	Carbon metabolism	0.2
RNA polymerase	Cytosolic DNA-sensing pathway	0.7				Autophagy - animal	Mitophagy - animal	0.3			"Glycine, serine and threonine metabolism"	Cysteine and methionine metabolism	0.2
Ribosome biogenesis in eukaryotes	RNA transport	0.0769231				FoxO signaling pathway	Autophagy - animal	0.291667			"Glycine, serine and threonine metabolism"	Biosynthesis of amino acids	0.176471
Ribosome biogenesis in eukaryotes	Spliceosome	0.0238095				Autophagy - animal	FoxO signaling pathway	0.291667			"Glycine, serine and threonine metabolism"	Phenylalanine metabolism	0.166667
Ribosome biogenesis in eukaryotes	Metabolic pathways	0.0075188				Taurine and hypotaurine metabolism	beta-Alanine metabolism	0.285714			"Glycine, serine and threonine metabolism"	Drug metabolism - cytochrome P450	0.166667
Pyruvate metabolism	Propanoate metabolism	0.181818				Taurine and hypotaurine metabolism	Alanine, aspartate and glutamate metabolism	0.285714			"Glycine, serine and threonine metabolism"	Tyrosine metabolism	0.166667
Pyruvate metabolism	Fatty acid degradation	0.166667				Insulin signaling pathway	FoxO signaling pathway	0.285714			"Glycine, serine and threonine metabolism"	Histidine metabolism	0.142857
Pyruvate metabolism	Valine, leucine and isoleucine degradation	0.166667				FoxO signaling pathway	Insulin signaling pathway	0.285714			"Glycine, serine and threonine metabolism"	Tryptophan metabolism	0.117647
Pyruvate metabolism	beta-Alanine metabolism	0.153846				beta-Alanine metabolism	Taurine and hypotaurine metabolism	0.285714			"Glycine, serine and threonine metabolism"	Arginine and proline metabolism	0.117647
Pyruvate metabolism	Tryptophan metabolism	0.153846				"Alanine, aspartate and glutamate metabolism"	Taurine and hypotaurine metabolism	0.285714			"Glycine, serine and threonine metabolism"	One carbon pool by folate	0.0833333
Pyruvate metabolism	Glycerolipid metabolism	0.142857				FoxO signaling pathway	Cellular senescence	0.28			"Glycine, serine and threonine metabolism"	Alanine, aspartate and glutamate metabolism	0.0588235
Pyruvate metabolism	Fatty acid metabolism	0.0666667				Cellular senescence	FoxO signaling pathway	0.28			"Glycine, serine and threonine metabolism"	Peroxisome	0.0555556
Pyruvate metabolism	Metabolic pathways	0.0648148				Metabolism of xenobiotics by cytochrome P450	Glutathione metabolism	0.272727			"Phenylalanine, tyrosine and tryptophan biosynthesis"	Phenylalanine metabolism	0.5
Pyrimidine metabolism	Drug metabolism - other enzymes	0.375				Glutathione metabolism	Metabolism of xenobiotics by cytochrome P450	0.272727			"Phenylalanine, tyrosine and tryptophan biosynthesis"	Tyrosine metabolism	0.5
Pyrimidine metabolism	Metabolic pathways	0.12037				Glutathione metabolism	Drug metabolism - other enzymes	0.266667			"Phenylalanine, tyrosine and tryptophan biosynthesis"	Cysteine and methionine metabolism	0.25
Pyrimidine metabolism	Glutathione metabolism	0.111111				Drug metabolism - other enzymes	Glutathione metabolism	0.266667			"Phenylalanine, tyrosine and tryptophan biosynthesis"	Biosynthesis of amino acids	0.2
Propanoate metabolism	beta-Alanine metabolism	0.4				Biosynthesis of amino acids	2-Oxocarboxylic acid metabolism	0.25			"Phenylalanine, tyrosine and tryptophan biosynthesis"	Alanine, aspartate and glutamate metabolism	0.111111
Propanoate metabolism	Butanoate metabolism	0.375				2-Oxocarboxylic acid metabolism	Biosynthesis of amino acids	0.25			"Phenylalanine, tyrosine and tryptophan biosynthesis"	Arginine and proline metabolism	0.1
Propanoate metabolism	Fatty acid metabolism	0.363636				Glycolysis / Gluconeogenesis	Carbon metabolism	0.24			"Phenylalanine, tyrosine and tryptophan biosynthesis"	Carbon metabolism	0.0666667
Propanoate metabolism	Fatty acid degradation	0.3				Carbon metabolism	Glycolysis / Gluconeogenesis	0.24			"Valine, leucine and isoleucine degradation"	beta-Alanine metabolism	0.363636
Propanoate metabolism	Valine, leucine and isoleucine degradation	0.3				PPAR signaling pathway	Fatty acid metabolism	0.230769			"Valine, leucine and isoleucine degradation"	Fatty acid degradation	0.352941
Propanoate metabolism	Tryptophan metabolism	0.272727				mTOR signaling pathway	FoxO signaling pathway	0.230769			"Valine, leucine and isoleucine degradation"	Lysine degradation	0.307692
Propanoate metabolism	Pyruvate metabolism	0.181818				FoxO signaling pathway	mTOR signaling pathway	0.230769			"Valine, leucine and isoleucine degradation"	Ascorbate and aldarate metabolism	0.272727
Propanoate metabolism	Peroxisome	0.142857				Fatty acid metabolism	PPAR signaling pathway	0.230769			"Valine, leucine and isoleucine degradation"	Tryptophan metabolism	0.266667
Propanoate metabolism	Metabolic pathways	0.0555556				Citrate cycle (TCA cycle)	Carbon metabolism	0.227273			"Valine, leucine and isoleucine degradation"	Histidine metabolism	0.230769
Primary bile acid biosynthesis	Fatty acid metabolism	0.0833333				Carbon metabolism	Citrate cycle (TCA cycle)	0.227273			"Valine, leucine and isoleucine degradation"	Pyruvate metabolism	0.230769
Primary bile acid biosynthesis	Peroxisome	0.0769231				FoxO signaling pathway	Adipocytokine signaling pathway	0.217391			"Valine, leucine and isoleucine degradation"	Glycolysis / Gluconeogenesis	0.2
Primary bile acid biosynthesis	Metabolic pathways	0.037037				Adipocytokine signaling pathway	FoxO signaling pathway	0.217391			"Valine, leucine and isoleucine degradation"	Arginine and proline metabolism	0.1875
Peroxisome	Fatty acid metabolism	0.1875				Metabolism of xenobiotics by cytochrome P450	Drug metabolism - other enzymes	0.214286			"Valine, leucine and isoleucine degradation"	Glycerolipid metabolism	0.1875
Peroxisome	Propanoate metabolism	0.142857				Drug metabolism - other enzymes	Metabolism of xenobiotics by cytochrome P450	0.214286			"Valine, leucine and isoleucine degradation"	Propanoate metabolism	0.166667
Peroxisome	Fatty acid degradation	0.133333				Cysteine and methionine metabolism	Biosynthesis of amino acids	0.210526			"Valine, leucine and isoleucine degradation"	Fatty acid elongation	0.153846
Peroxisome	Valine, leucine and isoleucine degradation	0.133333				Biosynthesis of amino acids	Cysteine and methionine metabolism	0.210526			"Valine, leucine and isoleucine degradation"	Fatty acid metabolism	0.15
Peroxisome	beta-Alanine metabolism	0.125				Glutathione metabolism	2-Oxocarboxylic acid metabolism	0.2			"Valine, leucine and isoleucine degradation"	Cysteine and methionine metabolism	0.0588235
Peroxisome	Tryptophan metabolism	0.125				Cysteine and methionine metabolism	Glycine, serine and threonine metabolism	0.2			"Valine, leucine and isoleucine degradation"	Biosynthesis of amino acids	0.0526316
Peroxisome	Primary bile acid biosynthesis	0.0769231				beta-Alanine metabolism	Alanine, aspartate and glutamate metabolism	0.2			"Valine, leucine and isoleucine degradation"	Carbon metabolism	0.0434783
Peroxisome	Butanoate metabolism	0.0714286				2-Oxocarboxylic acid metabolism	Glutathione metabolism	0.2			alpha-Linolenic acid metabolism	Biosynthesis of unsaturated fatty acids	0.4
Peroxisome	Metabolic pathways	0.0630631				"Glycine, serine and threonine metabolism"	Cysteine and methionine metabolism	0.2			alpha-Linolenic acid metabolism	Propanoate metabolism	0.166667
Peroxisome	Drug metabolism - other enzymes	0.0555556				"Alanine, aspartate and glutamate metabolism"	beta-Alanine metabolism	0.2			alpha-Linolenic acid metabolism	PPAR signaling pathway	0.142857
Metabolic pathways	Pyrimidine metabolism	0.12037				Insulin signaling pathway	Autophagy - animal	0.193548			alpha-Linolenic acid metabolism	Fatty acid metabolism	0.142857
Metabolic pathways	Drug metabolism - other enzymes	0.0833333				Autophagy - animal	Insulin signaling pathway	0.193548			alpha-Linolenic acid metabolism	beta-Alanine metabolism	0.142857
Metabolic pathways	Glycerolipid metabolism	0.0833333				Autophagy - animal	Apoptosis	0.192308			alpha-Linolenic acid metabolism	Glycerophospholipid metabolism	0.1
Metabolic pathways	Fatty acid metabolism	0.0833333				Apoptosis	Autophagy - animal	0.192308			alpha-Linolenic acid metabolism	Peroxisome	0.0909091
Metabolic pathways	beta-Alanine metabolism	0.0740741				Mitophagy - animal	Apoptosis	0.190476			alpha-Linolenic acid metabolism	Fatty acid degradation	0.0666667
Metabolic pathways	Tryptophan metabolism	0.0740741				Mitophagy - animal	FoxO signaling pathway	0.190476			alpha-Linolenic acid metabolism	Carbon metabolism	0.0625
Metabolic pathways	Pyruvate metabolism	0.0648148				FoxO signaling pathway	Mitophagy - animal	0.190476			Arginine and proline metabolism	Histidine metabolism	0.5
Metabolic pathways	Fatty acid degradation	0.0648148				Carbon metabolism	2-Oxocarboxylic acid metabolism	0.190476			Arginine and proline metabolism	Tryptophan metabolism	0.384615
Metabolic pathways	Valine, leucine and isoleucine degradation	0.0648148				Apoptosis	Mitophagy - animal	0.190476			Arginine and proline metabolism	Phenylalanine metabolism	0.3
Metabolic pathways	Glutathione metabolism	0.0648148				2-Oxocarboxylic acid metabolism	Carbon metabolism	0.190476			Arginine and proline metabolism	Ascorbate and aldarate metabolism	0.3
Metabolic pathways	Peroxisome	0.0630631				Cellular senescence	Apoptosis	0.185185			Arginine and proline metabolism	Tyrosine metabolism	0.3
Metabolic pathways	Propanoate metabolism	0.0555556				Apoptosis	Cellular senescence	0.185185			Arginine and proline metabolism	beta-Alanine metabolism	0.272727
Metabolic pathways	Butanoate metabolism	0.0462963				Pyrimidine metabolism	Nicotinate and nicotinamide metabolism	0.181818			Arginine and proline metabolism	Pyruvate metabolism	0.25
Metabolic pathways	Primary bile acid biosynthesis	0.037037				Nicotinate and nicotinamide metabolism	Pyrimidine metabolism	0.181818			Arginine and proline metabolism	Lysine degradation	0.230769
Metabolic pathways	Aminoacyl-tRNA biosynthesis	0.017094				Glycolysis / Gluconeogenesis	Biosynthesis of amino acids	0.181818			Arginine and proline metabolism	Glycolysis / Gluconeogenesis	0.214286
Glycerolipid metabolism	Pyruvate metabolism	0.142857				Biosynthesis of amino acids	Glycolysis / Gluconeogenesis	0.181818			Arginine and proline metabolism	Glycerolipid metabolism	0.2
Glycerolipid metabolism	Fatty acid degradation	0.142857				Biosynthesis of amino acids	Glycine, serine and threonine metabolism	0.173913			Arginine and proline metabolism	Valine, leucine and isoleucine degradation	0.1875
Glycerolipid metabolism	Valine, leucine and isoleucine degradation	0.142857				"Glycine, serine and threonine metabolism"	Biosynthesis of amino acids	0.173913			Arginine and proline metabolism	Biosynthesis of amino acids	0.1875
Glycerolipid metabolism	beta-Alanine metabolism	0.133333				Insulin signaling pathway	Adipocytokine signaling pathway	0.172414			Arginine and proline metabolism	Drug metabolism - cytochrome P450	0.181818
Glycerolipid metabolism	Tryptophan metabolism	0.133333				Adipocytokine signaling pathway	Insulin signaling pathway	0.172414			Arginine and proline metabolism	Fatty acid degradation	0.157895
Glycerolipid metabolism	Metabolic pathways	0.0833333				Tight junction	Phagosome	0.166667			Arginine and proline metabolism	Glycine, serine and threonine metabolism	0.117647
Glutathione metabolism	Drug metabolism - other enzymes	0.333333				Phagosome	Tight junction	0.166667			Arginine and proline metabolism	Phenylalanine, tyrosine and tryptophan biosynthesis	0.1
Glutathione metabolism	Pyrimidine metabolism	0.111111				Glutathione metabolism	Citrate cycle (TCA cycle)	0.166667			Arginine and proline metabolism	Alanine, aspartate and glutamate metabolism	0.0625
Glutathione metabolism	Metabolic pathways	0.0648148				Fatty acid metabolism	Adipocytokine signaling pathway	0.166667			Arginine and proline metabolism	Cysteine and methionine metabolism	0.0625
Fatty acid metabolism	Fatty acid degradation	0.454545				Citrate cycle (TCA cycle)	Glutathione metabolism	0.166667			Arginine and proline metabolism	Carbon metabolism	0.0454545
Fatty acid metabolism	Propanoate metabolism	0.363636				Adipocytokine signaling pathway	Fatty acid metabolism	0.166667			Ascorbate and aldarate metabolism	beta-Alanine metabolism	0.5
Fatty acid metabolism	Valine, leucine and isoleucine degradation	0.333333				Metabolic pathways	Oxidative phosphorylation	0.162651			Ascorbate and aldarate metabolism	Histidine metabolism	0.428571
Fatty acid metabolism	Butanoate metabolism	0.272727				Citrate cycle (TCA cycle)	Biosynthesis of amino acids	0.157895			Ascorbate and aldarate metabolism	Pyruvate metabolism	0.428571
Fatty acid metabolism	beta-Alanine metabolism	0.214286				Biosynthesis of amino acids	Citrate cycle (TCA cycle)	0.157895			Ascorbate and aldarate metabolism	Lysine degradation	0.375
Fatty acid metabolism	Tryptophan metabolism	0.214286				Glutathione metabolism	Ferroptosis	0.153846			Ascorbate and aldarate metabolism	Glycolysis / Gluconeogenesis	0.333333
Fatty acid metabolism	Peroxisome	0.1875				FoxO signaling pathway	Apoptosis	0.153846			Ascorbate and aldarate metabolism	Tryptophan metabolism	0.3
Fatty acid metabolism	Metabolic pathways	0.0833333				Ferroptosis	Glutathione metabolism	0.153846			Ascorbate and aldarate metabolism	Arginine and proline metabolism	0.3
Fatty acid metabolism	Primary bile acid biosynthesis	0.0833333				Apoptosis	FoxO signaling pathway	0.153846			Ascorbate and aldarate metabolism	Glycerolipid metabolism	0.3
Fatty acid metabolism	Pyruvate metabolism	0.0666667				mTOR signaling pathway	Insulin signaling pathway	0.151515			Ascorbate and aldarate metabolism	Valine, leucine and isoleucine degradation	0.272727
Fatty acid degradation	Valine, leucine and isoleucine degradation	0.75				Insulin signaling pathway	Cellular senescence	0.151515			Ascorbate and aldarate metabolism	Fatty acid degradation	0.214286
Fatty acid degradation	beta-Alanine metabolism	0.5				Insulin signaling pathway	mTOR signaling pathway	0.151515			beta-Alanine metabolism	Ascorbate and aldarate metabolism	0.5
Fatty acid degradation	Tryptophan metabolism	0.5				Cellular senescence	Insulin signaling pathway	0.151515			beta-Alanine metabolism	Fatty acid degradation	0.384615
Fatty acid degradation	Fatty acid metabolism	0.454545				Protein processing in endoplasmic reticulum	N-Glycan biosynthesis	0.148936			beta-Alanine metabolism	Histidine metabolism	0.375
Fatty acid degradation	Butanoate metabolism	0.333333				N-Glycan biosynthesis	Protein processing in endoplasmic reticulum	0.148936			beta-Alanine metabolism	Pyruvate metabolism	0.375
Fatty acid degradation	Propanoate metabolism	0.3				Riboflavin metabolism	Nicotinate and nicotinamide metabolism	0.142857			beta-Alanine metabolism	Valine, leucine and isoleucine degradation	0.363636
Fatty acid degradation	Pyruvate metabolism	0.166667				Nicotinate and nicotinamide metabolism	Riboflavin metabolism	0.142857			beta-Alanine metabolism	Lysine degradation	0.333333
Fatty acid degradation	Glycerolipid metabolism	0.142857				Carbon metabolism	Glycine, serine and threonine metabolism	0.142857			beta-Alanine metabolism	Glycolysis / Gluconeogenesis	0.3
Fatty acid degradation	Peroxisome	0.133333				"Glycine, serine and threonine metabolism"	Carbon metabolism	0.142857			beta-Alanine metabolism	Propanoate metabolism	0.285714
Fatty acid degradation	Metabolic pathways	0.0648148				Tight junction	Apoptosis	0.137931			beta-Alanine metabolism	Tryptophan metabolism	0.272727
Drug metabolism - other enzymes	Pyrimidine metabolism	0.375				Cellular senescence	Autophagy - animal	0.137931			beta-Alanine metabolism	Arginine and proline metabolism	0.272727
Drug metabolism - other enzymes	Glutathione metabolism	0.333333				Autophagy - animal	Cellular senescence	0.137931			beta-Alanine metabolism	Glycerolipid metabolism	0.272727
Drug metabolism - other enzymes	Metabolic pathways	0.0833333				Apoptosis	Tight junction	0.137931			beta-Alanine metabolism	alpha-Linolenic acid metabolism	0.142857
Drug metabolism - other enzymes	Peroxisome	0.0555556				mTOR signaling pathway	Cellular senescence	0.133333			beta-Alanine metabolism	Fatty acid metabolism	0.125
Cytosolic DNA-sensing pathway	RNA polymerase	0.7				Cellular senescence	mTOR signaling pathway	0.133333			beta-Alanine metabolism	Biosynthesis of unsaturated fatty acids	0.125
Butanoate metabolism	beta-Alanine metabolism	0.444444				Phagosome	ECM-receptor interaction	0.130435			beta-Alanine metabolism	Carbon metabolism	0.117647
Butanoate metabolism	Propanoate metabolism	0.375				ECM-receptor interaction	Phagosome	0.130435			beta-Alanine metabolism	Peroxisome	0.0769231
Butanoate metabolism	Fatty acid degradation	0.333333				Metabolic pathways	Carbon metabolism	0.127273			beta-Alanine metabolism	PPAR signaling pathway	0.0588235
Butanoate metabolism	Valine, leucine and isoleucine degradation	0.333333				Selenocompound metabolism	One carbon pool by folate	0.125			Biosynthesis of amino acids	Cysteine and methionine metabolism	0.5
Butanoate metabolism	Tryptophan metabolism	0.3				One carbon pool by folate	Selenocompound metabolism	0.125			Biosynthesis of amino acids	Carbon metabolism	0.2
Butanoate metabolism	Fatty acid metabolism	0.272727				mTOR signaling pathway	Mitophagy - animal	0.125			Biosynthesis of amino acids	Phenylalanine, tyrosine and tryptophan biosynthesis	0.2
Butanoate metabolism	Peroxisome	0.0714286				Mitophagy - animal	mTOR signaling pathway	0.125			Biosynthesis of amino acids	Arginine and proline metabolism	0.1875
Butanoate metabolism	Metabolic pathways	0.0462963				Insulin signaling pathway	Apoptosis	0.125			Biosynthesis of amino acids	Glycine, serine and threonine metabolism	0.176471
beta-Alanine metabolism	Fatty acid degradation	0.5				Carbon metabolism	Alanine, aspartate and glutamate metabolism	0.125			Biosynthesis of amino acids	Phenylalanine metabolism	0.166667
beta-Alanine metabolism	Valine, leucine and isoleucine degradation	0.5				Apoptosis	Insulin signaling pathway	0.125			Biosynthesis of amino acids	Tyrosine metabolism	0.166667
beta-Alanine metabolism	Tryptophan metabolism	0.454545				"Alanine, aspartate and glutamate metabolism"	Carbon metabolism	0.125			Biosynthesis of amino acids	Purine metabolism	0.0952381
beta-Alanine metabolism	Butanoate metabolism	0.444444				Taurine and hypotaurine metabolism	Cysteine and methionine metabolism	0.111111			Biosynthesis of amino acids	Pyruvate metabolism	0.0666667
beta-Alanine metabolism	Propanoate metabolism	0.4				Selenocompound metabolism	Aminoacyl-tRNA biosynthesis	0.111111			Biosynthesis of amino acids	Alanine, aspartate and glutamate metabolism	0.0588235
beta-Alanine metabolism	Fatty acid metabolism	0.214286				Cysteine and methionine metabolism	Taurine and hypotaurine metabolism	0.111111			Biosynthesis of amino acids	Glycolysis / Gluconeogenesis	0.0588235
beta-Alanine metabolism	Pyruvate metabolism	0.153846				Aminoacyl-tRNA biosynthesis	Selenocompound metabolism	0.111111			Biosynthesis of amino acids	Valine, leucine and isoleucine degradation	0.0526316
beta-Alanine metabolism	Glycerolipid metabolism	0.133333				2-Oxocarboxylic acid metabolism	Alanine, aspartate and glutamate metabolism	0.111111			Biosynthesis of unsaturated fatty acids	alpha-Linolenic acid metabolism	0.4
beta-Alanine metabolism	Peroxisome	0.125				"Alanine, aspartate and glutamate metabolism"	2-Oxocarboxylic acid metabolism	0.111111			Biosynthesis of unsaturated fatty acids	Fatty acid metabolism	0.307692
beta-Alanine metabolism	Metabolic pathways	0.0740741				Mitophagy - animal	Insulin signaling pathway	0.107143			Biosynthesis of unsaturated fatty acids	Fatty acid elongation	0.285714
Aminoacyl-tRNA biosynthesis	Metabolic pathways	0.017094				Insulin signaling pathway	Mitophagy - animal	0.107143			Biosynthesis of unsaturated fatty acids	Propanoate metabolism	0.142857
Valine, leucine and isoleucine degradation	beta-Alanine metabolism	0.5				Phagosome	Apoptosis	0.103448			Biosynthesis of unsaturated fatty acids	PPAR signaling pathway	0.133333
Valine, leucine and isoleucine degradation	Tryptophan metabolism	0.5				mTOR signaling pathway	Apoptosis	0.103448			Biosynthesis of unsaturated fatty acids	beta-Alanine metabolism	0.125
Valine, leucine and isoleucine degradation	Fatty acid metabolism	0.333333				Apoptosis	Phagosome	0.103448			Biosynthesis of unsaturated fatty acids	Peroxisome	0.0833333
Valine, leucine and isoleucine degradation	Butanoate metabolism	0.333333				Apoptosis	mTOR signaling pathway	0.103448			Biosynthesis of unsaturated fatty acids	Fatty acid degradation	0.0625
Valine, leucine and isoleucine degradation	Propanoate metabolism	0.3				Selenocompound metabolism	Cysteine and methionine metabolism	0.1			Biosynthesis of unsaturated fatty acids	Carbon metabolism	0.0588235
Valine, leucine and isoleucine degradation	Pyruvate metabolism	0.166667				Riboflavin metabolism	Pyrimidine metabolism	0.1			Carbon metabolism	Glycine, serine and threonine metabolism	0.2
Valine, leucine and isoleucine degradation	Glycerolipid metabolism	0.142857				Pyrimidine metabolism	Riboflavin metabolism	0.1			Carbon metabolism	Biosynthesis of amino acids	0.2
Valine, leucine and isoleucine degradation	Peroxisome	0.133333				Cysteine and methionine metabolism	Selenocompound metabolism	0.1			Carbon metabolism	Alanine, aspartate and glutamate metabolism	0.157895
Valine, leucine and isoleucine degradation	Metabolic pathways	0.0648148				Biosynthesis of amino acids	Alanine, aspartate and glutamate metabolism	0.1			Carbon metabolism	Glycolysis / Gluconeogenesis	0.157895
						"Alanine, aspartate and glutamate metabolism"	Biosynthesis of amino acids	0.1			Carbon metabolism	Peroxisome	0.15
						Metabolic pathways	Biosynthesis of amino acids	0.0969697			Carbon metabolism	Propanoate metabolism	0.125
						One carbon pool by folate	Cysteine and methionine metabolism	0.0909091			Carbon metabolism	beta-Alanine metabolism	0.117647
						Glutathione metabolism	Biosynthesis of amino acids	0.0909091			Carbon metabolism	Pyruvate metabolism	0.111111
						Cysteine and methionine metabolism	One carbon pool by folate	0.0909091			Carbon metabolism	Cysteine and methionine metabolism	0.1
						Biosynthesis of amino acids	Glutathione metabolism	0.0909091			Carbon metabolism	Fatty acid degradation	0.08
						Tight junction	Insulin signaling pathway	0.0833333			Carbon metabolism	Fatty acid metabolism	0.08
						Steroid hormone biosynthesis	Retinol metabolism	0.0833333			Carbon metabolism	Purine metabolism	0.08
						Retinol metabolism	Metabolism of xenobiotics by cytochrome P450	0.0833333			Carbon metabolism	Phenylalanine, tyrosine and tryptophan biosynthesis	0.0666667
						Retinol metabolism	Steroid hormone biosynthesis	0.0833333			Carbon metabolism	One carbon pool by folate	0.0625
						Metabolism of xenobiotics by cytochrome P450	Retinol metabolism	0.0833333			Carbon metabolism	alpha-Linolenic acid metabolism	0.0625
						Insulin signaling pathway	Tight junction	0.0833333			Carbon metabolism	Phenylalanine metabolism	0.0588235
						Cysteine and methionine metabolism	Citrate cycle (TCA cycle)	0.0833333			Carbon metabolism	Biosynthesis of unsaturated fatty acids	0.0588235
						Citrate cycle (TCA cycle)	Cysteine and methionine metabolism	0.0833333			Carbon metabolism	Tyrosine metabolism	0.0588235
						Tight junction	ECM-receptor interaction	0.08			Carbon metabolism	Arginine and proline metabolism	0.0454545
						Mitophagy - animal	Cellular senescence	0.08			Carbon metabolism	Valine, leucine and isoleucine degradation	0.0434783
						ECM-receptor interaction	Tight junction	0.08			Carbon metabolism	Insulin signaling pathway	0.0416667
						Cellular senescence	Mitophagy - animal	0.08			Carbon metabolism	PPAR signaling pathway	0.0384615
						Carbon metabolism	beta-Alanine metabolism	0.08			Cysteine and methionine metabolism	Biosynthesis of amino acids	0.5
						beta-Alanine metabolism	Carbon metabolism	0.08			Cysteine and methionine metabolism	Phenylalanine, tyrosine and tryptophan biosynthesis	0.25
						Steroid hormone biosynthesis	Fatty acid metabolism	0.0769231			Cysteine and methionine metabolism	Glycine, serine and threonine metabolism	0.2
						Pyrimidine metabolism	beta-Alanine metabolism	0.0769231			Cysteine and methionine metabolism	Phenylalanine metabolism	0.2
						PPAR signaling pathway	Citrate cycle (TCA cycle)	0.0769231			Cysteine and methionine metabolism	Tyrosine metabolism	0.2
						Fatty acid metabolism	Steroid hormone biosynthesis	0.0769231			Cysteine and methionine metabolism	Carbon metabolism	0.1
						Fatty acid metabolism	beta-Alanine metabolism	0.0769231			Cysteine and methionine metabolism	Propanoate metabolism	0.0909091
						Cysteine and methionine metabolism	Carbon metabolism	0.0769231			Cysteine and methionine metabolism	Pyruvate metabolism	0.0769231
						Citrate cycle (TCA cycle)	PPAR signaling pathway	0.0769231			Cysteine and methionine metabolism	Alanine, aspartate and glutamate metabolism	0.0666667
						Carbon metabolism	Cysteine and methionine metabolism	0.0769231			Cysteine and methionine metabolism	Glycolysis / Gluconeogenesis	0.0666667
						beta-Alanine metabolism	Pyrimidine metabolism	0.0769231			Cysteine and methionine metabolism	Arginine and proline metabolism	0.0625
						beta-Alanine metabolism	Fatty acid metabolism	0.0769231			Cysteine and methionine metabolism	Valine, leucine and isoleucine degradation	0.0588235
						Apoptosis	Adipocytokine signaling pathway	0.0769231			Drug metabolism - cytochrome P450	Phenylalanine metabolism	0.333333
						Adipocytokine signaling pathway	Apoptosis	0.0769231			Drug metabolism - cytochrome P450	Tyrosine metabolism	0.333333
						Protein processing in endoplasmic reticulum	Apoptosis	0.0740741			Drug metabolism - cytochrome P450	Histidine metabolism	0.25
						Glutathione metabolism	Carbon metabolism	0.0740741			Drug metabolism - cytochrome P450	Tryptophan metabolism	0.181818
						Carbon metabolism	Glutathione metabolism	0.0740741			Drug metabolism - cytochrome P450	Arginine and proline metabolism	0.181818
						Autophagy - animal	Adipocytokine signaling pathway	0.0740741			Drug metabolism - cytochrome P450	Glycine, serine and threonine metabolism	0.166667
						Apoptosis	Protein processing in endoplasmic reticulum	0.0740741			Fatty acid degradation	Fatty acid metabolism	0.529412
						Adipocytokine signaling pathway	Autophagy - animal	0.0740741			Fatty acid degradation	beta-Alanine metabolism	0.384615
						PPAR signaling pathway	Ferroptosis	0.0714286			Fatty acid degradation	Valine, leucine and isoleucine degradation	0.352941
						Ferroptosis	PPAR signaling pathway	0.0714286			Fatty acid degradation	Lysine degradation	0.25
						Ferroptosis	Fatty acid metabolism	0.0714286			Fatty acid degradation	PPAR signaling pathway	0.238095
						Fatty acid metabolism	Ferroptosis	0.0714286			Fatty acid degradation	Tryptophan metabolism	0.222222
						Tight junction	Adipocytokine signaling pathway	0.0689655			Fatty acid degradation	Ascorbate and aldarate metabolism	0.214286
						Insulin signaling pathway	Glycolysis / Gluconeogenesis	0.0689655			Fatty acid degradation	Histidine metabolism	0.1875
						Glycolysis / Gluconeogenesis	Insulin signaling pathway	0.0689655			Fatty acid degradation	Pyruvate metabolism	0.1875
						Adipocytokine signaling pathway	Tight junction	0.0689655			Fatty acid degradation	Glycolysis / Gluconeogenesis	0.166667
						Pyrimidine metabolism	Glutathione metabolism	0.0666667			Fatty acid degradation	Arginine and proline metabolism	0.157895
						Metabolism of xenobiotics by cytochrome P450	Glycolysis / Gluconeogenesis	0.0666667			Fatty acid degradation	Glycerolipid metabolism	0.157895
						Metabolic pathways	Glycine, serine and threonine metabolism	0.0666667			Fatty acid degradation	Propanoate metabolism	0.133333
						Metabolic pathways	N-Glycan biosynthesis	0.0666667			Fatty acid degradation	Fatty acid elongation	0.125
						Glycolysis / Gluconeogenesis	Citrate cycle (TCA cycle)	0.0666667			Fatty acid degradation	Peroxisome	0.1
						Glycolysis / Gluconeogenesis	Metabolism of xenobiotics by cytochrome P450	0.0666667			Fatty acid degradation	Carbon metabolism	0.08
						Glutathione metabolism	Pyrimidine metabolism	0.0666667			Fatty acid degradation	alpha-Linolenic acid metabolism	0.0666667
						Citrate cycle (TCA cycle)	Glycolysis / Gluconeogenesis	0.0666667			Fatty acid degradation	Biosynthesis of unsaturated fatty acids	0.0625
						Tight junction	FoxO signaling pathway	0.0645161			Fatty acid elongation	Fatty acid metabolism	0.384615
						FoxO signaling pathway	Tight junction	0.0645161			Fatty acid elongation	Biosynthesis of unsaturated fatty acids	0.285714
						Retinol metabolism	Glycolysis / Gluconeogenesis	0.0625			Fatty acid elongation	Valine, leucine and isoleucine degradation	0.153846
						PPAR signaling pathway	ECM-receptor interaction	0.0625			Fatty acid elongation	Fatty acid degradation	0.125
						Glycolysis / Gluconeogenesis	Retinol metabolism	0.0625			Fatty acid elongation	Lysine degradation	0.0909091
						ECM-receptor interaction	PPAR signaling pathway	0.0625			Fatty acid elongation	Tryptophan metabolism	0.0769231
						Drug metabolism - other enzymes	beta-Alanine metabolism	0.0625			Fatty acid metabolism	Fatty acid degradation	0.529412
						beta-Alanine metabolism	Drug metabolism - other enzymes	0.0625			Fatty acid metabolism	Fatty acid elongation	0.384615
						"Glycine, serine and threonine metabolism"	Alanine, aspartate and glutamate metabolism	0.0625			Fatty acid metabolism	Biosynthesis of unsaturated fatty acids	0.307692
						"Alanine, aspartate and glutamate metabolism"	Glycine, serine and threonine metabolism	0.0625			Fatty acid metabolism	PPAR signaling pathway	0.3
						Tight junction	Cellular senescence	0.0606061			Fatty acid metabolism	Valine, leucine and isoleucine degradation	0.15
						Metabolic pathways	Glycolysis / Gluconeogenesis	0.0606061			Fatty acid metabolism	alpha-Linolenic acid metabolism	0.142857
						Cellular senescence	Tight junction	0.0606061			Fatty acid metabolism	Propanoate metabolism	0.133333
						Metabolic pathways	Drug metabolism - other enzymes	0.060241			Fatty acid metabolism	beta-Alanine metabolism	0.125
						PPAR signaling pathway	Glycolysis / Gluconeogenesis	0.0588235			Fatty acid metabolism	Peroxisome	0.1
						Glycolysis / Gluconeogenesis	Amino sugar and nucleotide sugar metabolism	0.0588235			Fatty acid metabolism	Carbon metabolism	0.08
						Glycolysis / Gluconeogenesis	PPAR signaling pathway	0.0588235			Fatty acid metabolism	Lysine degradation	0.0526316
						Amino sugar and nucleotide sugar metabolism	Glycolysis / Gluconeogenesis	0.0588235			Fatty acid metabolism	Tryptophan metabolism	0.047619
						Citrate cycle (TCA cycle)	Adipocytokine signaling pathway	0.0555556			Glycerolipid metabolism	Glycerophospholipid metabolism	0.307692
						Adipocytokine signaling pathway	Citrate cycle (TCA cycle)	0.0555556			Glycerolipid metabolism	Ascorbate and aldarate metabolism	0.3
						Selenocompound metabolism	Biosynthesis of amino acids	0.0526316			Glycerolipid metabolism	beta-Alanine metabolism	0.272727
						Protein processing in endoplasmic reticulum	Phagosome	0.0526316			Glycerolipid metabolism	Histidine metabolism	0.25
						Phagosome	Protein processing in endoplasmic reticulum	0.0526316			Glycerolipid metabolism	Pyruvate metabolism	0.25
						Ferroptosis	Adipocytokine signaling pathway	0.0526316			Glycerolipid metabolism	Lysine degradation	0.230769
						Biosynthesis of amino acids	Selenocompound metabolism	0.0526316			Glycerolipid metabolism	Glycolysis / Gluconeogenesis	0.214286
						Adipocytokine signaling pathway	Ferroptosis	0.0526316			Glycerolipid metabolism	Tryptophan metabolism	0.2
						One carbon pool by folate	Biosynthesis of amino acids	0.05			Glycerolipid metabolism	Arginine and proline metabolism	0.2
						Glycolysis / Gluconeogenesis	Glycine, serine and threonine metabolism	0.05			Glycerolipid metabolism	Valine, leucine and isoleucine degradation	0.1875
						FoxO signaling pathway	Citrate cycle (TCA cycle)	0.05			Glycerolipid metabolism	Fatty acid degradation	0.157895
						Citrate cycle (TCA cycle)	FoxO signaling pathway	0.05			Glycerolipid metabolism	PPAR signaling pathway	0.1
						Biosynthesis of amino acids	One carbon pool by folate	0.05			Glycerophospholipid metabolism	Glycerolipid metabolism	0.307692
						"Glycine, serine and threonine metabolism"	Glycolysis / Gluconeogenesis	0.05			Glycerophospholipid metabolism	alpha-Linolenic acid metabolism	0.1
						Metabolic pathways	Glutathione metabolism	0.0484848			Glycolysis / Gluconeogenesis	Pyruvate metabolism	0.75
						Metabolic pathways	Pyrimidine metabolism	0.0484848			Glycolysis / Gluconeogenesis	Ascorbate and aldarate metabolism	0.333333
						Protein export	Phagosome	0.047619			Glycolysis / Gluconeogenesis	beta-Alanine metabolism	0.3
						Phagosome	Protein export	0.047619			Glycolysis / Gluconeogenesis	Histidine metabolism	0.272727
						ECM-receptor interaction	Adipocytokine signaling pathway	0.047619			Glycolysis / Gluconeogenesis	Lysine degradation	0.25
						Adipocytokine signaling pathway	ECM-receptor interaction	0.047619			Glycolysis / Gluconeogenesis	Tryptophan metabolism	0.214286
						Phagosome	Oxidative phosphorylation	0.0465116			Glycolysis / Gluconeogenesis	Arginine and proline metabolism	0.214286
						Oxidative phosphorylation	Phagosome	0.0465116			Glycolysis / Gluconeogenesis	Glycerolipid metabolism	0.214286
						PPAR signaling pathway	FoxO signaling pathway	0.0454545			Glycolysis / Gluconeogenesis	Valine, leucine and isoleucine degradation	0.2
						Mitophagy - animal	Adipocytokine signaling pathway	0.0454545			Glycolysis / Gluconeogenesis	Fatty acid degradation	0.166667
						Glycolysis / Gluconeogenesis	Adipocytokine signaling pathway	0.0454545			Glycolysis / Gluconeogenesis	Carbon metabolism	0.157895
						FoxO signaling pathway	PPAR signaling pathway	0.0454545			Glycolysis / Gluconeogenesis	Insulin signaling pathway	0.117647
						Adipocytokine signaling pathway	Glycolysis / Gluconeogenesis	0.0454545			Glycolysis / Gluconeogenesis	Propanoate metabolism	0.0909091
						Adipocytokine signaling pathway	Mitophagy - animal	0.0454545			Glycolysis / Gluconeogenesis	Cysteine and methionine metabolism	0.0666667
						Metabolic pathways	Cysteine and methionine metabolism	0.0424242			Glycolysis / Gluconeogenesis	Biosynthesis of amino acids	0.0588235
						Metabolic pathways	Amino sugar and nucleotide sugar metabolism	0.0421687			Glycolysis / Gluconeogenesis	Purine metabolism	0.05
						PPAR signaling pathway	Phagosome	0.0416667			Histidine metabolism	Tryptophan metabolism	0.5
						Phagosome	PPAR signaling pathway	0.0416667			Histidine metabolism	Arginine and proline metabolism	0.5
						Glycolysis / Gluconeogenesis	FoxO signaling pathway	0.0416667			Histidine metabolism	Ascorbate and aldarate metabolism	0.428571
						FoxO signaling pathway	Glycolysis / Gluconeogenesis	0.0416667			Histidine metabolism	beta-Alanine metabolism	0.375
						One carbon pool by folate	Carbon metabolism	0.04			Histidine metabolism	Pyruvate metabolism	0.333333
						Carbon metabolism	One carbon pool by folate	0.04			Histidine metabolism	Lysine degradation	0.3
						Protein processing in endoplasmic reticulum	Mitophagy - animal	0.0392157			Histidine metabolism	Glycolysis / Gluconeogenesis	0.272727
						Mitophagy - animal	Protein processing in endoplasmic reticulum	0.0392157			Histidine metabolism	Glycerolipid metabolism	0.25
						mRNA surveillance pathway	Cellular senescence	0.0384615			Histidine metabolism	Phenylalanine metabolism	0.25
						Metabolism of xenobiotics by cytochrome P450	Carbon metabolism	0.0384615			Histidine metabolism	Drug metabolism - cytochrome P450	0.25
						Insulin signaling pathway	Citrate cycle (TCA cycle)	0.0384615			Histidine metabolism	Tyrosine metabolism	0.25
						Citrate cycle (TCA cycle)	Insulin signaling pathway	0.0384615			Histidine metabolism	Valine, leucine and isoleucine degradation	0.230769
						Cellular senescence	mRNA surveillance pathway	0.0384615			Histidine metabolism	Fatty acid degradation	0.1875
						Carbon metabolism	Metabolism of xenobiotics by cytochrome P450	0.0384615			Histidine metabolism	Glycine, serine and threonine metabolism	0.142857
						Tight junction	Mitophagy - animal	0.037037			Insulin signaling pathway	Glycolysis / Gluconeogenesis	0.117647
						Tight junction	mRNA surveillance pathway	0.037037			Insulin signaling pathway	Carbon metabolism	0.0416667
						Retinol metabolism	Carbon metabolism	0.037037			Lysine degradation	Ascorbate and aldarate metabolism	0.375
						mRNA surveillance pathway	Tight junction	0.037037			Lysine degradation	Tryptophan metabolism	0.333333
						Mitophagy - animal	Tight junction	0.037037			Lysine degradation	beta-Alanine metabolism	0.333333
						Carbon metabolism	Retinol metabolism	0.037037			Lysine degradation	Valine, leucine and isoleucine degradation	0.307692
						Metabolic pathways	Citrate cycle (TCA cycle)	0.0363636			Lysine degradation	Histidine metabolism	0.3
						Metabolic pathways	beta-Alanine metabolism	0.0363636			Lysine degradation	Pyruvate metabolism	0.3
						Metabolic pathways	Alanine, aspartate and glutamate metabolism	0.0363636			Lysine degradation	Fatty acid degradation	0.25
						Metabolic pathways	Fatty acid metabolism	0.0359281			Lysine degradation	Glycolysis / Gluconeogenesis	0.25
						PPAR signaling pathway	Insulin signaling pathway	0.0357143			Lysine degradation	Arginine and proline metabolism	0.230769
						Insulin signaling pathway	PPAR signaling pathway	0.0357143			Lysine degradation	Glycerolipid metabolism	0.230769
						Fatty acid metabolism	Carbon metabolism	0.0357143			Lysine degradation	Fatty acid elongation	0.0909091
						Carbon metabolism	Fatty acid metabolism	0.0357143			Lysine degradation	Fatty acid metabolism	0.0526316
						Protein processing in endoplasmic reticulum	Autophagy - animal	0.0350877			Metabolic pathways	Carbon metabolism	0.122807
						Autophagy - animal	Protein processing in endoplasmic reticulum	0.0350877			Metabolic pathways	Purine metabolism	0.114035
						Metabolic pathways	Protein processing in endoplasmic reticulum	0.0348259			Metabolic pathways	Fatty acid metabolism	0.104348
						Protein processing in endoplasmic reticulum	Cellular senescence	0.0344828			Metabolic pathways	Fatty acid degradation	0.0948276
						Phagosome	Adipocytokine signaling pathway	0.0344828			Metabolic pathways	Glycine, serine and threonine metabolism	0.0877193
						Cellular senescence	Protein processing in endoplasmic reticulum	0.0344828			Metabolic pathways	Valine, leucine and isoleucine degradation	0.0877193
						Adipocytokine signaling pathway	Phagosome	0.0344828			Metabolic pathways	Biosynthesis of amino acids	0.0877193
						mRNA surveillance pathway	Insulin signaling pathway	0.0333333			Metabolic pathways	Tryptophan metabolism	0.0789474
						Insulin signaling pathway	mRNA surveillance pathway	0.0333333			Metabolic pathways	Arginine and proline metabolism	0.0789474
						Tight junction	Autophagy - animal	0.030303			Metabolic pathways	Alanine, aspartate and glutamate metabolism	0.0701754
						Phagosome	mTOR signaling pathway	0.030303			Metabolic pathways	Cysteine and methionine metabolism	0.0701754
						Oxidative phosphorylation	Citrate cycle (TCA cycle)	0.030303			Metabolic pathways	Glycolysis / Gluconeogenesis	0.0701754
						mTOR signaling pathway	Phagosome	0.030303			Metabolic pathways	Glycerophospholipid metabolism	0.0608696
						Metabolic pathways	Steroid biosynthesis	0.030303			Metabolic pathways	Glycerolipid metabolism	0.0603448
						Metabolic pathways	Nicotinate and nicotinamide metabolism	0.030303			Metabolic pathways	Histidine metabolism	0.0526316
						Citrate cycle (TCA cycle)	Oxidative phosphorylation	0.030303			Metabolic pathways	Pyruvate metabolism	0.0526316
						Autophagy - animal	Tight junction	0.030303			Metabolic pathways	Amino sugar and nucleotide sugar metabolism	0.0521739
						Metabolic pathways	Metabolism of xenobiotics by cytochrome P450	0.0301205			Metabolic pathways	Lysine degradation	0.0521739
						Metabolic pathways	Steroid hormone biosynthesis	0.0301205			Metabolic pathways	PPAR signaling pathway	0.0495868
						Tight junction	mTOR signaling pathway	0.0294118			Metabolic pathways	Fatty acid elongation	0.0438596
						mTOR signaling pathway	Tight junction	0.0294118			Metabolic pathways	beta-Alanine metabolism	0.0438596
						Insulin signaling pathway	Carbon metabolism	0.0243902			Metabolic pathways	Phenylalanine metabolism	0.0350877
						Carbon metabolism	Insulin signaling pathway	0.0243902			Metabolic pathways	Ascorbate and aldarate metabolism	0.0350877
						Metabolic pathways	2-Oxocarboxylic acid metabolism	0.0242424			Metabolic pathways	Biosynthesis of unsaturated fatty acids	0.0350877
						Metabolic pathways	Retinol metabolism	0.0238095			Metabolic pathways	Drug metabolism - cytochrome P450	0.0350877
						Oxidative phosphorylation	mTOR signaling pathway	0.0227273			Metabolic pathways	Propanoate metabolism	0.0350877
						mTOR signaling pathway	Oxidative phosphorylation	0.0227273			Metabolic pathways	Tyrosine metabolism	0.0350877
						Protein processing in endoplasmic reticulum	Protein export	0.0212766			Metabolic pathways	Peroxisome	0.0336134
						Protein export	Protein processing in endoplasmic reticulum	0.0212766			Metabolic pathways	One carbon pool by folate	0.0263158
						Oxidative phosphorylation	Carbon metabolism	0.0208333			Metabolic pathways	alpha-Linolenic acid metabolism	0.0263158
						Carbon metabolism	Oxidative phosphorylation	0.0208333			Metabolic pathways	Steroid biosynthesis	0.026087
						Protein processing in endoplasmic reticulum	Adipocytokine signaling pathway	0.0181818			Metabolic pathways	Phenylalanine, tyrosine and tryptophan biosynthesis	0.0175439
						Metabolic pathways	Riboflavin metabolism	0.0181818			Metabolic pathways	Insulin signaling pathway	0.0162602
						Metabolic pathways	Taurine and hypotaurine metabolism	0.0181818			One carbon pool by folate	Glycine, serine and threonine metabolism	0.0833333
						Adipocytokine signaling pathway	Protein processing in endoplasmic reticulum	0.0181818			One carbon pool by folate	Purine metabolism	0.0666667
						Metabolic pathways	Selenocompound metabolism	0.0180723			One carbon pool by folate	Carbon metabolism	0.0625
						Metabolic pathways	One carbon pool by folate	0.0179641			Peroxisome	Carbon metabolism	0.15
						Metabolic pathways	Ferroptosis	0.0177515			Peroxisome	Fatty acid degradation	0.1
						Metabolic pathways	PPAR signaling pathway	0.0176471			Peroxisome	PPAR signaling pathway	0.1
						Protein processing in endoplasmic reticulum	FoxO signaling pathway	0.0175439			Peroxisome	Fatty acid metabolism	0.1
						FoxO signaling pathway	Protein processing in endoplasmic reticulum	0.0175439			Peroxisome	alpha-Linolenic acid metabolism	0.0909091
						Tight junction	Protein processing in endoplasmic reticulum	0.0166667			Peroxisome	Biosynthesis of unsaturated fatty acids	0.0833333
						Protein processing in endoplasmic reticulum	Tight junction	0.0166667			Peroxisome	Propanoate metabolism	0.0833333
						Metabolic pathways	Insulin signaling pathway	0.0163934			Peroxisome	beta-Alanine metabolism	0.0769231
						Protein processing in endoplasmic reticulum	Insulin signaling pathway	0.015873			Peroxisome	Alanine, aspartate and glutamate metabolism	0.0625
						Insulin signaling pathway	Protein processing in endoplasmic reticulum	0.015873			Peroxisome	Glycine, serine and threonine metabolism	0.0555556
						Metabolic pathways	Adipocytokine signaling pathway	0.0113636			Phenylalanine metabolism	Tyrosine metabolism	1
						Metabolic pathways	FoxO signaling pathway	0.011236			Phenylalanine metabolism	Phenylalanine, tyrosine and tryptophan biosynthesis	0.5
						Metabolic pathways	Autophagy - animal	0.0111732			Phenylalanine metabolism	Drug metabolism - cytochrome P450	0.333333
						Metabolic pathways	Phagosome	0.0111111			Phenylalanine metabolism	Arginine and proline metabolism	0.3
						Metabolic pathways	mTOR signaling pathway	0.0111111			Phenylalanine metabolism	Histidine metabolism	0.25
						Metabolic pathways	Aminoacyl-tRNA biosynthesis	0.00588235			Phenylalanine metabolism	Cysteine and methionine metabolism	0.2
						Metabolic pathways	Cellular senescence	0.00552486			Phenylalanine metabolism	Tryptophan metabolism	0.181818
											Phenylalanine metabolism	Glycine, serine and threonine metabolism	0.166667
											Phenylalanine metabolism	Biosynthesis of amino acids	0.166667
											Phenylalanine metabolism	Alanine, aspartate and glutamate metabolism	0.0909091
											Phenylalanine metabolism	Carbon metabolism	0.0588235
											PPAR signaling pathway	Fatty acid metabolism	0.3
											PPAR signaling pathway	Fatty acid degradation	0.238095
											PPAR signaling pathway	alpha-Linolenic acid metabolism	0.142857
											PPAR signaling pathway	Biosynthesis of unsaturated fatty acids	0.133333
											PPAR signaling pathway	Glycerolipid metabolism	0.1
											PPAR signaling pathway	Peroxisome	0.1
											PPAR signaling pathway	Propanoate metabolism	0.0625
											PPAR signaling pathway	beta-Alanine metabolism	0.0588235
											PPAR signaling pathway	Carbon metabolism	0.0384615
											Propanoate metabolism	beta-Alanine metabolism	0.285714
											Propanoate metabolism	Valine, leucine and isoleucine degradation	0.166667
											Propanoate metabolism	alpha-Linolenic acid metabolism	0.166667
											Propanoate metabolism	Biosynthesis of unsaturated fatty acids	0.142857
											Propanoate metabolism	Fatty acid degradation	0.133333
											Propanoate metabolism	Fatty acid metabolism	0.133333
											Propanoate metabolism	Carbon metabolism	0.125
											Propanoate metabolism	Pyruvate metabolism	0.111111
											Propanoate metabolism	Cysteine and methionine metabolism	0.0909091
											Propanoate metabolism	Glycolysis / Gluconeogenesis	0.0909091
											Propanoate metabolism	Peroxisome	0.0833333
											Propanoate metabolism	PPAR signaling pathway	0.0625
											Purine metabolism	Biosynthesis of amino acids	0.0952381
											Purine metabolism	Carbon metabolism	0.08
											Purine metabolism	One carbon pool by folate	0.0666667
											Purine metabolism	Pyruvate metabolism	0.0555556
											Purine metabolism	Alanine, aspartate and glutamate metabolism	0.05
											Purine metabolism	Glycolysis / Gluconeogenesis	0.05
											Pyruvate metabolism	Glycolysis / Gluconeogenesis	0.75
											Pyruvate metabolism	Ascorbate and aldarate metabolism	0.428571
											Pyruvate metabolism	beta-Alanine metabolism	0.375
											Pyruvate metabolism	Histidine metabolism	0.333333
											Pyruvate metabolism	Lysine degradation	0.3
											Pyruvate metabolism	Tryptophan metabolism	0.25
											Pyruvate metabolism	Arginine and proline metabolism	0.25
											Pyruvate metabolism	Glycerolipid metabolism	0.25
											Pyruvate metabolism	Valine, leucine and isoleucine degradation	0.230769
											Pyruvate metabolism	Fatty acid degradation	0.1875
											Pyruvate metabolism	Carbon metabolism	0.111111
											Pyruvate metabolism	Propanoate metabolism	0.111111
											Pyruvate metabolism	Cysteine and methionine metabolism	0.0769231
											Pyruvate metabolism	Biosynthesis of amino acids	0.0666667
											Pyruvate metabolism	Purine metabolism	0.0555556
											Ribosome biogenesis in eukaryotes	RNA transport	0.108696
											Ribosome biogenesis in eukaryotes	Spliceosome	0.030303
											RNA transport	Ribosome biogenesis in eukaryotes	0.108696
											Spliceosome	Ribosome biogenesis in eukaryotes	0.030303
											Tryptophan metabolism	Histidine metabolism	0.5
											Tryptophan metabolism	Arginine and proline metabolism	0.384615
											Tryptophan metabolism	Lysine degradation	0.333333
											Tryptophan metabolism	Ascorbate and aldarate metabolism	0.3
											Tryptophan metabolism	beta-Alanine metabolism	0.272727
											Tryptophan metabolism	Valine, leucine and isoleucine degradation	0.266667
											Tryptophan metabolism	Pyruvate metabolism	0.25
											Tryptophan metabolism	Fatty acid degradation	0.222222
											Tryptophan metabolism	Glycolysis / Gluconeogenesis	0.214286
											Tryptophan metabolism	Glycerolipid metabolism	0.2
											Tryptophan metabolism	Phenylalanine metabolism	0.181818
											Tryptophan metabolism	Drug metabolism - cytochrome P450	0.181818
											Tryptophan metabolism	Tyrosine metabolism	0.181818
											Tryptophan metabolism	Glycine, serine and threonine metabolism	0.117647
											Tryptophan metabolism	Fatty acid elongation	0.0769231
											Tryptophan metabolism	Fatty acid metabolism	0.047619
											Tyrosine metabolism	Phenylalanine metabolism	1
											Tyrosine metabolism	Phenylalanine, tyrosine and tryptophan biosynthesis	0.5
											Tyrosine metabolism	Drug metabolism - cytochrome P450	0.333333
											Tyrosine metabolism	Arginine and proline metabolism	0.3
											Tyrosine metabolism	Histidine metabolism	0.25
											Tyrosine metabolism	Cysteine and methionine metabolism	0.2
											Tyrosine metabolism	Tryptophan metabolism	0.181818
											Tyrosine metabolism	Glycine, serine and threonine metabolism	0.166667
											Tyrosine metabolism	Biosynthesis of amino acids	0.166667
											Tyrosine metabolism	Alanine, aspartate and glutamate metabolism	0.0909091
											Tyrosine metabolism	Carbon metabolism	0.0588235
