# Supplementary material for: Effects of Nutritionally Induced Obesity on Metabolic Pathways of Zebrafish
Source: Int J Mol Sci. 2023 Jan 17;24(3):1850. doi: 10.3390/ijms24031850 (PMC9914946; doi:10.3390/ijms24031850)
Supplement: Supplementary file 1 [file ijms-24-01850-s001.zip › Supplementary materials/Table S7 Hub genes in network of hub KEGG pathways ranked by MCC method.xlsx.xlsx]

## Sheet: Sheet1
Top 15 nodes in network of group a hub pathways and its genes ranked by MCC method
Rank	Node	Score	Note
1	beta-Alanine metabolism	8	hub pathway
1	Tryptophan metabolism	8	hub pathway
3	Valine, leucine and isoleucine degradation	7	hub pathway
4	Propanoate metabolism	6	hub pathway
5	Butanoate metabolism	5	hub pathway
5	hadhaa	5	hub gene
5	echs1	5	hub gene
5	ehhadh	5	hub gene
9	aldh3a2a	3	hub gene
9	aldh2.1	3	hub gene
11	gad1b	2	hub gene
11	mlycd	2	hub gene
13	acsm3	1	hub gene
13	cat	1	hub gene
13	hsd17b10	1	hub gene
Top 15 nodes in network of group b hub pathways and its genes ranked by MCC method
Rank	Node	Score	Note
1	Tight junction	18	hub pathway
2	Cellular senescence	17	hub pathway
3	Autophagy - animal	16	hub pathway
4	Apoptosis	15	hub pathway
5	Mitophagy - animal	10	hub pathway
6	hrasb	4	hub gene
6	nras	4	hub gene
6	mapk8b	4	hub gene
9	eif2ak3	3	hub gene
9	raf1b	3	hub gene
11	ulk1b	2	hub gene
11	ptena	2	hub gene
11	gata4	2	hub gene
11	actb2	2	hub gene
11	cdk4	2	hub gene
Top 15 nodes in network of group c hub pathways and its genes ranked by MCC method
Rank	Node	Score	Note
1	PPAR signaling pathway	13	hub pathway
2	Valine, leucine and isoleucine degradation	10	hub pathway
3	Lysine degradation	7	hub pathway
4	Biosynthesis of unsaturated fatty acids	4	hub pathway
4	Ascorbate and aldarate metabolism	4	hub pathway
6	aldh2.2	3	hub gene
6	aldh9a1b	3	hub gene
6	CABZ01032488.1	3	hub gene
9	acox1	2	hub gene
9	fads2	2	hub gene
9	hadh	2	hub gene
12	acsl4a	1	hub gene
12	dbi	1	hub gene
12	elovl6	1	hub gene
12	cyp7a1	1	hub gene
