# Supplementary material for: Effects of Nutritionally Induced Obesity on Metabolic Pathways of Zebrafish
Source: Int J Mol Sci. 2023 Jan 17;24(3):1850. doi: 10.3390/ijms24031850 (PMC9914946; doi:10.3390/ijms24031850)
Supplement: Supplementary file 1 [file ijms-24-01850-s001.zip › Supplementary materials/Table S8.xlsx]

## Sheet: Sheet1
KEGG pathways shared in Fig.7A and group b	Input number	Background number	Enrich Ratio	P-Value	Input
beta-Alanine metabolism (in Fig.7A)	8	37	0.216216	0.00226943	mlycd|aldh2.1|aldh3b1|aldh3a2a|hadhaa|echs1|gad1b|ehhadh
beta-Alanine metabolism (in group b)	6	37	0.162162	0.0248046	smox|dpys|gad2|gad1a|hibch|hadhab
KEGG pathways shared in Fig.7A and group c	Input number	Background number	Enrich Ratio	P-Value	Input
beta-Alanine metabolism (in Fig.7A)	8	37	0.216216	0.00226943	mlycd|aldh2.1|aldh3b1|aldh3a2a|hadhaa|echs1|gad1b|ehhadh
beta-Alanine metabolism (in group c)	5	37	0.135135	0.0162457	acox1|aldh9a1b|aldh2.2|CABZ01032488.1|acads
Tryptophan metabolism (in Fig.7A)	8	50	0.16	0.0110295	afmid|kyat3|aldh2.1|aldh3a2a|cat|hadhaa|echs1|ehhadh
Tryptophan metabolism (in group c)	9	50	0.18	0.000225672	haao|tdo2b|aldh9a1b|hadh|kynu|mao|si:ch211-127i16.2|CABZ01032488.1|aldh2.2
Valine, leucine and isoleucine degradation (in Fig.7A)	7	55	0.127273	0.0449516	hsd17b10|aldh2.1|acaa1|aldh3a2a|hadhaa|echs1|ehhadh
Valine, leucine and isoleucine degradation (in group c)	10	55	0.181818	9.49391e-05	aldh9a1b|bcat1|si:ch211-198n5.11|dbt|hadh|hadhb|acad8|aldh2.2|CABZ01032488.1|acads
Propanoate metabolism (in Fig.7A)	6	33	0.181818	0.0159109	mlycd|acaca|acss2l|hadhaa|echs1|ehhadh
Propanoate metabolism (in group c)	4	33	0.121212	0.0417329	dbt|acox1|ldhba|acads
KEGG pathways shared in Fig.7E and group a	Input number	Background number	Enrich Ratio	P-Value	Input
Valine, leucine and isoleucine degradation (in Fig.7E)	10	55	0.181818	9.49391e-05	aldh9a1b|bcat1|si:ch211-198n5.11|dbt|hadh|hadhb|acad8|aldh2.2|CABZ01032488.1|acads
Valine, leucine and isoleucine degradation (in group a)	7	55	0.127273	0.0449516	hsd17b10|aldh2.1|acaa1|aldh3a2a|hadhaa|echs1|ehhadh
KEGG pathways shared in Fig.7E and group b	Input number	Background number	Enrich Ratio	P-Value	Input
PPAR signaling pathway (in Fig.7E)	13	66	0.19697	4.08801e-06	angptl4|CABZ01090041.1|lpl|acsbg2|acsl4a|dbi|acox1|fads2|cyp7a1|acadl|cpt2|slc27a1b|fabp2
PPAR signaling pathway (in group b)	8	66	0.121212	0.0414829	pck2|pparab|rxrgb|acsl1b|CABZ01055347.1|cd36|cpt1aa|cyp8b1
